# Supplementary material for: Energy‐Efficient Iodine Uptake by a Molecular Host⋅Guest Crystal
Source: Angew Chem Int Ed Engl. 2022 Oct 26;61(49):e202214039. doi: 10.1002/anie.202214039 (PMC10092189; doi:10.1002/anie.202214039)
Supplement: Supplementary file 2 — Supporting Information [file ANIE-61-0-s003.cif]

data_aza20f450
# end Validation Reply Form
_audit_creation_date               2019-12-17
_audit_creation_method
;
Olex2 1.2
(compiled 2018.05.29 svn.r3510 for OlexSys, GUI svn.r5506)
;
_shelx_SHELXL_version_number       '2016/4'
_audit_contact_author_address      ?
_audit_contact_author_email        ?
_audit_contact_author_name         ''
_audit_contact_author_phone        ?
_publ_contact_author_id_orcid      ?
_publ_section_references
;
Dolomanov, O.V., Bourhis, L.J., Gildea, R.J, Howard, J.A.K. & Puschmann, H.
 (2009), J. Appl. Cryst. 42, 339-341.

Sheldrick, G.M. (2015). Acta Cryst. C71, 3-8.
;
_chemical_name_common              ?
_chemical_name_systematic          ?
_chemical_formula_moiety           'C30 H40 N4 O3 P, C48 H48 N32 O16, 6.5(H2 O)'
_chemical_formula_sum              'C78 H101 N36 O25.50 P'
_chemical_formula_weight           1981.91
_chemical_absolute_configuration   ad
_chemical_melting_point            ?
_chemical_oxdiff_formula           'c60 h60 n20 o30 p1'
loop_
  _atom_type_symbol
  _atom_type_description
  _atom_type_scat_dispersion_real
  _atom_type_scat_dispersion_imag
  _atom_type_scat_source
 'C' 'C' 0.0181 0.0091 'International Tables Vol C Tables 4.2.6.8 and 6.1.1.4'
 'H' 'H' 0.0000 0.0000 'International Tables Vol C Tables 4.2.6.8 and 6.1.1.4'
 'N' 'N' 0.0311 0.0180 'International Tables Vol C Tables 4.2.6.8 and 6.1.1.4'
 'O' 'O' 0.0492 0.0322 'International Tables Vol C Tables 4.2.6.8 and 6.1.1.4'
 'P' 'P' 0.2955 0.4335 'International Tables Vol C Tables 4.2.6.8 and 6.1.1.4'

_shelx_space_group_comment
;
The symmetry employed for this shelxl refinement is uniquely defined
by the following loop, which should always be used as a source of
symmetry information in preference to the above space-group names.
They are only intended as comments.
;
_space_group_crystal_system        'trigonal'
_space_group_IT_number             146
_space_group_name_H-M_alt          'R 3'
_space_group_name_Hall             'R 3'
loop_
  _space_group_symop_operation_xyz
 'x, y, z'
 '-y, x-y, z'
 '-x+y, -x, z'
 'x+2/3, y+1/3, z+1/3'
 '-y+2/3, x-y+1/3, z+1/3'
 '-x+y+2/3, -x+1/3, z+1/3'
 'x+1/3, y+2/3, z+2/3'
 '-y+1/3, x-y+2/3, z+2/3'
 '-x+y+1/3, -x+2/3, z+2/3'

_cell_length_a                     39.8566(2)
_cell_length_b                     39.8566(2)
_cell_length_c                     17.01570(10)
_cell_angle_alpha                  90
_cell_angle_beta                   90
_cell_angle_gamma                  120
_cell_volume                       23408.9(3)
_cell_formula_units_Z              9
_cell_measurement_reflns_used      27959
_cell_measurement_temperature      295
_cell_measurement_theta_max        69.1900
_cell_measurement_theta_min        3.8230
_shelx_estimated_absorpt_T_max     0.817
_shelx_estimated_absorpt_T_min     0.712
_exptl_absorpt_coefficient_mu      0.959
_exptl_absorpt_correction_T_max    1.00000
_exptl_absorpt_correction_T_min    0.36727
_exptl_absorpt_correction_type     multi-scan
_exptl_absorpt_process_details
;
CrysAlisPro 1.171.39.46 (Rigaku Oxford Diffraction, 2018)
Empirical absorption correction using spherical harmonics,
 implemented in SCALE3 ABSPACK scaling algorithm.
;
_exptl_absorpt_special_details     ?
_exptl_crystal_colour              colourless
_exptl_crystal_colour_primary      colourless
_exptl_crystal_density_diffrn      1.265
_exptl_crystal_density_meas        ?
_exptl_crystal_density_method      ?
_exptl_crystal_description         prism
_exptl_crystal_F_000               9360
_exptl_crystal_size_max            0.38
_exptl_crystal_size_mid            0.28
_exptl_crystal_size_min            0.22
_exptl_transmission_factor_max     ?
_exptl_transmission_factor_min     ?
_diffrn_reflns_av_R_equivalents    0.0476
_diffrn_reflns_av_unetI/netI       0.0424
_diffrn_reflns_Laue_measured_fraction_full  0.989
_diffrn_reflns_Laue_measured_fraction_max  0.980
_diffrn_reflns_limit_h_max         37
_diffrn_reflns_limit_h_min         -47
_diffrn_reflns_limit_k_max         48
_diffrn_reflns_limit_k_min         -44
_diffrn_reflns_limit_l_max         20
_diffrn_reflns_limit_l_min         -19
_diffrn_reflns_number              36124
_diffrn_reflns_point_group_measured_fraction_full  0.989
_diffrn_reflns_point_group_measured_fraction_max  0.980
_diffrn_reflns_theta_full          67.684
_diffrn_reflns_theta_max           69.167
_diffrn_reflns_theta_min           2.895
_diffrn_ambient_temperature        295
_diffrn_detector                   'CCD plate'
_diffrn_detector_area_resol_mean   5.3048
_diffrn_detector_type              AtlasS2
_diffrn_measured_fraction_theta_full  0.989
_diffrn_measured_fraction_theta_max  0.980
_diffrn_measurement_details
;
List of Runs (angles in degrees, time in seconds):

  # Type    Start    End  Width  t~exp~   \w     \q     \k     \f   Frames
--------------------------------------------------------------------------
  1  \w   -108.00 -76.00   1.00   10.00    --  -37.23-125.00-180.00   32
  2  \w   -129.00-104.00   1.00   10.00    --  -37.23 -99.00 -90.00   25
  3  \w   -115.00 -80.00   1.00   10.00    --  -37.23 -99.00   0.00   35
  4  \w   -129.00 -84.00   1.00   10.00    --  -37.23 -99.00  60.00   45
  5  \w    -79.00 -14.00   1.00   10.00    --  -37.23  81.00-104.00   65
  6  \w    -91.00  -9.00   1.00   10.00    --  -37.23 125.00-120.00   82
  7  \w   -127.00 -80.00   1.00   10.00    --  -37.23 -99.00-117.00   47
  8  \w    -60.00   4.00   1.00   10.00    --  -37.23 -38.00 -30.00   64
  9  \w     11.00  43.00   1.00   10.00    --  -37.23  81.00-104.00   32
 10  \w    -76.00 -43.00   1.00   10.00    --  -37.23 125.00-180.00   33
 11  \w     11.00  37.00   1.00   10.00    --   37.23  57.00 120.00   26
 12  \w     74.00 109.00   1.00   10.00    --   37.23  57.00 120.00   35
 13  \w     68.00 145.00   1.00   30.00    --  105.39 -61.00   0.00   77
 14  \w     18.00  44.00   1.00   30.00    --  105.39 -61.00   0.00   26
 15  \w    120.00 146.00   1.00   30.00    --  105.39  81.00-104.00   26
 16  \w     37.00 110.00   1.00   30.00    --  105.39 -94.00  60.00   73
 17  \w     17.00  91.00   1.00   30.00    --  105.39-111.00-180.00   74
 18  \w     12.00 105.00   1.00   30.00    --  105.39 -94.00-150.00   93
 19  \w     98.00 169.00   1.00   30.00    --  105.39  30.00 150.00   71
 20  \w     56.00  82.00   1.00   30.00    --  105.39  30.00 150.00   26
 21  \w     67.00 177.00   1.00   30.00    --  105.39  77.00   0.00  110
 22  \w     48.00  91.00   1.00   30.00    --  105.39 -94.00 -60.00   43
 23  \w    105.00 156.00   1.00   30.00    --  105.39  45.00 -30.00   51
;
_diffrn_measurement_device         'four-circle diffractometer'
_diffrn_measurement_device_type    'SuperNova, Dual, Cu at home/near, AtlasS2'
_diffrn_measurement_method         '\w scans'
_diffrn_orient_matrix_type        
 'CrysAlisPro convention (1999,Acta A55,543-557)'
_diffrn_orient_matrix_UB_11        -0.0139429000
_diffrn_orient_matrix_UB_12        -0.0418404000
_diffrn_orient_matrix_UB_13        -0.0269256000
_diffrn_orient_matrix_UB_21        0.0283621000
_diffrn_orient_matrix_UB_22        -0.0025069000
_diffrn_orient_matrix_UB_23        0.0580083000
_diffrn_orient_matrix_UB_31        -0.0315185000
_diffrn_orient_matrix_UB_32        -0.0153328000
_diffrn_orient_matrix_UB_33        0.0640636000
_diffrn_radiation_monochromator    mirror
_diffrn_radiation_probe            x-ray
_diffrn_radiation_type             CuK\a
_diffrn_radiation_wavelength       1.54184
_diffrn_source                     'micro-focus sealed X-ray tube'
_diffrn_source_type                'SuperNova (Cu) X-ray Source'
_reflns_Friedel_coverage           1.000
_reflns_Friedel_fraction_full      0.989
_reflns_Friedel_fraction_max       0.980
_reflns_number_gt                  15598
_reflns_number_total               16556
_reflns_odcompleteness_completeness  99.06
_reflns_odcompleteness_iscentric   1
_reflns_odcompleteness_theta       64.99
_reflns_special_details
;
 Reflections were merged by SHELXL according to the crystal
 class for the calculation of statistics and refinement.
 
 Structure factors included contributions from the .fab file.
 
 _reflns_Friedel_fraction is defined as the number of unique
 Friedel pairs measured divided by the number that would be
 possible theoretically, ignoring centric projections and
 systematic absences.
;
_reflns_threshold_expression       'I > 2\s(I)'
_computing_cell_refinement         'CrysAlisPro 1.171.39.46 (Rigaku OD, 2018)'
_computing_data_collection         'CrysAlisPro 1.171.39.46 (Rigaku OD, 2018)'
_computing_data_reduction          'CrysAlisPro 1.171.39.46 (Rigaku OD, 2018)'
_computing_molecular_graphics      'Olex2 (Dolomanov et al., 2009)'
_computing_publication_material    'Olex2 (Dolomanov et al., 2009)'
_computing_structure_refinement    'ShelXL (Sheldrick, 2015)'
_computing_structure_solution      'SHELXT 2014/5 (Sheldrick, 2014)'
_refine_diff_density_max           0.480
_refine_diff_density_min           -0.393
_refine_diff_density_rms           0.070
_refine_ls_abs_structure_details
;
 Refined as an inversion twin.
;
_refine_ls_abs_structure_Flack     0.08(3)
_refine_ls_extinction_coef         .
_refine_ls_extinction_method       none
_refine_ls_goodness_of_fit_ref     1.027
_refine_ls_hydrogen_treatment      constr
_refine_ls_matrix_type             full
_refine_ls_number_parameters       1298
_refine_ls_number_reflns           16556
_refine_ls_number_restraints       50
_refine_ls_R_factor_all            0.0764
_refine_ls_R_factor_gt             0.0726
_refine_ls_restrained_S_all        4.234
_refine_ls_shift/su_max            0.006
_refine_ls_shift/su_mean           0.000
_refine_ls_structure_factor_coef   Fsqd
_refine_ls_weighting_details      
 'w=1/[\s^2^(Fo^2^)+(0.1855P)^2^+0.5204P] where P=(Fo^2^+2Fc^2^)/3'
_refine_ls_weighting_scheme        calc
_refine_ls_wR_factor_gt            0.2012
_refine_ls_wR_factor_ref           0.2127
_refine_special_details
;
 Refined as a 2-component inversion twin.
;
_olex2_refinement_description
;
1. Twinned data refinement
 Scales: 0.92(3)
 0.08(3)
2. Fixed Uiso
 At 1.2 times of:
  All C(H) groups, All C(H,H) groups
 At 1.5 times of:
  All C(H,H,H) groups, All O(H,H) groups, All P(H) groups
3. Restrained distances
 P1-H27B
 1.1 with sigma of 0.02
4. Uiso/Uaniso restraints and constraints
O17 \\sim C65: within 1.7A with sigma of 0.001 and sigma for terminal atoms of
0.002
O17 \\sim C68: within 1.7A with sigma of 0.001 and sigma for terminal atoms of
0.002
5. Rigid body (RIGU) restrains
 C62, C63, C64, C65, C66, C67
 with sigma for 1-2 distances of 0.001 and sigma for 1-3 distances of 0.001
6. Others
 Fixed Sof: O22(0.5) H22A(0.5) H22B(0.5) O23(0.5) H23C(0.5) H23D(0.5) O24(0.5)
 H24C(0.5) H24D(0.5) O25(0.5) H25A(0.5) H25B(0.5) O26(0.5) H26A(0.5) H26B(0.5)
 O27(0.5) H27A(0.5) H27B(0.5) O28(0.5) H28A(0.5) H28B(0.5)
7.a Riding coordinates:
 P1(H1), O20(H20A,H20B), O21(H21A,H21B), O22(H22A,H22B), O23(H23C,H23D),
 O24(H24C,H24D), O25(H25A,H25B), O26(H26A,H26B), O27(H27A,H27B), O28(H28A,H28B),
  O29(H29C,H29D)
7.b Ternary CH refined with riding coordinates:
 C2(H2), C4(H4), C8(H8), C10(H10), C14(H14), C16(H16), C20(H20), C22(H22),
 C26(H26), C28(H28), C32(H32), C34(H34), C38(H38), C40(H40), C44(H44), C46(H46)
7.c Secondary CH2 refined with riding coordinates:
 C49(H49A,H49B), C50(H50A,H50B), C51(H51A,H51B), C59(H59A,H59B), C60(H60A,
 H60B), C61(H61A,H61B), C69(H69A,H69B), C70(H70A,H70B), C71(H71A,H71B), C5(H5A,
 H5B), C6(H6A,H6B), C11(H11A,H11B), C12(H12A,H12B), C17(H17A,H17B), C18(H18A,
 H18B), C23(H23A,H23B), C24(H24A,H24B), C29(H29A,H29B), C30(H30A,H30B),
 C35(H35A,H35B), C36(H36A,H36B), C41(H41A,H41B), C42(H42A,H42B), C47(H47A,H47B),
  C48(H48A,H48B)
7.d Aromatic/amide H refined with riding coordinates:
 C53(H53), C54(H54), C56(H56), C57(H57), C63(H63), C64(H64), C66(H66),
 C67(H67), C73(H73), C74(H74), C76(H76), C77(H77)
7.e Idealised Me refined with riding coordinates:
 C58(H58A,H58B,H58C), C68(H68A,H68B,H68C), C78(H78A,H78B,H78C)
;
_atom_sites_solution_hydrogens     mixed
_atom_sites_solution_primary       ?
_atom_sites_solution_secondary     ?
loop_
  _atom_site_label
  _atom_site_type_symbol
  _atom_site_fract_x
  _atom_site_fract_y
  _atom_site_fract_z
  _atom_site_U_iso_or_equiv
  _atom_site_adp_type
  _atom_site_occupancy
  _atom_site_site_symmetry_order
  _atom_site_calc_flag
  _atom_site_refinement_flags_posn
  _atom_site_refinement_flags_adp
  _atom_site_refinement_flags_occupancy
  _atom_site_disorder_assembly
  _atom_site_disorder_group
 P1 P 0.58009(3) 0.56958(3) 0.20407(6) 0.0387(2) Uani 1 1 d D . . . .
 H1 H 0.587613 0.570822 0.144656 0.058 Uiso 1 1 d R . . . .
 O17 O 0.42419(19) 0.4577(2) -0.0409(5) 0.1160(16) Uani 1 1 d . U . . .
 O18 O 0.47261(15) 0.40809(12) -0.0897(3) 0.0773(12) Uani 1 1 d . . . . .
 O19 O 0.79107(13) 0.60980(17) 0.2252(3) 0.0768(12) Uani 1 1 d . . . . .
 N33 N 0.56278(12) 0.56243(11) 0.3152(2) 0.0467(8) Uani 1 1 d . . . . .
 N34 N 0.56179(12) 0.52199(12) 0.2020(2) 0.0490(8) Uani 1 1 d . . . . .
 N35 N 0.55094(11) 0.58790(10) 0.1920(2) 0.0462(8) Uani 1 1 d . . . . .
 N36 N 0.62473(11) 0.59827(14) 0.2403(2) 0.0518(9) Uani 1 1 d . . . . .
 C49 C 0.52941(16) 0.52166(14) 0.3214(3) 0.0562(11) Uani 1 1 d . . . . .
 H49A H 0.505460 0.520407 0.305271 0.067 Uiso 1 1 calc R . . . .
 H49B H 0.526520 0.512291 0.374951 0.067 Uiso 1 1 calc R . . . .
 C50 C 0.53919(19) 0.49789(15) 0.2671(3) 0.0599(12) Uani 1 1 d . . . . .
 H50A H 0.553899 0.488344 0.295286 0.072 Uiso 1 1 calc R . . . .
 H50B H 0.515594 0.475803 0.247688 0.072 Uiso 1 1 calc R . . . .
 C51 C 0.57644(15) 0.50395(16) 0.1469(3) 0.0552(11) Uani 1 1 d . . . . .
 H51A H 0.584323 0.488353 0.176917 0.066 Uiso 1 1 calc R . . . .
 H51B H 0.599396 0.524341 0.121550 0.066 Uiso 1 1 calc R . . . .
 C52 C 0.54852(14) 0.47871(14) 0.0838(3) 0.0517(10) Uani 1 1 d . . . . .
 C53 C 0.5252(2) 0.43924(17) 0.0934(4) 0.0698(15) Uani 1 1 d . . . . .
 H53 H 0.526301 0.427718 0.140104 0.084 Uiso 1 1 calc R . . . .
 C54 C 0.5001(2) 0.41646(17) 0.0344(4) 0.0728(16) Uani 1 1 d . . . . .
 H54 H 0.484224 0.389990 0.042529 0.087 Uiso 1 1 calc R . . . .
 C55 C 0.49836(17) 0.43253(15) -0.0361(4) 0.0592(12) Uani 1 1 d . . . . .
 C56 C 0.52225(15) 0.47254(16) -0.0468(3) 0.0564(11) Uani 1 1 d . . . . .
 H56 H 0.521772 0.484106 -0.093978 0.068 Uiso 1 1 calc R . . . .
 C57 C 0.54686(14) 0.49493(15) 0.0143(3) 0.0541(11) Uani 1 1 d . . . . .
 H57 H 0.562459 0.521516 0.007344 0.065 Uiso 1 1 calc R . . . .
 C58 C 0.4675(2) 0.4249(2) -0.1594(4) 0.0741(15) Uani 1 1 d . . . . .
 H58A H 0.488830 0.431619 -0.194398 0.111 Uiso 1 1 calc R . . . .
 H58B H 0.466506 0.447785 -0.146026 0.111 Uiso 1 1 calc R . . . .
 H58C H 0.443761 0.406613 -0.184589 0.111 Uiso 1 1 calc R . . . .
 C59 C 0.54983(15) 0.59088(14) 0.3304(3) 0.0567(11) Uani 1 1 d . . . . .
 H59A H 0.571849 0.616260 0.341513 0.068 Uiso 1 1 calc R . . . .
 H59B H 0.532263 0.582812 0.374906 0.068 Uiso 1 1 calc R . . . .
 C60 C 0.52969(14) 0.59191(14) 0.2571(4) 0.0544(11) Uani 1 1 d . . . . .
 H60A H 0.503046 0.570841 0.256894 0.065 Uiso 1 1 calc R . . . .
 H60B H 0.529754 0.616222 0.253290 0.065 Uiso 1 1 calc R . . . .
 C61 C 0.53794(15) 0.59139(14) 0.1126(3) 0.0563(11) Uani 1 1 d . . . . .
 H61A H 0.560199 0.601798 0.077867 0.068 Uiso 1 1 calc R . . . .
 H61B H 0.529383 0.610267 0.115146 0.068 Uiso 1 1 calc R . . . .
 C62 C 0.50604(16) 0.55507(16) 0.0757(3) 0.0570(10) Uani 1 1 d . U . . .
 C63 C 0.48177(19) 0.5217(2) 0.1186(4) 0.0740(15) Uani 1 1 d . U . . .
 H63 H 0.484993 0.521697 0.172750 0.089 Uiso 1 1 calc R . . . .
 C64 C 0.45336(18) 0.4891(3) 0.0828(6) 0.095(2) Uani 1 1 d . U . . .
 H64 H 0.437113 0.467018 0.111781 0.114 Uiso 1 1 calc R . . . .
 C65 C 0.4494(3) 0.4900(4) -0.0020(8) 0.1112(17) Uani 1 1 d . U . . .
 C66 C 0.4744(3) 0.5215(3) -0.0430(5) 0.1013(19) Uani 1 1 d . U . . .
 H66 H 0.473492 0.521153 -0.097596 0.122 Uiso 1 1 calc R . . . .
 C67 C 0.5010(3) 0.5540(2) -0.0043(4) 0.089(2) Uani 1 1 d . U . . .
 H67 H 0.516407 0.576347 -0.033258 0.107 Uiso 1 1 calc R . . . .
 C68 C 0.4058(3) 0.4213(4) -0.0026(8) 0.131(2) Uani 1 1 d . U . . .
 H68A H 0.397307 0.401058 -0.041056 0.196 Uiso 1 1 calc R . . . .
 H68B H 0.383910 0.418451 0.026513 0.196 Uiso 1 1 calc R . . . .
 H68C H 0.423806 0.419785 0.032660 0.196 Uiso 1 1 calc R . . . .
 C69 C 0.59653(18) 0.5696(2) 0.3612(3) 0.0657(14) Uani 1 1 d . . . . .
 H69A H 0.599528 0.546909 0.360878 0.079 Uiso 1 1 calc R . . . .
 H69B H 0.593622 0.575517 0.415242 0.079 Uiso 1 1 calc R . . . .
 C70 C 0.63107(16) 0.6033(2) 0.3245(3) 0.0675(15) Uani 1 1 d . . . . .
 H70A H 0.633206 0.627489 0.341428 0.081 Uiso 1 1 calc R . . . .
 H70B H 0.654632 0.603278 0.338910 0.081 Uiso 1 1 calc R . . . .
 C71 C 0.65793(13) 0.62459(13) 0.1924(3) 0.0476(9) Uani 1 1 d . . . . .
 H71A H 0.664375 0.651003 0.203675 0.057 Uiso 1 1 calc R . . . .
 H71B H 0.650738 0.619606 0.137380 0.057 Uiso 1 1 calc R . . . .
 C72 C 0.69324(12) 0.62090(13) 0.2059(2) 0.0424(8) Uani 1 1 d . . . . .
 C73 C 0.72914(13) 0.65388(13) 0.2228(3) 0.0468(9) Uani 1 1 d . . . . .
 H73 H 0.730388 0.677592 0.230283 0.056 Uiso 1 1 calc R . . . .
 C74 C 0.76270(13) 0.65172(16) 0.2286(3) 0.0527(10) Uani 1 1 d . . . . .
 H74 H 0.786384 0.673953 0.237954 0.063 Uiso 1 1 calc R . . . .
 C75 C 0.76067(15) 0.61590(17) 0.2204(3) 0.0518(10) Uani 1 1 d . . . . .
 C76 C 0.72492(17) 0.58302(17) 0.2059(3) 0.0588(12) Uani 1 1 d . . . . .
 H76 H 0.723390 0.559059 0.200855 0.071 Uiso 1 1 calc R . . . .
 C77 C 0.69196(15) 0.58550(14) 0.1990(3) 0.0521(10) Uani 1 1 d . . . . .
 H77 H 0.668376 0.563167 0.189576 0.063 Uiso 1 1 calc R . . . .
 C78 C 0.82907(19) 0.6424(3) 0.2184(4) 0.087(2) Uani 1 1 d . . . . .
 H78A H 0.832142 0.653998 0.167556 0.130 Uiso 1 1 calc R . . . .
 H78B H 0.847802 0.634158 0.224811 0.130 Uiso 1 1 calc R . . . .
 H78C H 0.832900 0.660989 0.258363 0.130 Uiso 1 1 calc R . . . .
 O1 O 0.57094(13) 0.43692(11) 0.3294(3) 0.0650(9) Uani 1 1 d . . . . .
 O2 O 0.46734(13) 0.31888(12) 0.0798(3) 0.0667(10) Uani 1 1 d . . . . .
 O3 O 0.64809(10) 0.49130(10) 0.1785(2) 0.0535(7) Uani 1 1 d . . . . .
 O4 O 0.54000(11) 0.37012(11) -0.0723(2) 0.0585(8) Uani 1 1 d . . . . .
 O5 O 0.64890(10) 0.57108(10) 0.0300(2) 0.0523(7) Uani 1 1 d . . . . .
 O6 O 0.55769(12) 0.45001(11) -0.2299(3) 0.0635(9) Uani 1 1 d . . . . .
 O7 O 0.61021(11) 0.64531(11) -0.0423(2) 0.0571(8) Uani 1 1 d . . . . .
 O8 O 0.50501(13) 0.51240(12) -0.2597(3) 0.0672(10) Uani 1 1 d . . . . .
 O9 O 0.52944(11) 0.65981(12) 0.0176(2) 0.0601(8) Uani 1 1 d . . . . .
 O10 O 0.41848(14) 0.52688(14) -0.2027(3) 0.0778(12) Uani 1 1 d . . . . .
 O11 O 0.46135(10) 0.60249(11) 0.1781(2) 0.0596(8) Uani 1 1 d . . . . .
 O12 O 0.34593(16) 0.47800(17) -0.0496(3) 0.0904(16) Uani 1 1 d . . . . .
 O13 O 0.44560(11) 0.51772(12) 0.3328(3) 0.0623(9) Uani 1 1 d . . . . .
 O14 O 0.32923(14) 0.39508(17) 0.0958(4) 0.0924(18) Uani 1 1 d . . . . .
 O15 O 0.48740(11) 0.44757(11) 0.4033(2) 0.0577(8) Uani 1 1 d . . . . .
 O16 O 0.38555(17) 0.33587(17) 0.1422(4) 0.0980(19) Uani 1 1 d . . . . .
 N1 N 0.51548(13) 0.37753(13) 0.3139(3) 0.0561(10) Uani 1 1 d . . . . .
 N2 N 0.47418(13) 0.33227(13) 0.2124(3) 0.0564(10) Uani 1 1 d . . . . .
 N3 N 0.52588(13) 0.34242(12) 0.1440(3) 0.0540(9) Uani 1 1 d . . . . .
 N4 N 0.56695(12) 0.39147(11) 0.2415(3) 0.0501(8) Uani 1 1 d . . . . .
 N5 N 0.61592(12) 0.42661(12) 0.1424(3) 0.0518(9) Uani 1 1 d . . . . .
 N6 N 0.57271(13) 0.37944(12) 0.0450(3) 0.0519(9) Uani 1 1 d . . . . .
 N7 N 0.60010(12) 0.42372(12) -0.0494(2) 0.0492(8) Uani 1 1 d . . . . .
 N8 N 0.64080(11) 0.47115(11) 0.0487(2) 0.0480(8) Uani 1 1 d . . . . .
 N9 N 0.64587(10) 0.52040(11) -0.0417(2) 0.0454(8) Uani 1 1 d . . . . .
 N10 N 0.60948(12) 0.47294(12) -0.1452(3) 0.0521(9) Uani 1 1 d . . . . .
 N11 N 0.59741(13) 0.51530(13) -0.2033(2) 0.0531(9) Uani 1 1 d . . . . .
 N12 N 0.63341(11) 0.56326(11) -0.1020(2) 0.0467(8) Uani 1 1 d . . . . .
 N13 N 0.60821(11) 0.60460(12) -0.1418(2) 0.0493(8) Uani 1 1 d . . . . .
 N14 N 0.56942(14) 0.55500(14) -0.2379(3) 0.0570(9) Uani 1 1 d . . . . .
 N15 N 0.52829(13) 0.57728(13) -0.2305(2) 0.0528(9) Uani 1 1 d . . . . .
 N16 N 0.57339(13) 0.63420(13) -0.1541(3) 0.0555(9) Uani 1 1 d . . . . .
 N17 N 0.51787(12) 0.63895(13) -0.1116(3) 0.0534(9) Uani 1 1 d . . . . .
 N18 N 0.47370(13) 0.58548(14) -0.1958(3) 0.0564(9) Uani 1 1 d . . . . .
 N19 N 0.42389(13) 0.57683(16) -0.1252(3) 0.0624(11) Uani 1 1 d . . . . .
 N20 N 0.46816(13) 0.62699(15) -0.0350(3) 0.0573(10) Uani 1 1 d . . . . .
 N21 N 0.42273(12) 0.59327(14) 0.0686(3) 0.0600(10) Uani 1 1 d . . . . .
 N22 N 0.37812(13) 0.54376(17) -0.0208(3) 0.0702(14) Uani 1 1 d . . . . .
 N23 N 0.35280(15) 0.50121(17) 0.0749(3) 0.0732(14) Uani 1 1 d . . . . .
 N24 N 0.40007(12) 0.54974(14) 0.1651(3) 0.0600(11) Uani 1 1 d . . . . .
 N25 N 0.39122(12) 0.49859(13) 0.2556(3) 0.0546(9) Uani 1 1 d . . . . .
 N26 N 0.34423(14) 0.45021(15) 0.1649(3) 0.0666(12) Uani 1 1 d . . . . .
 N27 N 0.35397(14) 0.40623(17) 0.2227(4) 0.0784(17) Uani 1 1 d . . . . .
 N28 N 0.39852(12) 0.45332(13) 0.3164(3) 0.0581(10) Uani 1 1 d . . . . .
 N29 N 0.42525(14) 0.41312(13) 0.3534(3) 0.0606(11) Uani 1 1 d . . . . .
 N30 N 0.38385(15) 0.36844(17) 0.2504(4) 0.0769(16) Uani 1 1 d . . . . .
 N31 N 0.42139(14) 0.34196(14) 0.2513(4) 0.0654(12) Uani 1 1 d . . . . .
 N32 N 0.46188(14) 0.38572(13) 0.3551(3) 0.0606(11) Uani 1 1 d . . . . .
 C1 C 0.55251(16) 0.40487(14) 0.2986(3) 0.0509(10) Uani 1 1 d . . . . .
 C2 C 0.50320(15) 0.34160(14) 0.2716(3) 0.0540(10) Uani 1 1 d . . . . .
 H2 H 0.495792 0.319877 0.307739 0.065 Uiso 1 1 calc R . . . .
 C3 C 0.48710(16) 0.33008(12) 0.1392(3) 0.0520(10) Uani 1 1 d . . . . .
 C4 C 0.53993(14) 0.35037(13) 0.2233(3) 0.0473(9) Uani 1 1 d . . . . .
 H4 H 0.550389 0.333833 0.239605 0.057 Uiso 1 1 calc R . . . .
 C5 C 0.60731(14) 0.41022(14) 0.2201(3) 0.0522(10) Uani 1 1 d . . . . .
 H5A H 0.622027 0.430675 0.257761 0.063 Uiso 1 1 calc R . . . .
 H5B H 0.615996 0.391486 0.224138 0.063 Uiso 1 1 calc R . . . .
 C6 C 0.54817(17) 0.34210(13) 0.0789(3) 0.0559(11) Uani 1 1 d . . . . .
 H6A H 0.530662 0.325097 0.038761 0.067 Uiso 1 1 calc R . . . .
 H6B H 0.564099 0.331378 0.095933 0.067 Uiso 1 1 calc R . . . .
 C7 C 0.63600(12) 0.46546(13) 0.1284(3) 0.0452(9) Uani 1 1 d . . . . .
 C8 C 0.61217(13) 0.40479(13) 0.0725(3) 0.0470(9) Uani 1 1 d . . . . .
 H8 H 0.626129 0.390483 0.077955 0.056 Uiso 1 1 calc R . . . .
 C9 C 0.56781(14) 0.38907(13) -0.0289(3) 0.0482(9) Uani 1 1 d . . . . .
 C10 C 0.63036(13) 0.43572(13) 0.0077(3) 0.0477(9) Uani 1 1 d . . . . .
 H10 H 0.653242 0.436271 -0.014890 0.057 Uiso 1 1 calc R . . . .
 C11 C 0.66556(13) 0.50876(13) 0.0142(3) 0.0500(10) Uani 1 1 d . . . . .
 H11A H 0.686967 0.508416 -0.012176 0.060 Uiso 1 1 calc R . . . .
 H11B H 0.676281 0.527916 0.055783 0.060 Uiso 1 1 calc R . . . .
 C12 C 0.60746(15) 0.43615(14) -0.1303(3) 0.0522(10) Uani 1 1 d . . . . .
 H12A H 0.587098 0.416469 -0.162689 0.063 Uiso 1 1 calc R . . . .
 H12B H 0.631728 0.438122 -0.146376 0.063 Uiso 1 1 calc R . . . .
 C13 C 0.64334(11) 0.55298(13) -0.0310(3) 0.0442(9) Uani 1 1 d . . . . .
 C14 C 0.64302(13) 0.50991(14) -0.1245(3) 0.0482(9) Uani 1 1 d . . . . .
 H14 H 0.667119 0.511900 -0.143773 0.058 Uiso 1 1 calc R . . . .
 C15 C 0.58469(14) 0.47628(16) -0.1949(3) 0.0508(10) Uani 1 1 d . . . . .
 C16 C 0.63420(13) 0.53909(14) -0.1660(3) 0.0481(9) Uani 1 1 d . . . . .
 H16 H 0.654269 0.554628 -0.204649 0.058 Uiso 1 1 calc R . . . .
 C17 C 0.64167(13) 0.60224(14) -0.1156(3) 0.0516(10) Uani 1 1 d . . . . .
 H17A H 0.661936 0.614135 -0.154877 0.062 Uiso 1 1 calc R . . . .
 H17B H 0.651402 0.616946 -0.067338 0.062 Uiso 1 1 calc R . . . .
 C18 C 0.58365(18) 0.53015(18) -0.2653(3) 0.0607(12) Uani 1 1 d . . . . .
 H18A H 0.604624 0.544518 -0.302170 0.073 Uiso 1 1 calc R . . . .
 H18B H 0.563025 0.508474 -0.293479 0.073 Uiso 1 1 calc R . . . .
 C19 C 0.59818(13) 0.62942(14) -0.1046(3) 0.0482(9) Uani 1 1 d . . . . .
 C20 C 0.59336(14) 0.59534(16) -0.2217(3) 0.0514(10) Uani 1 1 d . . . . .
 H20 H 0.614330 0.607793 -0.260210 0.062 Uiso 1 1 calc R . . . .
 C21 C 0.53115(16) 0.54442(16) -0.2438(3) 0.0551(11) Uani 1 1 d . . . . .
 C22 C 0.56551(15) 0.61181(16) -0.2264(3) 0.0528(10) Uani 1 1 d . . . . .
 H22 H 0.570605 0.628088 -0.273042 0.063 Uiso 1 1 calc R . . . .
 C23 C 0.55805(15) 0.65923(15) -0.1358(3) 0.0546(11) Uani 1 1 d . . . . .
 H23A H 0.560647 0.674761 -0.181715 0.066 Uiso 1 1 calc R . . . .
 H23B H 0.573500 0.676769 -0.094073 0.066 Uiso 1 1 calc R . . . .
 C24 C 0.49455(16) 0.57938(18) -0.2574(3) 0.0577(11) Uani 1 1 d . . . . .
 H24A H 0.503052 0.600330 -0.295114 0.069 Uiso 1 1 calc R . . . .
 H24B H 0.477077 0.555464 -0.284381 0.069 Uiso 1 1 calc R . . . .
 C25 C 0.50788(14) 0.64401(14) -0.0366(3) 0.0480(9) Uani 1 1 d . . . . .
 C26 C 0.48579(14) 0.62395(17) -0.1656(3) 0.0540(11) Uani 1 1 d . . . . .
 H26 H 0.490124 0.642359 -0.207947 0.065 Uiso 1 1 calc R . . . .
 C27 C 0.43718(18) 0.55994(19) -0.1763(3) 0.0625(13) Uani 1 1 d . . . . .
 C28 C 0.45134(14) 0.61677(18) -0.1133(3) 0.0562(11) Uani 1 1 d . . . . .
 H28 H 0.440687 0.633191 -0.129291 0.067 Uiso 1 1 calc R . . . .
 C29 C 0.44778(17) 0.63023(18) 0.0322(3) 0.0621(12) Uani 1 1 d . . . . .
 H29A H 0.466488 0.647428 0.070539 0.074 Uiso 1 1 calc R . . . .
 H29B H 0.432413 0.641652 0.015607 0.074 Uiso 1 1 calc R . . . .
 C30 C 0.38379(16) 0.5575(2) -0.1006(4) 0.0758(18) Uani 1 1 d . . . . .
 H30A H 0.374051 0.575375 -0.105916 0.091 Uiso 1 1 calc R . . . .
 H30B H 0.368761 0.535753 -0.135267 0.091 Uiso 1 1 calc R . . . .
 C31 C 0.43121(14) 0.58382(14) 0.1408(3) 0.0491(10) Uani 1 1 d . . . . .
 C32 C 0.38297(15) 0.5677(2) 0.0468(3) 0.0643(13) Uani 1 1 d . . . . .
 H32 H 0.368907 0.581852 0.040398 0.077 Uiso 1 1 calc R . . . .
 C33 C 0.35779(17) 0.5047(2) -0.0009(4) 0.0746(17) Uani 1 1 d . . . . .
 C34 C 0.36656(14) 0.53878(18) 0.1151(4) 0.0625(13) Uani 1 1 d . . . . .
 H34 H 0.345666 0.540040 0.142795 0.075 Uiso 1 1 calc R . . . .
 C35 C 0.39562(15) 0.53671(15) 0.2447(3) 0.0562(11) Uani 1 1 d . . . . .
 H35A H 0.373091 0.536534 0.266797 0.067 Uiso 1 1 calc R . . . .
 H35B H 0.418049 0.555306 0.274389 0.067 Uiso 1 1 calc R . . . .
 C36 C 0.32550(17) 0.4649(2) 0.1121(4) 0.0719(16) Uani 1 1 d . . . . .
 H36A H 0.311530 0.445700 0.071750 0.086 Uiso 1 1 calc R . . . .
 H36B H 0.306791 0.468558 0.141758 0.086 Uiso 1 1 calc R . . . .
 C37 C 0.41445(13) 0.49227(14) 0.3032(3) 0.0518(10) Uani 1 1 d . . . . .
 C38 C 0.35354(15) 0.46360(16) 0.2457(3) 0.0582(12) Uani 1 1 d . . . . .
 H38 H 0.332739 0.466241 0.270241 0.070 Uiso 1 1 calc R . . . .
 C39 C 0.34109(15) 0.4153(2) 0.1539(5) 0.079(2) Uani 1 1 d . . . . .
 C40 C 0.35923(14) 0.43260(16) 0.2863(4) 0.0604(13) Uani 1 1 d . . . . .
 H40 H 0.340280 0.419647 0.328388 0.072 Uiso 1 1 calc R . . . .
 C41 C 0.41139(15) 0.43857(15) 0.3793(3) 0.0573(11) Uani 1 1 d . . . . .
 H41A H 0.390112 0.424589 0.415690 0.069 Uiso 1 1 calc R . . . .
 H41B H 0.432026 0.460199 0.407476 0.069 Uiso 1 1 calc R . . . .
 C42 C 0.3479(2) 0.3675(2) 0.2364(7) 0.093(3) Uani 1 1 d . . . . .
 H42A H 0.330981 0.356140 0.281452 0.112 Uiso 1 1 calc R . . . .
 H42B H 0.335168 0.351357 0.191034 0.112 Uiso 1 1 calc R . . . .
 C43 C 0.46076(14) 0.41907(14) 0.3738(3) 0.0509(10) Uani 1 1 d . . . . .
 C44 C 0.39834(16) 0.37279(17) 0.3326(5) 0.0703(16) Uani 1 1 d . . . . .
 H44 H 0.377076 0.360283 0.370515 0.084 Uiso 1 1 calc R . . . .
 C45 C 0.39568(19) 0.3474(2) 0.2076(5) 0.079(2) Uani 1 1 d . . . . .
 C46 C 0.42428(16) 0.35417(16) 0.3326(4) 0.0624(13) Uani 1 1 d . . . . .
 H46 H 0.414832 0.332300 0.369135 0.075 Uiso 1 1 calc R . . . .
 C47 C 0.49365(18) 0.37981(17) 0.3794(3) 0.0606(12) Uani 1 1 d . . . . .
 H47A H 0.510977 0.401018 0.413290 0.073 Uiso 1 1 calc R . . . .
 H47B H 0.483230 0.356058 0.409614 0.073 Uiso 1 1 calc R . . . .
 C48 C 0.43321(17) 0.31416(16) 0.2286(4) 0.0635(13) Uani 1 1 d . . . . .
 H48A H 0.426651 0.295391 0.270458 0.076 Uiso 1 1 calc R . . . .
 H48B H 0.418870 0.300326 0.182074 0.076 Uiso 1 1 calc R . . . .
 O20 O 0.3858(3) 0.3849(3) 0.6608(6) 0.133(3) Uani 1 1 d . . . . .
 H20A H 0.394572 0.374961 0.693253 0.199 Uiso 1 1 d R . . . .
 H20B H 0.401162 0.409161 0.664733 0.199 Uiso 1 1 d R . . . .
 O21 O 0.4214(2) 0.4620(2) 0.7110(5) 0.118(2) Uani 1 1 d . . . . .
 H21A H 0.446019 0.474743 0.711671 0.177 Uiso 1 1 d R . . . .
 H21B H 0.414669 0.477903 0.727471 0.177 Uiso 1 1 d R . . . .
 O22 O 0.4167(3) 0.5510(4) 0.5919(15) 0.144(8) Uani 0.5 1 d . . P A 2
 H22A H 0.439286 0.556470 0.577566 0.216 Uiso 0.5 1 d R . P A 2
 H22B H 0.399996 0.533440 0.562096 0.216 Uiso 0.5 1 d R . P A 2
 O23 O 0.4371(5) 0.5713(4) 0.4341(10) 0.123(6) Uani 0.5 1 d . . P B 2
 H23C H 0.421568 0.576771 0.410724 0.184 Uiso 0.5 1 d R . P B 2
 H23D H 0.445268 0.560751 0.401954 0.184 Uiso 0.5 1 d R . P B 2
 O24 O 0.4117(3) 0.6192(4) 0.3940(13) 0.136(7) Uani 0.5 1 d . . P C 1
 H24C H 0.414295 0.599937 0.406184 0.205 Uiso 0.5 1 d R . P C 1
 H24D H 0.407195 0.616737 0.344864 0.205 Uiso 0.5 1 d R . P C 1
 O25 O 0.3819(6) 0.6217(10) 0.234(2) 0.27(2) Uani 0.5 1 d . . P . .
 H25A H 0.362179 0.623684 0.222583 0.402 Uiso 0.5 1 d R . P . .
 H25B H 0.391259 0.620814 0.189523 0.402 Uiso 0.5 1 d R . P . .
 O26 O 0.3663(5) 0.4413(5) -0.1636(13) 0.148(8) Uani 0.5 1 d . . P D 1
 H26A H 0.350114 0.448109 -0.148878 0.222 Uiso 0.5 1 d R . P D 1
 H26B H 0.388134 0.456079 -0.142518 0.222 Uiso 0.5 1 d R . P D 1
 O27 O 0.3029(6) 0.3757(7) -0.1496(11) 0.151(7) Uani 0.5 1 d . . P E 2
 H27A H 0.327004 0.391545 -0.155016 0.226 Uiso 0.5 1 d R . P E 2
 H27B H 0.299344 0.361065 -0.110416 0.226 Uiso 0.5 1 d DR . P E 2
 O28 O 0.5620(6) 0.4837(4) 0.4968(12) 0.146(8) Uani 0.5 1 d . . P . .
 H28A H 0.538021 0.475764 0.503315 0.219 Uiso 0.5 1 d R . P . .
 H28B H 0.565111 0.473904 0.454995 0.219 Uiso 0.5 1 d R . P . .
 O29 O 0.6453(3) 0.5148(3) 0.3420(5) 0.153(4) Uani 1 1 d . . . . .
 H29C H 0.653277 0.516460 0.295040 0.230 Uiso 1 1 d R . . . .
 H29D H 0.625387 0.492620 0.349050 0.230 Uiso 1 1 d R . . . .

loop_
  _atom_site_aniso_label
  _atom_site_aniso_U_11
  _atom_site_aniso_U_22
  _atom_site_aniso_U_33
  _atom_site_aniso_U_23
  _atom_site_aniso_U_13
  _atom_site_aniso_U_12
 P1 0.0341(4) 0.0424(5) 0.0361(4) -0.0029(4) 0.0003(4) 0.0166(4)
 O17 0.083(3) 0.123(3) 0.136(3) -0.066(3) -0.037(2) 0.047(2)
 O18 0.087(3) 0.0470(19) 0.090(3) -0.013(2) -0.021(2) 0.027(2)
 O19 0.063(2) 0.107(3) 0.079(3) 0.006(2) -0.002(2) 0.057(2)
 N33 0.055(2) 0.0435(18) 0.0407(17) 0.0015(14) 0.0082(15) 0.0238(16)
 N34 0.054(2) 0.0487(19) 0.0485(19) -0.0027(16) 0.0077(16) 0.0292(17)
 N35 0.0390(17) 0.0374(16) 0.054(2) 0.0033(15) 0.0012(15) 0.0125(14)
 N36 0.0366(17) 0.069(2) 0.0423(19) -0.0053(17) -0.0027(14) 0.0207(17)
 C49 0.062(3) 0.047(2) 0.055(2) 0.012(2) 0.023(2) 0.023(2)
 C50 0.080(3) 0.045(2) 0.061(3) 0.008(2) 0.022(3) 0.035(2)
 C51 0.054(2) 0.060(3) 0.061(3) -0.018(2) -0.001(2) 0.035(2)
 C52 0.048(2) 0.050(2) 0.061(3) -0.012(2) 0.002(2) 0.0274(19)
 C53 0.097(4) 0.052(3) 0.066(3) -0.006(2) -0.013(3) 0.041(3)
 C54 0.103(5) 0.047(3) 0.073(3) -0.010(2) -0.022(3) 0.041(3)
 C55 0.064(3) 0.047(2) 0.069(3) -0.016(2) -0.012(2) 0.029(2)
 C56 0.049(2) 0.054(3) 0.057(3) 0.001(2) 0.003(2) 0.019(2)
 C57 0.046(2) 0.048(2) 0.061(3) -0.006(2) 0.008(2) 0.0177(19)
 C58 0.073(4) 0.066(3) 0.075(4) -0.010(3) -0.013(3) 0.029(3)
 C59 0.055(3) 0.043(2) 0.068(3) -0.010(2) 0.009(2) 0.021(2)
 C60 0.045(2) 0.042(2) 0.076(3) -0.006(2) 0.003(2) 0.0218(18)
 C61 0.052(2) 0.047(2) 0.059(3) 0.012(2) -0.006(2) 0.017(2)
 C62 0.051(2) 0.060(2) 0.061(2) -0.0015(19) -0.0101(19) 0.029(2)
 C63 0.058(3) 0.064(3) 0.073(3) -0.005(2) -0.003(2) 0.010(2)
 C64 0.043(2) 0.086(4) 0.120(4) -0.037(3) 0.006(3) 0.006(3)
 C65 0.080(3) 0.120(3) 0.134(3) -0.065(3) -0.038(3) 0.050(2)
 C66 0.129(5) 0.128(4) 0.082(4) -0.045(3) -0.047(3) 0.091(4)
 C67 0.140(6) 0.081(3) 0.064(3) -0.005(2) -0.025(3) 0.069(3)
 C68 0.092(3) 0.130(4) 0.142(4) -0.064(4) -0.031(3) 0.034(3)
 C69 0.071(3) 0.092(4) 0.041(2) 0.003(2) -0.006(2) 0.046(3)
 C70 0.046(2) 0.096(4) 0.049(3) -0.015(3) -0.008(2) 0.027(3)
 C71 0.045(2) 0.045(2) 0.053(2) -0.0047(18) -0.0004(18) 0.0224(18)
 C72 0.0379(19) 0.043(2) 0.045(2) -0.0001(16) 0.0046(15) 0.0188(16)
 C73 0.042(2) 0.044(2) 0.048(2) -0.0043(17) -0.0051(17) 0.0172(18)
 C74 0.038(2) 0.064(3) 0.045(2) 0.0015(19) -0.0004(17) 0.0169(19)
 C75 0.053(2) 0.069(3) 0.042(2) 0.0053(19) 0.0056(18) 0.036(2)
 C76 0.066(3) 0.067(3) 0.060(3) 0.001(2) -0.002(2) 0.045(3)
 C77 0.052(2) 0.047(2) 0.057(2) -0.0021(19) -0.003(2) 0.0251(19)
 C78 0.053(3) 0.150(8) 0.067(3) 0.013(4) 0.012(3) 0.059(4)
 O1 0.073(2) 0.0533(19) 0.068(2) -0.0137(17) -0.0121(19) 0.0313(18)
 O2 0.071(2) 0.0549(19) 0.068(2) -0.0120(17) -0.0192(19) 0.0267(18)
 O3 0.0533(17) 0.0526(18) 0.0538(17) -0.0084(14) -0.0058(14) 0.0258(15)
 O4 0.0527(18) 0.0537(18) 0.0575(19) -0.0127(15) -0.0109(15) 0.0180(15)
 O5 0.0491(16) 0.0524(17) 0.0500(17) -0.0064(14) 0.0003(13) 0.0214(14)
 O6 0.059(2) 0.0550(19) 0.066(2) -0.0140(17) -0.0180(17) 0.0207(17)
 O7 0.0524(18) 0.0602(19) 0.0564(19) -0.0048(16) -0.0012(15) 0.0263(15)
 O8 0.061(2) 0.060(2) 0.067(2) -0.0066(17) -0.0148(18) 0.0202(18)
 O9 0.0562(19) 0.065(2) 0.0562(19) 0.0009(16) -0.0043(16) 0.0282(17)
 O10 0.062(2) 0.071(3) 0.083(3) -0.017(2) -0.008(2) 0.020(2)
 O11 0.0462(17) 0.0568(19) 0.065(2) -0.0003(16) 0.0009(15) 0.0173(15)
 O12 0.074(3) 0.087(3) 0.071(3) -0.025(2) 0.002(2) 0.011(2)
 O13 0.0438(16) 0.0558(19) 0.072(2) -0.0058(17) 0.0025(16) 0.0132(15)
 O14 0.060(2) 0.094(3) 0.103(4) -0.055(3) -0.007(2) 0.024(2)
 O15 0.0556(19) 0.0506(18) 0.0576(19) -0.0097(15) -0.0002(15) 0.0194(15)
 O16 0.092(3) 0.090(3) 0.129(5) -0.065(3) -0.047(3) 0.058(3)
 N1 0.056(2) 0.051(2) 0.059(2) -0.0160(18) 0.0029(18) 0.0251(18)
 N2 0.052(2) 0.050(2) 0.065(3) -0.0141(18) -0.0098(18) 0.0239(18)
 N3 0.056(2) 0.048(2) 0.052(2) -0.0050(16) -0.0026(18) 0.0217(17)
 N4 0.051(2) 0.0431(19) 0.057(2) -0.0087(16) -0.0057(17) 0.0236(16)
 N5 0.053(2) 0.048(2) 0.053(2) -0.0027(16) -0.0069(17) 0.0247(17)
 N6 0.050(2) 0.0433(19) 0.057(2) -0.0069(16) -0.0049(17) 0.0192(16)
 N7 0.0461(19) 0.0444(18) 0.0491(19) -0.0036(15) -0.0031(15) 0.0167(16)
 N8 0.0477(19) 0.0428(18) 0.050(2) -0.0021(15) -0.0051(16) 0.0199(16)
 N9 0.0379(16) 0.0478(19) 0.0478(19) -0.0014(15) 0.0000(14) 0.0194(15)
 N10 0.051(2) 0.0439(19) 0.052(2) -0.0004(16) -0.0009(16) 0.0164(17)
 N11 0.055(2) 0.056(2) 0.050(2) -0.0031(16) -0.0058(17) 0.0288(19)
 N12 0.0464(18) 0.0464(19) 0.0435(18) 0.0018(15) 0.0017(14) 0.0204(15)
 N13 0.0451(19) 0.050(2) 0.050(2) 0.0000(16) -0.0010(16) 0.0217(16)
 N14 0.062(2) 0.062(2) 0.051(2) -0.0066(19) -0.0118(18) 0.034(2)
 N15 0.050(2) 0.055(2) 0.0454(19) 0.0044(16) -0.0041(16) 0.0208(18)
 N16 0.051(2) 0.055(2) 0.060(2) 0.0030(18) 0.0002(18) 0.0265(18)
 N17 0.047(2) 0.057(2) 0.051(2) 0.0062(17) 0.0020(16) 0.0225(18)
 N18 0.050(2) 0.065(2) 0.049(2) 0.0014(18) -0.0014(17) 0.0244(19)
 N19 0.047(2) 0.079(3) 0.049(2) -0.006(2) 0.0021(17) 0.023(2)
 N20 0.049(2) 0.069(3) 0.045(2) -0.0010(18) 0.0013(17) 0.0225(19)
 N21 0.043(2) 0.061(2) 0.059(2) 0.001(2) 0.0036(18) 0.0143(18)
 N22 0.042(2) 0.082(3) 0.060(3) -0.009(2) 0.0084(19) 0.011(2)
 N23 0.057(3) 0.069(3) 0.068(3) -0.013(2) 0.008(2) 0.011(2)
 N24 0.0419(19) 0.062(2) 0.059(2) -0.0056(19) 0.0094(17) 0.0126(18)
 N25 0.0433(19) 0.053(2) 0.057(2) -0.0055(18) 0.0074(16) 0.0155(17)
 N26 0.056(2) 0.062(3) 0.065(3) -0.020(2) 0.000(2) 0.016(2)
 N27 0.049(2) 0.073(3) 0.112(4) -0.046(3) -0.016(3) 0.029(2)
 N28 0.0430(19) 0.047(2) 0.072(3) -0.0132(19) 0.0051(18) 0.0134(17)
 N29 0.053(2) 0.044(2) 0.078(3) -0.0105(19) 0.008(2) 0.0188(18)
 N30 0.050(2) 0.076(3) 0.109(4) -0.040(3) -0.014(3) 0.034(2)
 N31 0.056(2) 0.055(2) 0.087(3) -0.020(2) -0.004(2) 0.029(2)
 N32 0.053(2) 0.049(2) 0.074(3) -0.014(2) 0.000(2) 0.0217(18)
 C1 0.062(3) 0.043(2) 0.050(2) -0.0051(18) -0.012(2) 0.029(2)
 C2 0.058(3) 0.043(2) 0.057(3) 0.0001(19) 0.005(2) 0.022(2)
 C3 0.060(3) 0.0336(18) 0.058(3) -0.0038(18) -0.008(2) 0.0201(18)
 C4 0.050(2) 0.042(2) 0.050(2) -0.0034(17) -0.0034(18) 0.0232(19)
 C5 0.047(2) 0.051(2) 0.056(2) 0.0027(19) -0.0087(19) 0.0221(19)
 C6 0.066(3) 0.037(2) 0.055(3) -0.0075(19) 0.002(2) 0.019(2)
 C7 0.0390(19) 0.046(2) 0.051(2) -0.0069(18) -0.0056(17) 0.0219(17)
 C8 0.046(2) 0.043(2) 0.057(2) -0.0059(18) -0.0091(18) 0.0255(18)
 C9 0.050(2) 0.042(2) 0.051(2) -0.0063(18) -0.0008(18) 0.0217(19)
 C10 0.041(2) 0.046(2) 0.056(2) -0.0043(18) -0.0001(18) 0.0215(18)
 C11 0.0347(19) 0.044(2) 0.062(3) -0.0044(19) -0.0048(18) 0.0124(17)
 C12 0.059(3) 0.050(2) 0.043(2) -0.0084(18) -0.0009(19) 0.024(2)
 C13 0.0325(17) 0.043(2) 0.050(2) -0.0008(17) 0.0037(16) 0.0130(16)
 C14 0.039(2) 0.052(2) 0.053(2) -0.0059(19) -0.0001(18) 0.0225(19)
 C15 0.048(2) 0.062(3) 0.044(2) -0.013(2) -0.0037(18) 0.028(2)
 C16 0.042(2) 0.051(2) 0.046(2) 0.0013(18) 0.0075(17) 0.0190(18)
 C17 0.040(2) 0.046(2) 0.062(3) -0.0028(19) -0.0004(19) 0.0163(18)
 C18 0.071(3) 0.070(3) 0.042(2) -0.009(2) -0.006(2) 0.035(3)
 C19 0.041(2) 0.051(2) 0.047(2) 0.0040(18) 0.0076(17) 0.0187(18)
 C20 0.047(2) 0.062(3) 0.042(2) 0.0052(19) 0.0055(17) 0.025(2)
 C21 0.057(3) 0.059(3) 0.044(2) 0.001(2) -0.0047(19) 0.025(2)
 C22 0.053(2) 0.059(3) 0.046(2) 0.013(2) 0.0084(19) 0.028(2)
 C23 0.048(2) 0.046(2) 0.063(3) 0.004(2) 0.004(2) 0.0187(19)
 C24 0.059(3) 0.074(3) 0.044(2) 0.001(2) -0.003(2) 0.036(3)
 C25 0.048(2) 0.051(2) 0.045(2) 0.0047(18) -0.0048(18) 0.0253(19)
 C26 0.048(2) 0.070(3) 0.042(2) 0.011(2) 0.0004(18) 0.028(2)
 C27 0.061(3) 0.072(3) 0.050(3) 0.001(2) -0.008(2) 0.030(3)
 C28 0.045(2) 0.074(3) 0.053(3) 0.004(2) -0.0014(19) 0.032(2)
 C29 0.058(3) 0.064(3) 0.057(3) 0.006(2) 0.008(2) 0.026(2)
 C30 0.044(3) 0.104(5) 0.054(3) -0.005(3) -0.002(2) 0.018(3)
 C31 0.044(2) 0.053(2) 0.050(2) -0.0104(19) 0.0021(18) 0.0234(19)
 C32 0.043(2) 0.083(4) 0.056(3) -0.010(3) 0.000(2) 0.023(2)
 C33 0.053(3) 0.083(4) 0.063(3) -0.010(3) 0.007(2) 0.016(3)
 C34 0.041(2) 0.069(3) 0.063(3) -0.010(2) 0.007(2) 0.017(2)
 C35 0.054(3) 0.052(2) 0.052(2) -0.004(2) 0.011(2) 0.018(2)
 C36 0.049(3) 0.077(4) 0.057(3) -0.009(3) -0.001(2) 0.007(3)
 C37 0.038(2) 0.050(2) 0.054(2) -0.0041(19) 0.0121(18) 0.0110(18)
 C38 0.047(2) 0.058(3) 0.059(3) -0.007(2) 0.011(2) 0.017(2)
 C39 0.036(2) 0.093(4) 0.100(5) -0.039(4) -0.002(3) 0.026(3)
 C40 0.041(2) 0.054(3) 0.082(3) -0.013(2) 0.012(2) 0.020(2)
 C41 0.052(2) 0.050(2) 0.060(3) -0.007(2) 0.013(2) 0.018(2)
 C42 0.054(3) 0.055(3) 0.167(9) -0.036(4) -0.021(4) 0.025(3)
 C43 0.051(2) 0.045(2) 0.048(2) -0.0005(18) 0.0121(19) 0.0177(19)
 C44 0.047(3) 0.051(3) 0.098(4) -0.020(3) 0.009(3) 0.014(2)
 C45 0.059(3) 0.062(3) 0.114(5) -0.045(4) -0.023(3) 0.028(3)
 C46 0.049(2) 0.048(2) 0.076(3) -0.011(2) 0.002(2) 0.014(2)
 C47 0.069(3) 0.063(3) 0.054(3) -0.011(2) 0.000(2) 0.036(3)
 C48 0.059(3) 0.047(2) 0.084(4) -0.020(2) -0.005(3) 0.026(2)
 O20 0.136(6) 0.132(6) 0.133(7) 0.018(5) -0.029(5) 0.069(5)
 O21 0.083(4) 0.130(6) 0.129(6) -0.031(4) -0.029(4) 0.044(4)
 O22 0.043(5) 0.096(8) 0.27(2) -0.030(11) -0.008(8) 0.014(5)
 O23 0.145(11) 0.116(9) 0.141(12) -0.081(9) -0.075(10) 0.091(9)
 O24 0.050(5) 0.085(7) 0.224(19) 0.062(10) 0.016(8) -0.003(5)
 O25 0.133(15) 0.35(4) 0.39(5) -0.28(4) -0.15(2) 0.17(2)
 O26 0.111(10) 0.113(11) 0.175(16) -0.060(11) 0.047(11) 0.021(8)
 O27 0.147(15) 0.173(17) 0.103(11) 0.023(11) -0.026(10) 0.058(13)
 O28 0.181(17) 0.083(8) 0.160(15) -0.027(8) -0.104(14) 0.055(9)
 O29 0.177(9) 0.126(6) 0.078(4) -0.009(4) -0.033(5) 0.016(6)

_geom_special_details
;
 All esds (except the esd in the dihedral angle between two l.s. planes)
 are estimated using the full covariance matrix.  The cell esds are taken
 into account individually in the estimation of esds in distances, angles
 and torsion angles; correlations between esds in cell parameters are only
 used when they are defined by crystal symmetry.  An approximate (isotropic)
 treatment of cell esds is used for estimating esds involving l.s. planes.
;
loop_
  _geom_bond_atom_site_label_1
  _geom_bond_atom_site_label_2
  _geom_bond_distance
  _geom_bond_site_symmetry_2
  _geom_bond_publ_flag
 P1 H1 1.0485 . ?
 P1 N33 1.985(4) . ?
 P1 N34 1.658(4) . ?
 P1 N35 1.665(4) . ?
 P1 N36 1.679(4) . ?
 O17 C65 1.345(10) . ?
 O17 C68 1.415(18) . ?
 O18 C55 1.354(7) . ?
 O18 C58 1.426(9) . ?
 O19 C75 1.352(6) . ?
 O19 C78 1.424(10) . ?
 N33 C49 1.503(6) . ?
 N33 C59 1.485(6) . ?
 N33 C69 1.456(7) . ?
 N34 C50 1.447(7) . ?
 N34 C51 1.469(6) . ?
 N35 C60 1.451(7) . ?
 N35 C61 1.477(6) . ?
 N36 C70 1.452(6) . ?
 N36 C71 1.458(6) . ?
 C49 H49A 0.9700 . ?
 C49 H49B 0.9700 . ?
 C49 C50 1.507(7) . ?
 C50 H50A 0.9700 . ?
 C50 H50B 0.9700 . ?
 C51 H51A 0.9700 . ?
 C51 H51B 0.9700 . ?
 C51 C52 1.511(7) . ?
 C52 C53 1.379(8) . ?
 C52 C57 1.366(8) . ?
 C53 H53 0.9300 . ?
 C53 C54 1.387(9) . ?
 C54 H54 0.9300 . ?
 C54 C55 1.377(9) . ?
 C55 C56 1.402(8) . ?
 C56 H56 0.9300 . ?
 C56 C57 1.402(8) . ?
 C57 H57 0.9300 . ?
 C58 H58A 0.9600 . ?
 C58 H58B 0.9600 . ?
 C58 H58C 0.9600 . ?
 C59 H59A 0.9700 . ?
 C59 H59B 0.9700 . ?
 C59 C60 1.496(9) . ?
 C60 H60A 0.9700 . ?
 C60 H60B 0.9700 . ?
 C61 H61A 0.9700 . ?
 C61 H61B 0.9700 . ?
 C61 C62 1.506(7) . ?
 C62 C63 1.397(9) . ?
 C62 C67 1.373(9) . ?
 C63 H63 0.9300 . ?
 C63 C64 1.369(9) . ?
 C64 H64 0.9300 . ?
 C64 C65 1.455(17) . ?
 C65 C66 1.342(18) . ?
 C66 H66 0.9300 . ?
 C66 C67 1.366(13) . ?
 C67 H67 0.9300 . ?
 C68 H68A 0.9600 . ?
 C68 H68B 0.9600 . ?
 C68 H68C 0.9600 . ?
 C69 H69A 0.9700 . ?
 C69 H69B 0.9700 . ?
 C69 C70 1.496(9) . ?
 C70 H70A 0.9700 . ?
 C70 H70B 0.9700 . ?
 C71 H71A 0.9700 . ?
 C71 H71B 0.9700 . ?
 C71 C72 1.504(6) . ?
 C72 C73 1.406(6) . ?
 C72 C77 1.391(7) . ?
 C73 H73 0.9300 . ?
 C73 C74 1.386(7) . ?
 C74 H74 0.9300 . ?
 C74 C75 1.396(8) . ?
 C75 C76 1.393(8) . ?
 C76 H76 0.9300 . ?
 C76 C77 1.371(7) . ?
 C77 H77 0.9300 . ?
 C78 H78A 0.9600 . ?
 C78 H78B 0.9600 . ?
 C78 H78C 0.9600 . ?
 O1 C1 1.228(6) . ?
 O2 C3 1.220(7) . ?
 O3 C7 1.234(6) . ?
 O4 C9 1.227(6) . ?
 O5 C13 1.220(6) . ?
 O6 C15 1.217(6) . ?
 O7 C19 1.205(6) . ?
 O8 C21 1.207(7) . ?
 O9 C25 1.201(6) . ?
 O10 C27 1.229(8) . ?
 O11 C31 1.227(6) . ?
 O12 C33 1.241(9) . ?
 O13 C37 1.251(6) . ?
 O14 C39 1.211(8) . ?
 O15 C43 1.210(7) . ?
 O16 C45 1.196(10) . ?
 N1 C1 1.351(7) . ?
 N1 C2 1.452(6) . ?
 N1 C47 1.444(7) . ?
 N2 C2 1.435(7) . ?
 N2 C3 1.368(7) . ?
 N2 C48 1.444(7) . ?
 N3 C3 1.371(7) . ?
 N3 C4 1.433(6) . ?
 N3 C6 1.424(7) . ?
 N4 C1 1.368(7) . ?
 N4 C4 1.475(6) . ?
 N4 C5 1.441(6) . ?
 N5 C5 1.438(7) . ?
 N5 C7 1.362(6) . ?
 N5 C8 1.437(6) . ?
 N6 C6 1.432(7) . ?
 N6 C8 1.458(6) . ?
 N6 C9 1.358(7) . ?
 N7 C9 1.381(6) . ?
 N7 C10 1.433(6) . ?
 N7 C12 1.442(6) . ?
 N8 C7 1.372(7) . ?
 N8 C10 1.438(6) . ?
 N8 C11 1.445(6) . ?
 N9 C11 1.448(6) . ?
 N9 C13 1.364(6) . ?
 N9 C14 1.458(6) . ?
 N10 C12 1.450(7) . ?
 N10 C14 1.453(6) . ?
 N10 C15 1.358(7) . ?
 N11 C15 1.381(7) . ?
 N11 C16 1.436(6) . ?
 N11 C18 1.446(7) . ?
 N12 C13 1.395(6) . ?
 N12 C16 1.464(6) . ?
 N12 C17 1.437(6) . ?
 N13 C17 1.453(6) . ?
 N13 C19 1.391(7) . ?
 N13 C20 1.454(6) . ?
 N14 C18 1.443(8) . ?
 N14 C20 1.428(7) . ?
 N14 C21 1.368(7) . ?
 N15 C21 1.389(7) . ?
 N15 C22 1.434(7) . ?
 N15 C24 1.462(7) . ?
 N16 C19 1.382(7) . ?
 N16 C22 1.459(7) . ?
 N16 C23 1.441(7) . ?
 N17 C23 1.447(6) . ?
 N17 C25 1.381(7) . ?
 N17 C26 1.440(7) . ?
 N18 C24 1.431(7) . ?
 N18 C26 1.452(8) . ?
 N18 C27 1.336(8) . ?
 N19 C27 1.359(8) . ?
 N19 C28 1.425(8) . ?
 N19 C30 1.446(7) . ?
 N20 C25 1.376(6) . ?
 N20 C28 1.456(7) . ?
 N20 C29 1.444(7) . ?
 N21 C29 1.442(8) . ?
 N21 C31 1.375(7) . ?
 N21 C32 1.440(7) . ?
 N22 C30 1.439(9) . ?
 N22 C32 1.444(8) . ?
 N22 C33 1.390(10) . ?
 N23 C33 1.302(9) . ?
 N23 C34 1.480(8) . ?
 N23 C36 1.451(9) . ?
 N24 C31 1.367(7) . ?
 N24 C34 1.454(8) . ?
 N24 C35 1.430(7) . ?
 N25 C35 1.452(7) . ?
 N25 C37 1.345(8) . ?
 N25 C38 1.461(6) . ?
 N26 C36 1.464(10) . ?
 N26 C38 1.454(7) . ?
 N26 C39 1.348(9) . ?
 N27 C39 1.395(12) . ?
 N27 C40 1.449(7) . ?
 N27 C42 1.456(10) . ?
 N28 C37 1.370(7) . ?
 N28 C40 1.450(7) . ?
 N28 C41 1.434(8) . ?
 N29 C41 1.445(7) . ?
 N29 C43 1.358(8) . ?
 N29 C44 1.461(7) . ?
 N30 C42 1.436(8) . ?
 N30 C44 1.490(11) . ?
 N30 C45 1.360(8) . ?
 N31 C45 1.368(10) . ?
 N31 C46 1.452(8) . ?
 N31 C48 1.456(7) . ?
 N32 C43 1.389(7) . ?
 N32 C46 1.446(7) . ?
 N32 C47 1.458(8) . ?
 C2 H2 0.9800 . ?
 C2 C4 1.558(7) . ?
 C4 H4 0.9800 . ?
 C5 H5A 0.9700 . ?
 C5 H5B 0.9700 . ?
 C6 H6A 0.9700 . ?
 C6 H6B 0.9700 . ?
 C8 H8 0.9800 . ?
 C8 C10 1.539(7) . ?
 C10 H10 0.9800 . ?
 C11 H11A 0.9700 . ?
 C11 H11B 0.9700 . ?
 C12 H12A 0.9700 . ?
 C12 H12B 0.9700 . ?
 C14 H14 0.9800 . ?
 C14 C16 1.544(7) . ?
 C16 H16 0.9800 . ?
 C17 H17A 0.9700 . ?
 C17 H17B 0.9700 . ?
 C18 H18A 0.9700 . ?
 C18 H18B 0.9700 . ?
 C20 H20 0.9800 . ?
 C20 C22 1.548(7) . ?
 C22 H22 0.9800 . ?
 C23 H23A 0.9700 . ?
 C23 H23B 0.9700 . ?
 C24 H24A 0.9700 . ?
 C24 H24B 0.9700 . ?
 C26 H26 0.9800 . ?
 C26 C28 1.538(7) . ?
 C28 H28 0.9800 . ?
 C29 H29A 0.9700 . ?
 C29 H29B 0.9700 . ?
 C30 H30A 0.9700 . ?
 C30 H30B 0.9700 . ?
 C32 H32 0.9800 . ?
 C32 C34 1.534(9) . ?
 C34 H34 0.9800 . ?
 C35 H35A 0.9700 . ?
 C35 H35B 0.9700 . ?
 C36 H36A 0.9700 . ?
 C36 H36B 0.9700 . ?
 C38 H38 0.9800 . ?
 C38 C40 1.529(9) . ?
 C40 H40 0.9800 . ?
 C41 H41A 0.9700 . ?
 C41 H41B 0.9700 . ?
 C42 H42A 0.9700 . ?
 C42 H42B 0.9700 . ?
 C44 H44 0.9800 . ?
 C44 C46 1.545(9) . ?
 C46 H46 0.9800 . ?
 C47 H47A 0.9700 . ?
 C47 H47B 0.9700 . ?
 C48 H48A 0.9700 . ?
 C48 H48B 0.9700 . ?
 O20 H20A 0.8497 . ?
 O20 H20B 0.8498 . ?
 O21 H21A 0.8504 . ?
 O21 H21B 0.8499 . ?
 O22 H22A 0.8500 . ?
 O22 H22B 0.8500 . ?
 O23 H23C 0.8498 . ?
 O23 H23D 0.8497 . ?
 O24 H24C 0.8499 . ?
 O24 H24D 0.8500 . ?
 O25 H25A 0.8502 . ?
 O25 H25B 0.8496 . ?
 O26 H26A 0.8508 . ?
 O26 H26B 0.8497 . ?
 O27 H27A 0.8504 . ?
 O27 H27B 0.8501 . ?
 O28 H28A 0.8502 . ?
 O28 H28B 0.8499 . ?
 O29 H29C 0.8502 . ?
 O29 H29D 0.8502 . ?

loop_
  _geom_angle_atom_site_label_1
  _geom_angle_atom_site_label_2
  _geom_angle_atom_site_label_3
  _geom_angle
  _geom_angle_site_symmetry_1
  _geom_angle_site_symmetry_3
  _geom_angle_publ_flag
 N33 P1 H1 175.1 . . ?
 N34 P1 H1 89.2 . . ?
 N34 P1 N33 86.15(18) . . ?
 N34 P1 N35 119.7(2) . . ?
 N34 P1 N36 119.8(2) . . ?
 N35 P1 H1 96.1 . . ?
 N35 P1 N33 84.96(19) . . ?
 N35 P1 N36 118.7(2) . . ?
 N36 P1 H1 98.1 . . ?
 N36 P1 N33 85.54(19) . . ?
 C65 O17 C68 120.7(11) . . ?
 C55 O18 C58 117.2(5) . . ?
 C75 O19 C78 118.1(6) . . ?
 C49 N33 P1 106.1(3) . . ?
 C59 N33 P1 106.6(3) . . ?
 C59 N33 C49 110.9(4) . . ?
 C69 N33 P1 105.3(3) . . ?
 C69 N33 C49 114.0(4) . . ?
 C69 N33 C59 113.3(4) . . ?
 C50 N34 P1 121.0(3) . . ?
 C50 N34 C51 115.5(4) . . ?
 C51 N34 P1 121.2(4) . . ?
 C60 N35 P1 121.8(3) . . ?
 C60 N35 C61 115.8(4) . . ?
 C61 N35 P1 120.6(4) . . ?
 C70 N36 P1 120.5(3) . . ?
 C70 N36 C71 114.8(4) . . ?
 C71 N36 P1 123.8(3) . . ?
 N33 C49 H49A 110.6 . . ?
 N33 C49 H49B 110.6 . . ?
 N33 C49 C50 105.7(4) . . ?
 H49A C49 H49B 108.7 . . ?
 C50 C49 H49A 110.6 . . ?
 C50 C49 H49B 110.6 . . ?
 N34 C50 C49 108.8(4) . . ?
 N34 C50 H50A 109.9 . . ?
 N34 C50 H50B 109.9 . . ?
 C49 C50 H50A 109.9 . . ?
 C49 C50 H50B 109.9 . . ?
 H50A C50 H50B 108.3 . . ?
 N34 C51 H51A 108.3 . . ?
 N34 C51 H51B 108.3 . . ?
 N34 C51 C52 116.0(4) . . ?
 H51A C51 H51B 107.4 . . ?
 C52 C51 H51A 108.3 . . ?
 C52 C51 H51B 108.3 . . ?
 C53 C52 C51 121.9(5) . . ?
 C57 C52 C51 119.6(5) . . ?
 C57 C52 C53 118.5(5) . . ?
 C52 C53 H53 119.5 . . ?
 C52 C53 C54 121.0(6) . . ?
 C54 C53 H53 119.5 . . ?
 C53 C54 H54 119.6 . . ?
 C55 C54 C53 120.9(6) . . ?
 C55 C54 H54 119.6 . . ?
 O18 C55 C54 116.6(5) . . ?
 O18 C55 C56 124.7(6) . . ?
 C54 C55 C56 118.6(5) . . ?
 C55 C56 H56 120.4 . . ?
 C55 C56 C57 119.2(5) . . ?
 C57 C56 H56 120.4 . . ?
 C52 C57 C56 121.7(5) . . ?
 C52 C57 H57 119.1 . . ?
 C56 C57 H57 119.1 . . ?
 O18 C58 H58A 109.5 . . ?
 O18 C58 H58B 109.5 . . ?
 O18 C58 H58C 109.5 . . ?
 H58A C58 H58B 109.5 . . ?
 H58A C58 H58C 109.5 . . ?
 H58B C58 H58C 109.5 . . ?
 N33 C59 H59A 110.6 . . ?
 N33 C59 H59B 110.6 . . ?
 N33 C59 C60 105.8(4) . . ?
 H59A C59 H59B 108.7 . . ?
 C60 C59 H59A 110.6 . . ?
 C60 C59 H59B 110.6 . . ?
 N35 C60 C59 106.5(4) . . ?
 N35 C60 H60A 110.4 . . ?
 N35 C60 H60B 110.4 . . ?
 C59 C60 H60A 110.4 . . ?
 C59 C60 H60B 110.4 . . ?
 H60A C60 H60B 108.6 . . ?
 N35 C61 H61A 108.0 . . ?
 N35 C61 H61B 108.0 . . ?
 N35 C61 C62 117.3(4) . . ?
 H61A C61 H61B 107.2 . . ?
 C62 C61 H61A 108.0 . . ?
 C62 C61 H61B 108.0 . . ?
 C63 C62 C61 123.1(5) . . ?
 C67 C62 C61 118.9(6) . . ?
 C67 C62 C63 117.9(6) . . ?
 C62 C63 H63 119.3 . . ?
 C64 C63 C62 121.5(8) . . ?
 C64 C63 H63 119.3 . . ?
 C63 C64 H64 121.1 . . ?
 C63 C64 C65 117.8(9) . . ?
 C65 C64 H64 121.1 . . ?
 O17 C65 C64 120.2(12) . . ?
 C66 C65 O17 119.3(11) . . ?
 C66 C65 C64 120.0(7) . . ?
 C65 C66 H66 120.1 . . ?
 C65 C66 C67 119.9(9) . . ?
 C67 C66 H66 120.1 . . ?
 C62 C67 H67 118.7 . . ?
 C66 C67 C62 122.6(9) . . ?
 C66 C67 H67 118.7 . . ?
 O17 C68 H68A 109.5 . . ?
 O17 C68 H68B 109.5 . . ?
 O17 C68 H68C 109.5 . . ?
 H68A C68 H68B 109.5 . . ?
 H68A C68 H68C 109.5 . . ?
 H68B C68 H68C 109.5 . . ?
 N33 C69 H69A 110.3 . . ?
 N33 C69 H69B 110.3 . . ?
 N33 C69 C70 107.3(5) . . ?
 H69A C69 H69B 108.5 . . ?
 C70 C69 H69A 110.3 . . ?
 C70 C69 H69B 110.3 . . ?
 N36 C70 C69 105.7(4) . . ?
 N36 C70 H70A 110.6 . . ?
 N36 C70 H70B 110.6 . . ?
 C69 C70 H70A 110.6 . . ?
 C69 C70 H70B 110.6 . . ?
 H70A C70 H70B 108.7 . . ?
 N36 C71 H71A 108.8 . . ?
 N36 C71 H71B 108.8 . . ?
 N36 C71 C72 113.6(4) . . ?
 H71A C71 H71B 107.7 . . ?
 C72 C71 H71A 108.8 . . ?
 C72 C71 H71B 108.8 . . ?
 C73 C72 C71 120.3(4) . . ?
 C77 C72 C71 121.6(4) . . ?
 C77 C72 C73 118.0(4) . . ?
 C72 C73 H73 119.4 . . ?
 C74 C73 C72 121.3(5) . . ?
 C74 C73 H73 119.4 . . ?
 C73 C74 H74 120.3 . . ?
 C73 C74 C75 119.5(4) . . ?
 C75 C74 H74 120.3 . . ?
 O19 C75 C74 125.4(5) . . ?
 O19 C75 C76 115.4(5) . . ?
 C76 C75 C74 119.2(4) . . ?
 C75 C76 H76 119.5 . . ?
 C77 C76 C75 120.9(5) . . ?
 C77 C76 H76 119.5 . . ?
 C72 C77 H77 119.5 . . ?
 C76 C77 C72 121.0(5) . . ?
 C76 C77 H77 119.5 . . ?
 O19 C78 H78A 109.5 . . ?
 O19 C78 H78B 109.5 . . ?
 O19 C78 H78C 109.5 . . ?
 H78A C78 H78B 109.5 . . ?
 H78A C78 H78C 109.5 . . ?
 H78B C78 H78C 109.5 . . ?
 C1 N1 C2 113.2(4) . . ?
 C1 N1 C47 123.2(4) . . ?
 C47 N1 C2 121.9(5) . . ?
 C2 N2 C48 124.0(5) . . ?
 C3 N2 C2 112.1(4) . . ?
 C3 N2 C48 120.6(4) . . ?
 C3 N3 C4 112.5(4) . . ?
 C3 N3 C6 123.1(4) . . ?
 C6 N3 C4 123.9(5) . . ?
 C1 N4 C4 111.5(4) . . ?
 C1 N4 C5 123.8(4) . . ?
 C5 N4 C4 122.0(4) . . ?
 C7 N5 C5 123.3(4) . . ?
 C7 N5 C8 111.5(4) . . ?
 C8 N5 C5 123.9(4) . . ?
 C6 N6 C8 122.0(4) . . ?
 C9 N6 C6 123.2(4) . . ?
 C9 N6 C8 111.1(4) . . ?
 C9 N7 C10 111.7(4) . . ?
 C9 N7 C12 120.8(4) . . ?
 C10 N7 C12 122.7(4) . . ?
 C7 N8 C10 111.7(4) . . ?
 C7 N8 C11 122.7(4) . . ?
 C10 N8 C11 122.2(4) . . ?
 C11 N9 C14 121.3(4) . . ?
 C13 N9 C11 121.9(4) . . ?
 C13 N9 C14 111.7(4) . . ?
 C12 N10 C14 122.7(4) . . ?
 C15 N10 C12 122.2(4) . . ?
 C15 N10 C14 113.4(4) . . ?
 C15 N11 C16 112.1(4) . . ?
 C15 N11 C18 122.4(4) . . ?
 C16 N11 C18 121.6(5) . . ?
 C13 N12 C16 110.3(4) . . ?
 C13 N12 C17 120.8(4) . . ?
 C17 N12 C16 121.6(4) . . ?
 C17 N13 C20 122.7(4) . . ?
 C19 N13 C17 120.3(4) . . ?
 C19 N13 C20 112.4(4) . . ?
 C20 N14 C18 124.4(5) . . ?
 C21 N14 C18 121.7(5) . . ?
 C21 N14 C20 112.1(4) . . ?
 C21 N15 C22 112.3(4) . . ?
 C21 N15 C24 121.0(4) . . ?
 C22 N15 C24 120.0(4) . . ?
 C19 N16 C22 112.3(4) . . ?
 C19 N16 C23 122.9(5) . . ?
 C23 N16 C22 124.7(4) . . ?
 C25 N17 C23 120.0(4) . . ?
 C25 N17 C26 112.9(4) . . ?
 C26 N17 C23 123.7(4) . . ?
 C24 N18 C26 121.6(4) . . ?
 C27 N18 C24 123.9(5) . . ?
 C27 N18 C26 112.1(5) . . ?
 C27 N19 C28 111.8(5) . . ?
 C27 N19 C30 121.5(5) . . ?
 C28 N19 C30 125.5(6) . . ?
 C25 N20 C28 112.0(4) . . ?
 C25 N20 C29 122.1(4) . . ?
 C29 N20 C28 123.3(4) . . ?
 C31 N21 C29 121.6(5) . . ?
 C31 N21 C32 111.8(5) . . ?
 C32 N21 C29 124.5(5) . . ?
 C30 N22 C32 123.8(6) . . ?
 C33 N22 C30 123.3(6) . . ?
 C33 N22 C32 110.9(5) . . ?
 C33 N23 C34 113.0(6) . . ?
 C33 N23 C36 122.5(5) . . ?
 C36 N23 C34 121.4(5) . . ?
 C31 N24 C34 111.3(5) . . ?
 C31 N24 C35 122.2(4) . . ?
 C35 N24 C34 121.1(4) . . ?
 C35 N25 C38 120.8(5) . . ?
 C37 N25 C35 122.6(4) . . ?
 C37 N25 C38 111.5(5) . . ?
 C38 N26 C36 121.4(5) . . ?
 C39 N26 C36 121.7(5) . . ?
 C39 N26 C38 112.7(6) . . ?
 C39 N27 C40 112.2(6) . . ?
 C39 N27 C42 121.3(6) . . ?
 C40 N27 C42 122.4(7) . . ?
 C37 N28 C40 110.1(5) . . ?
 C37 N28 C41 121.9(4) . . ?
 C41 N28 C40 122.4(5) . . ?
 C41 N29 C44 121.2(5) . . ?
 C43 N29 C41 122.1(4) . . ?
 C43 N29 C44 112.4(5) . . ?
 C42 N30 C44 118.9(7) . . ?
 C45 N30 C42 123.0(6) . . ?
 C45 N30 C44 109.9(6) . . ?
 C45 N31 C46 113.8(5) . . ?
 C45 N31 C48 122.0(5) . . ?
 C46 N31 C48 120.5(6) . . ?
 C43 N32 C46 112.2(5) . . ?
 C43 N32 C47 122.4(5) . . ?
 C46 N32 C47 122.7(5) . . ?
 O1 C1 N1 127.0(5) . . ?
 O1 C1 N4 124.0(5) . . ?
 N1 C1 N4 109.0(4) . . ?
 N1 C2 H2 111.3 . . ?
 N1 C2 C4 103.0(4) . . ?
 N2 C2 N1 115.7(4) . . ?
 N2 C2 H2 111.3 . . ?
 N2 C2 C4 103.5(4) . . ?
 C4 C2 H2 111.3 . . ?
 O2 C3 N2 125.7(5) . . ?
 O2 C3 N3 126.0(5) . . ?
 N2 C3 N3 108.3(4) . . ?
 N3 C4 N4 115.5(4) . . ?
 N3 C4 C2 103.1(4) . . ?
 N3 C4 H4 111.6 . . ?
 N4 C4 C2 102.8(4) . . ?
 N4 C4 H4 111.6 . . ?
 C2 C4 H4 111.6 . . ?
 N4 C5 H5A 108.6 . . ?
 N4 C5 H5B 108.6 . . ?
 N5 C5 N4 114.7(4) . . ?
 N5 C5 H5A 108.6 . . ?
 N5 C5 H5B 108.6 . . ?
 H5A C5 H5B 107.6 . . ?
 N3 C6 N6 114.2(4) . . ?
 N3 C6 H6A 108.7 . . ?
 N3 C6 H6B 108.7 . . ?
 N6 C6 H6A 108.7 . . ?
 N6 C6 H6B 108.7 . . ?
 H6A C6 H6B 107.6 . . ?
 O3 C7 N5 126.1(5) . . ?
 O3 C7 N8 125.5(4) . . ?
 N5 C7 N8 108.4(4) . . ?
 N5 C8 N6 115.8(4) . . ?
 N5 C8 H8 110.9 . . ?
 N5 C8 C10 104.1(4) . . ?
 N6 C8 H8 110.9 . . ?
 N6 C8 C10 103.8(4) . . ?
 C10 C8 H8 110.9 . . ?
 O4 C9 N6 126.6(5) . . ?
 O4 C9 N7 124.5(5) . . ?
 N6 C9 N7 108.8(4) . . ?
 N7 C10 N8 116.1(4) . . ?
 N7 C10 C8 103.8(4) . . ?
 N7 C10 H10 111.1 . . ?
 N8 C10 C8 103.2(4) . . ?
 N8 C10 H10 111.1 . . ?
 C8 C10 H10 111.1 . . ?
 N8 C11 N9 113.7(4) . . ?
 N8 C11 H11A 108.8 . . ?
 N8 C11 H11B 108.8 . . ?
 N9 C11 H11A 108.8 . . ?
 N9 C11 H11B 108.8 . . ?
 H11A C11 H11B 107.7 . . ?
 N7 C12 N10 114.4(4) . . ?
 N7 C12 H12A 108.7 . . ?
 N7 C12 H12B 108.7 . . ?
 N10 C12 H12A 108.7 . . ?
 N10 C12 H12B 108.7 . . ?
 H12A C12 H12B 107.6 . . ?
 O5 C13 N9 126.7(4) . . ?
 O5 C13 N12 123.9(4) . . ?
 N9 C13 N12 109.4(4) . . ?
 N9 C14 H14 111.6 . . ?
 N9 C14 C16 103.9(4) . . ?
 N10 C14 N9 115.2(4) . . ?
 N10 C14 H14 111.6 . . ?
 N10 C14 C16 102.2(4) . . ?
 C16 C14 H14 111.6 . . ?
 O6 C15 N10 126.5(5) . . ?
 O6 C15 N11 125.9(5) . . ?
 N10 C15 N11 107.4(4) . . ?
 N11 C16 N12 114.3(4) . . ?
 N11 C16 C14 104.3(4) . . ?
 N11 C16 H16 111.2 . . ?
 N12 C16 C14 104.1(4) . . ?
 N12 C16 H16 111.2 . . ?
 C14 C16 H16 111.2 . . ?
 N12 C17 N13 113.4(4) . . ?
 N12 C17 H17A 108.9 . . ?
 N12 C17 H17B 108.9 . . ?
 N13 C17 H17A 108.9 . . ?
 N13 C17 H17B 108.9 . . ?
 H17A C17 H17B 107.7 . . ?
 N11 C18 H18A 108.8 . . ?
 N11 C18 H18B 108.8 . . ?
 N14 C18 N11 113.9(4) . . ?
 N14 C18 H18A 108.8 . . ?
 N14 C18 H18B 108.8 . . ?
 H18A C18 H18B 107.7 . . ?
 O7 C19 N13 126.5(5) . . ?
 O7 C19 N16 126.0(5) . . ?
 N16 C19 N13 107.4(4) . . ?
 N13 C20 H20 111.2 . . ?
 N13 C20 C22 103.2(4) . . ?
 N14 C20 N13 115.2(4) . . ?
 N14 C20 H20 111.2 . . ?
 N14 C20 C22 104.5(4) . . ?
 C22 C20 H20 111.2 . . ?
 O8 C21 N14 125.6(6) . . ?
 O8 C21 N15 126.8(5) . . ?
 N14 C21 N15 107.6(5) . . ?
 N15 C22 N16 115.5(4) . . ?
 N15 C22 C20 102.3(4) . . ?
 N15 C22 H22 111.6 . . ?
 N16 C22 C20 103.6(4) . . ?
 N16 C22 H22 111.6 . . ?
 C20 C22 H22 111.6 . . ?
 N16 C23 N17 114.1(4) . . ?
 N16 C23 H23A 108.7 . . ?
 N16 C23 H23B 108.7 . . ?
 N17 C23 H23A 108.7 . . ?
 N17 C23 H23B 108.7 . . ?
 H23A C23 H23B 107.6 . . ?
 N15 C24 H24A 108.7 . . ?
 N15 C24 H24B 108.7 . . ?
 N18 C24 N15 114.2(4) . . ?
 N18 C24 H24A 108.7 . . ?
 N18 C24 H24B 108.7 . . ?
 H24A C24 H24B 107.6 . . ?
 O9 C25 N17 127.0(5) . . ?
 O9 C25 N20 126.0(5) . . ?
 N20 C25 N17 106.9(4) . . ?
 N17 C26 N18 114.9(4) . . ?
 N17 C26 H26 111.8 . . ?
 N17 C26 C28 103.5(4) . . ?
 N18 C26 H26 111.8 . . ?
 N18 C26 C28 102.4(4) . . ?
 C28 C26 H26 111.8 . . ?
 O10 C27 N18 124.8(6) . . ?
 O10 C27 N19 126.0(6) . . ?
 N18 C27 N19 109.2(5) . . ?
 N19 C28 N20 115.5(5) . . ?
 N19 C28 C26 104.0(5) . . ?
 N19 C28 H28 111.1 . . ?
 N20 C28 C26 103.5(4) . . ?
 N20 C28 H28 111.1 . . ?
 C26 C28 H28 111.1 . . ?
 N20 C29 H29A 109.1 . . ?
 N20 C29 H29B 109.1 . . ?
 N21 C29 N20 112.5(5) . . ?
 N21 C29 H29A 109.1 . . ?
 N21 C29 H29B 109.1 . . ?
 H29A C29 H29B 107.8 . . ?
 N19 C30 H30A 108.9 . . ?
 N19 C30 H30B 108.9 . . ?
 N22 C30 N19 113.4(5) . . ?
 N22 C30 H30A 108.9 . . ?
 N22 C30 H30B 108.9 . . ?
 H30A C30 H30B 107.7 . . ?
 O11 C31 N21 126.6(5) . . ?
 O11 C31 N24 125.0(5) . . ?
 N24 C31 N21 108.4(4) . . ?
 N21 C32 N22 114.2(5) . . ?
 N21 C32 H32 111.4 . . ?
 N21 C32 C34 104.0(5) . . ?
 N22 C32 H32 111.4 . . ?
 N22 C32 C34 103.9(5) . . ?
 C34 C32 H32 111.4 . . ?
 O12 C33 N22 123.8(7) . . ?
 O12 C33 N23 126.7(7) . . ?
 N23 C33 N22 109.5(6) . . ?
 N23 C34 C32 102.3(5) . . ?
 N23 C34 H34 112.3 . . ?
 N24 C34 N23 113.2(5) . . ?
 N24 C34 C32 103.6(4) . . ?
 N24 C34 H34 112.3 . . ?
 C32 C34 H34 112.3 . . ?
 N24 C35 N25 115.4(4) . . ?
 N24 C35 H35A 108.4 . . ?
 N24 C35 H35B 108.4 . . ?
 N25 C35 H35A 108.4 . . ?
 N25 C35 H35B 108.4 . . ?
 H35A C35 H35B 107.5 . . ?
 N23 C36 N26 112.9(5) . . ?
 N23 C36 H36A 109.0 . . ?
 N23 C36 H36B 109.0 . . ?
 N26 C36 H36A 109.0 . . ?
 N26 C36 H36B 109.0 . . ?
 H36A C36 H36B 107.8 . . ?
 O13 C37 N25 126.0(5) . . ?
 O13 C37 N28 124.2(5) . . ?
 N25 C37 N28 109.8(4) . . ?
 N25 C38 H38 111.7 . . ?
 N25 C38 C40 102.8(5) . . ?
 N26 C38 N25 114.3(4) . . ?
 N26 C38 H38 111.7 . . ?
 N26 C38 C40 104.1(5) . . ?
 C40 C38 H38 111.7 . . ?
 O14 C39 N26 127.1(9) . . ?
 O14 C39 N27 125.8(8) . . ?
 N26 C39 N27 107.1(5) . . ?
 N27 C40 N28 113.6(4) . . ?
 N27 C40 C38 102.9(6) . . ?
 N27 C40 H40 111.7 . . ?
 N28 C40 C38 104.7(4) . . ?
 N28 C40 H40 111.7 . . ?
 C38 C40 H40 111.7 . . ?
 N28 C41 N29 113.7(5) . . ?
 N28 C41 H41A 108.8 . . ?
 N28 C41 H41B 108.8 . . ?
 N29 C41 H41A 108.8 . . ?
 N29 C41 H41B 108.8 . . ?
 H41A C41 H41B 107.7 . . ?
 N27 C42 H42A 109.4 . . ?
 N27 C42 H42B 109.4 . . ?
 N30 C42 N27 111.3(5) . . ?
 N30 C42 H42A 109.4 . . ?
 N30 C42 H42B 109.4 . . ?
 H42A C42 H42B 108.0 . . ?
 O15 C43 N29 128.2(5) . . ?
 O15 C43 N32 124.1(5) . . ?
 N29 C43 N32 107.7(4) . . ?
 N29 C44 N30 112.6(6) . . ?
 N29 C44 H44 111.9 . . ?
 N29 C44 C46 103.3(5) . . ?
 N30 C44 H44 111.9 . . ?
 N30 C44 C46 104.9(5) . . ?
 C46 C44 H44 111.9 . . ?
 O16 C45 N30 125.5(7) . . ?
 O16 C45 N31 125.5(6) . . ?
 N30 C45 N31 109.0(6) . . ?
 N31 C46 C44 101.6(5) . . ?
 N31 C46 H46 112.1 . . ?
 N32 C46 N31 114.7(5) . . ?
 N32 C46 C44 103.5(4) . . ?
 N32 C46 H46 112.1 . . ?
 C44 C46 H46 112.1 . . ?
 N1 C47 N32 113.0(5) . . ?
 N1 C47 H47A 109.0 . . ?
 N1 C47 H47B 109.0 . . ?
 N32 C47 H47A 109.0 . . ?
 N32 C47 H47B 109.0 . . ?
 H47A C47 H47B 107.8 . . ?
 N2 C48 N31 112.7(4) . . ?
 N2 C48 H48A 109.1 . . ?
 N2 C48 H48B 109.1 . . ?
 N31 C48 H48A 109.1 . . ?
 N31 C48 H48B 109.1 . . ?
 H48A C48 H48B 107.8 . . ?
 H20A O20 H20B 104.5 . . ?
 H21A O21 H21B 104.5 . . ?
 H22A O22 H22B 109.5 . . ?
 H23C O23 H23D 109.5 . . ?
 H24C O24 H24D 104.5 . . ?
 H25A O25 H25B 104.5 . . ?
 H26A O26 H26B 109.5 . . ?
 H27A O27 H27B 109.5 . . ?
 H28A O28 H28B 109.5 . . ?
 H29C O29 H29D 109.4 . . ?

loop_
  _geom_torsion_atom_site_label_1
  _geom_torsion_atom_site_label_2
  _geom_torsion_atom_site_label_3
  _geom_torsion_atom_site_label_4
  _geom_torsion
  _geom_torsion_site_symmetry_1
  _geom_torsion_site_symmetry_2
  _geom_torsion_site_symmetry_3
  _geom_torsion_site_symmetry_4
  _geom_torsion_publ_flag
 P1 N33 C49 C50 35.9(5) . . . . ?
 P1 N33 C59 C60 38.3(4) . . . . ?
 P1 N33 C69 C70 40.2(5) . . . . ?
 P1 N34 C50 C49 11.9(7) . . . . ?
 P1 N34 C51 C52 -113.4(5) . . . . ?
 P1 N35 C60 C59 19.9(5) . . . . ?
 P1 N35 C61 C62 77.6(6) . . . . ?
 P1 N36 C70 C69 19.5(7) . . . . ?
 P1 N36 C71 C72 -130.2(4) . . . . ?
 O17 C65 C66 C67 -177.8(9) . . . . ?
 O18 C55 C56 C57 178.0(6) . . . . ?
 O19 C75 C76 C77 -179.3(5) . . . . ?
 N33 P1 N34 C50 8.2(4) . . . . ?
 N33 P1 N34 C51 -154.1(4) . . . . ?
 N33 P1 N35 C60 2.2(3) . . . . ?
 N33 P1 N35 C61 -162.1(3) . . . . ?
 N33 P1 N36 C70 2.9(5) . . . . ?
 N33 P1 N36 C71 -166.2(4) . . . . ?
 N33 C49 C50 N34 -31.4(6) . . . . ?
 N33 C59 C60 N35 -36.8(5) . . . . ?
 N33 C69 C70 N36 -38.6(7) . . . . ?
 N34 P1 N35 C60 84.8(4) . . . . ?
 N34 P1 N35 C61 -79.4(4) . . . . ?
 N34 P1 N36 C70 -80.1(5) . . . . ?
 N34 P1 N36 C71 110.9(4) . . . . ?
 N34 C51 C52 C53 -93.4(7) . . . . ?
 N34 C51 C52 C57 88.5(6) . . . . ?
 N35 P1 N34 C50 -73.8(5) . . . . ?
 N35 P1 N34 C51 123.9(4) . . . . ?
 N35 P1 N36 C70 84.7(5) . . . . ?
 N35 P1 N36 C71 -84.4(4) . . . . ?
 N35 C61 C62 C63 17.5(9) . . . . ?
 N35 C61 C62 C67 -160.6(6) . . . . ?
 N36 P1 N34 C50 90.8(5) . . . . ?
 N36 P1 N34 C51 -71.5(4) . . . . ?
 N36 P1 N35 C60 -79.9(4) . . . . ?
 N36 P1 N35 C61 115.8(3) . . . . ?
 N36 C71 C72 C73 -128.2(4) . . . . ?
 N36 C71 C72 C77 54.5(6) . . . . ?
 C49 N33 C59 C60 -76.8(5) . . . . ?
 C49 N33 C69 C70 156.1(5) . . . . ?
 C50 N34 C51 C52 83.3(6) . . . . ?
 C51 N34 C50 C49 175.2(5) . . . . ?
 C51 C52 C53 C54 -179.2(6) . . . . ?
 C51 C52 C57 C56 178.1(5) . . . . ?
 C52 C53 C54 C55 1.4(12) . . . . ?
 C53 C52 C57 C56 -0.1(8) . . . . ?
 C53 C54 C55 O18 -179.1(7) . . . . ?
 C53 C54 C55 C56 -0.6(10) . . . . ?
 C54 C55 C56 C57 -0.4(9) . . . . ?
 C55 C56 C57 C52 0.8(8) . . . . ?
 C57 C52 C53 C54 -1.0(10) . . . . ?
 C58 O18 C55 C54 173.4(6) . . . . ?
 C58 O18 C55 C56 -5.0(10) . . . . ?
 C59 N33 C49 C50 151.2(5) . . . . ?
 C59 N33 C69 C70 -75.9(6) . . . . ?
 C60 N35 C61 C62 -87.6(6) . . . . ?
 C61 N35 C60 C59 -175.1(4) . . . . ?
 C61 C62 C63 C64 -179.2(7) . . . . ?
 C61 C62 C67 C66 175.9(8) . . . . ?
 C62 C63 C64 C65 0.7(13) . . . . ?
 C63 C62 C67 C66 -2.3(12) . . . . ?
 C63 C64 C65 O17 174.5(9) . . . . ?
 C63 C64 C65 C66 3.1(14) . . . . ?
 C64 C65 C66 C67 -6.4(15) . . . . ?
 C65 C66 C67 C62 6.1(15) . . . . ?
 C67 C62 C63 C64 -1.1(11) . . . . ?
 C68 O17 C65 C64 -10.3(14) . . . . ?
 C68 O17 C65 C66 161.1(10) . . . . ?
 C69 N33 C49 C50 -79.5(5) . . . . ?
 C69 N33 C59 C60 153.6(4) . . . . ?
 C70 N36 C71 C72 60.2(6) . . . . ?
 C71 N36 C70 C69 -170.5(5) . . . . ?
 C71 C72 C73 C74 -174.2(4) . . . . ?
 C71 C72 C77 C76 175.2(5) . . . . ?
 C72 C73 C74 C75 -2.4(7) . . . . ?
 C73 C72 C77 C76 -2.1(7) . . . . ?
 C73 C74 C75 O19 -179.6(5) . . . . ?
 C73 C74 C75 C76 0.5(7) . . . . ?
 C74 C75 C76 C77 0.6(8) . . . . ?
 C75 C76 C77 C72 0.3(8) . . . . ?
 C77 C72 C73 C74 3.2(7) . . . . ?
 C78 O19 C75 C74 -16.6(8) . . . . ?
 C78 O19 C75 C76 163.2(5) . . . . ?
 N1 C2 C4 N3 -124.4(4) . . . . ?
 N1 C2 C4 N4 -4.0(5) . . . . ?
 N2 C2 C4 N3 -3.5(5) . . . . ?
 N2 C2 C4 N4 116.9(4) . . . . ?
 N5 C8 C10 N7 -123.6(4) . . . . ?
 N5 C8 C10 N8 -2.1(4) . . . . ?
 N6 C8 C10 N7 -2.0(5) . . . . ?
 N6 C8 C10 N8 119.4(4) . . . . ?
 N9 C14 C16 N11 -119.6(4) . . . . ?
 N9 C14 C16 N12 0.6(4) . . . . ?
 N10 C14 C16 N11 0.6(5) . . . . ?
 N10 C14 C16 N12 120.7(4) . . . . ?
 N13 C20 C22 N15 -110.6(4) . . . . ?
 N13 C20 C22 N16 9.8(5) . . . . ?
 N14 C20 C22 N15 10.1(5) . . . . ?
 N14 C20 C22 N16 130.6(4) . . . . ?
 N17 C26 C28 N19 -123.8(4) . . . . ?
 N17 C26 C28 N20 -2.6(6) . . . . ?
 N18 C26 C28 N19 -4.0(5) . . . . ?
 N18 C26 C28 N20 117.1(4) . . . . ?
 N21 C32 C34 N23 -122.1(5) . . . . ?
 N21 C32 C34 N24 -4.2(6) . . . . ?
 N22 C32 C34 N23 -2.3(6) . . . . ?
 N22 C32 C34 N24 115.6(5) . . . . ?
 N25 C38 C40 N27 -117.3(4) . . . . ?
 N25 C38 C40 N28 1.6(5) . . . . ?
 N26 C38 C40 N27 2.2(5) . . . . ?
 N26 C38 C40 N28 121.2(4) . . . . ?
 N29 C44 C46 N31 -117.8(5) . . . . ?
 N29 C44 C46 N32 1.4(7) . . . . ?
 N30 C44 C46 N31 0.3(5) . . . . ?
 N30 C44 C46 N32 119.5(5) . . . . ?
 C1 N1 C2 N2 -112.5(5) . . . . ?
 C1 N1 C2 C4 -0.4(6) . . . . ?
 C1 N1 C47 N32 112.0(6) . . . . ?
 C1 N4 C4 N3 118.7(5) . . . . ?
 C1 N4 C4 C2 7.3(5) . . . . ?
 C1 N4 C5 N5 -113.0(5) . . . . ?
 C2 N1 C1 O1 -175.6(5) . . . . ?
 C2 N1 C1 N4 5.0(6) . . . . ?
 C2 N1 C47 N32 -84.2(7) . . . . ?
 C2 N2 C3 O2 172.2(5) . . . . ?
 C2 N2 C3 N3 -7.5(6) . . . . ?
 C2 N2 C48 N31 84.4(7) . . . . ?
 C3 N2 C2 N1 118.6(5) . . . . ?
 C3 N2 C2 C4 6.8(5) . . . . ?
 C3 N2 C48 N31 -117.7(6) . . . . ?
 C3 N3 C4 N4 -112.0(5) . . . . ?
 C3 N3 C4 C2 -0.8(5) . . . . ?
 C3 N3 C6 N6 104.1(5) . . . . ?
 C4 N3 C3 O2 -174.7(5) . . . . ?
 C4 N3 C3 N2 5.0(5) . . . . ?
 C4 N3 C6 N6 -84.9(6) . . . . ?
 C4 N4 C1 O1 172.7(5) . . . . ?
 C4 N4 C1 N1 -7.9(5) . . . . ?
 C4 N4 C5 N5 87.5(5) . . . . ?
 C5 N4 C1 O1 11.4(8) . . . . ?
 C5 N4 C1 N1 -169.2(4) . . . . ?
 C5 N4 C4 N3 -79.5(6) . . . . ?
 C5 N4 C4 C2 169.0(4) . . . . ?
 C5 N5 C7 O3 -2.6(7) . . . . ?
 C5 N5 C7 N8 177.0(4) . . . . ?
 C5 N5 C8 N6 75.1(6) . . . . ?
 C5 N5 C8 C10 -171.7(4) . . . . ?
 C6 N3 C3 O2 -2.8(8) . . . . ?
 C6 N3 C3 N2 176.9(4) . . . . ?
 C6 N3 C4 N4 76.1(6) . . . . ?
 C6 N3 C4 C2 -172.6(4) . . . . ?
 C6 N6 C8 N5 -80.5(5) . . . . ?
 C6 N6 C8 C10 166.1(4) . . . . ?
 C6 N6 C9 O4 10.0(8) . . . . ?
 C6 N6 C9 N7 -168.2(5) . . . . ?
 C7 N5 C5 N4 111.1(5) . . . . ?
 C7 N5 C8 N6 -117.7(4) . . . . ?
 C7 N5 C8 C10 -4.5(5) . . . . ?
 C7 N8 C10 N7 120.9(5) . . . . ?
 C7 N8 C10 C8 8.1(5) . . . . ?
 C7 N8 C11 N9 -124.0(5) . . . . ?
 C8 N5 C5 N4 -83.2(6) . . . . ?
 C8 N5 C7 O3 -169.9(4) . . . . ?
 C8 N5 C7 N8 9.7(5) . . . . ?
 C8 N6 C6 N3 89.1(6) . . . . ?
 C8 N6 C9 O4 168.8(5) . . . . ?
 C8 N6 C9 N7 -9.5(5) . . . . ?
 C9 N6 C6 N3 -114.4(5) . . . . ?
 C9 N6 C8 N5 120.4(5) . . . . ?
 C9 N6 C8 C10 7.0(5) . . . . ?
 C9 N7 C10 N8 -115.9(5) . . . . ?
 C9 N7 C10 C8 -3.4(5) . . . . ?
 C9 N7 C12 N10 120.5(5) . . . . ?
 C10 N7 C9 O4 -170.2(5) . . . . ?
 C10 N7 C9 N6 8.1(6) . . . . ?
 C10 N7 C12 N10 -85.9(6) . . . . ?
 C10 N8 C7 O3 168.3(4) . . . . ?
 C10 N8 C7 N5 -11.3(5) . . . . ?
 C10 N8 C11 N9 78.5(5) . . . . ?
 C11 N8 C7 O3 8.7(7) . . . . ?
 C11 N8 C7 N5 -170.9(4) . . . . ?
 C11 N8 C10 N7 -79.4(5) . . . . ?
 C11 N8 C10 C8 167.9(4) . . . . ?
 C11 N9 C13 O5 -16.7(7) . . . . ?
 C11 N9 C13 N12 162.9(4) . . . . ?
 C11 N9 C14 N10 88.8(5) . . . . ?
 C11 N9 C14 C16 -160.2(4) . . . . ?
 C12 N7 C9 O4 -14.0(8) . . . . ?
 C12 N7 C9 N6 164.3(4) . . . . ?
 C12 N7 C10 N8 88.4(6) . . . . ?
 C12 N7 C10 C8 -159.2(4) . . . . ?
 C12 N10 C14 N9 -78.5(6) . . . . ?
 C12 N10 C14 C16 169.5(4) . . . . ?
 C12 N10 C15 O6 3.0(8) . . . . ?
 C12 N10 C15 N11 -172.6(4) . . . . ?
 C13 N9 C11 N8 119.6(4) . . . . ?
 C13 N9 C14 N10 -116.2(4) . . . . ?
 C13 N9 C14 C16 -5.3(5) . . . . ?
 C13 N12 C16 N11 117.3(4) . . . . ?
 C13 N12 C16 C14 4.1(5) . . . . ?
 C13 N12 C17 N13 -128.0(4) . . . . ?
 C14 N9 C11 N8 -88.0(5) . . . . ?
 C14 N9 C13 O5 -171.5(4) . . . . ?
 C14 N9 C13 N12 8.2(5) . . . . ?
 C14 N10 C12 N7 76.4(6) . . . . ?
 C14 N10 C15 O6 168.7(5) . . . . ?
 C14 N10 C15 N11 -6.9(6) . . . . ?
 C15 N10 C12 N7 -119.2(5) . . . . ?
 C15 N10 C14 N9 115.8(5) . . . . ?
 C15 N10 C14 C16 3.8(5) . . . . ?
 C15 N11 C16 N12 -117.7(5) . . . . ?
 C15 N11 C16 C14 -4.7(5) . . . . ?
 C15 N11 C18 N14 127.9(5) . . . . ?
 C16 N11 C15 O6 -168.4(5) . . . . ?
 C16 N11 C15 N10 7.2(5) . . . . ?
 C16 N11 C18 N14 -76.2(6) . . . . ?
 C16 N12 C13 O5 172.0(4) . . . . ?
 C16 N12 C13 N9 -7.7(5) . . . . ?
 C16 N12 C17 N13 84.7(5) . . . . ?
 C17 N12 C13 O5 21.5(6) . . . . ?
 C17 N12 C13 N9 -158.2(4) . . . . ?
 C17 N12 C16 N11 -92.5(5) . . . . ?
 C17 N12 C16 C14 154.4(4) . . . . ?
 C17 N13 C19 O7 -13.9(7) . . . . ?
 C17 N13 C19 N16 162.9(4) . . . . ?
 C17 N13 C20 N14 80.5(6) . . . . ?
 C17 N13 C20 C22 -166.3(4) . . . . ?
 C18 N11 C15 O6 -10.4(8) . . . . ?
 C18 N11 C15 N10 165.2(5) . . . . ?
 C18 N11 C16 N12 84.1(6) . . . . ?
 C18 N11 C16 C14 -162.9(4) . . . . ?
 C18 N14 C20 N13 -88.9(6) . . . . ?
 C18 N14 C20 C22 158.6(4) . . . . ?
 C18 N14 C21 O8 12.4(8) . . . . ?
 C18 N14 C21 N15 -166.0(5) . . . . ?
 C19 N13 C17 N12 129.4(5) . . . . ?
 C19 N13 C20 N14 -123.3(5) . . . . ?
 C19 N13 C20 C22 -10.1(5) . . . . ?
 C19 N16 C22 N15 104.0(5) . . . . ?
 C19 N16 C22 C20 -7.0(5) . . . . ?
 C19 N16 C23 N17 -104.7(5) . . . . ?
 C20 N13 C17 N12 -76.2(6) . . . . ?
 C20 N13 C19 O7 -170.7(5) . . . . ?
 C20 N13 C19 N16 6.1(5) . . . . ?
 C20 N14 C18 N11 83.4(7) . . . . ?
 C20 N14 C21 O8 177.5(5) . . . . ?
 C20 N14 C21 N15 -0.9(6) . . . . ?
 C21 N14 C18 N11 -113.3(6) . . . . ?
 C21 N14 C20 N13 106.4(5) . . . . ?
 C21 N14 C20 C22 -6.0(5) . . . . ?
 C21 N15 C22 N16 -123.2(5) . . . . ?
 C21 N15 C22 C20 -11.4(5) . . . . ?
 C21 N15 C24 N18 120.5(5) . . . . ?
 C22 N15 C21 O8 -170.1(5) . . . . ?
 C22 N15 C21 N14 8.3(5) . . . . ?
 C22 N15 C24 N18 -90.4(6) . . . . ?
 C22 N16 C19 O7 177.9(5) . . . . ?
 C22 N16 C19 N13 1.0(5) . . . . ?
 C22 N16 C23 N17 76.6(6) . . . . ?
 C23 N16 C19 O7 -0.9(8) . . . . ?
 C23 N16 C19 N13 -177.8(4) . . . . ?
 C23 N16 C22 N15 -77.2(6) . . . . ?
 C23 N16 C22 C20 171.8(4) . . . . ?
 C23 N17 C25 O9 -11.1(8) . . . . ?
 C23 N17 C25 N20 169.7(4) . . . . ?
 C23 N17 C26 N18 85.8(6) . . . . ?
 C23 N17 C26 C28 -163.4(5) . . . . ?
 C24 N15 C21 O8 -18.8(8) . . . . ?
 C24 N15 C21 N14 159.5(4) . . . . ?
 C24 N15 C22 N16 85.3(5) . . . . ?
 C24 N15 C22 C20 -163.0(4) . . . . ?
 C24 N18 C26 N17 -78.5(6) . . . . ?
 C24 N18 C26 C28 170.1(4) . . . . ?
 C24 N18 C27 O10 7.8(9) . . . . ?
 C24 N18 C27 N19 -170.1(5) . . . . ?
 C25 N17 C23 N16 116.2(5) . . . . ?
 C25 N17 C26 N18 -114.7(5) . . . . ?
 C25 N17 C26 C28 -4.0(6) . . . . ?
 C25 N20 C28 N19 121.6(5) . . . . ?
 C25 N20 C28 C26 8.6(6) . . . . ?
 C25 N20 C29 N21 -116.3(6) . . . . ?
 C26 N17 C23 N16 -85.7(6) . . . . ?
 C26 N17 C25 O9 -171.4(5) . . . . ?
 C26 N17 C25 N20 9.4(6) . . . . ?
 C26 N18 C24 N15 83.0(6) . . . . ?
 C26 N18 C27 O10 170.2(6) . . . . ?
 C26 N18 C27 N19 -7.7(6) . . . . ?
 C27 N18 C24 N15 -116.1(6) . . . . ?
 C27 N18 C26 N17 118.6(5) . . . . ?
 C27 N18 C26 C28 7.2(5) . . . . ?
 C27 N19 C28 N20 -112.8(5) . . . . ?
 C27 N19 C28 C26 -0.1(6) . . . . ?
 C27 N19 C30 N22 107.3(7) . . . . ?
 C28 N19 C27 O10 -173.2(6) . . . . ?
 C28 N19 C27 N18 4.7(7) . . . . ?
 C28 N19 C30 N22 -86.1(9) . . . . ?
 C28 N20 C25 O9 169.5(5) . . . . ?
 C28 N20 C25 N17 -11.2(6) . . . . ?
 C28 N20 C29 N21 83.5(7) . . . . ?
 C29 N20 C25 O9 7.3(8) . . . . ?
 C29 N20 C25 N17 -173.4(5) . . . . ?
 C29 N20 C28 N19 -76.5(7) . . . . ?
 C29 N20 C28 C26 170.6(5) . . . . ?
 C29 N21 C31 O11 -8.1(8) . . . . ?
 C29 N21 C31 N24 171.7(5) . . . . ?
 C29 N21 C32 N22 82.0(8) . . . . ?
 C29 N21 C32 C34 -165.4(5) . . . . ?
 C30 N19 C27 O10 -4.9(10) . . . . ?
 C30 N19 C27 N18 173.0(5) . . . . ?
 C30 N19 C28 N20 79.5(7) . . . . ?
 C30 N19 C28 C26 -167.8(5) . . . . ?
 C30 N22 C32 N21 -77.7(8) . . . . ?
 C30 N22 C32 C34 169.7(5) . . . . ?
 C30 N22 C33 O12 7.4(11) . . . . ?
 C30 N22 C33 N23 -171.3(6) . . . . ?
 C31 N21 C29 N20 108.9(6) . . . . ?
 C31 N21 C32 N22 -114.3(6) . . . . ?
 C31 N21 C32 C34 -1.7(6) . . . . ?
 C31 N24 C34 N23 119.0(5) . . . . ?
 C31 N24 C34 C32 9.0(6) . . . . ?
 C31 N24 C35 N25 -123.7(5) . . . . ?
 C32 N21 C29 N20 -88.9(7) . . . . ?
 C32 N21 C31 O11 -172.3(5) . . . . ?
 C32 N21 C31 N24 7.5(6) . . . . ?
 C32 N22 C30 N19 83.3(8) . . . . ?
 C32 N22 C33 O12 171.6(7) . . . . ?
 C32 N22 C33 N23 -7.1(8) . . . . ?
 C33 N22 C30 N19 -114.5(7) . . . . ?
 C33 N22 C32 N21 118.2(6) . . . . ?
 C33 N22 C32 C34 5.6(7) . . . . ?
 C33 N23 C34 N24 -112.6(7) . . . . ?
 C33 N23 C34 C32 -1.8(7) . . . . ?
 C33 N23 C36 N26 117.6(7) . . . . ?
 C34 N23 C33 O12 -173.2(7) . . . . ?
 C34 N23 C33 N22 5.4(8) . . . . ?
 C34 N23 C36 N26 -83.7(8) . . . . ?
 C34 N24 C31 O11 169.4(5) . . . . ?
 C34 N24 C31 N21 -10.4(6) . . . . ?
 C34 N24 C35 N25 84.5(7) . . . . ?
 C35 N24 C31 O11 15.1(8) . . . . ?
 C35 N24 C31 N21 -164.7(5) . . . . ?
 C35 N24 C34 N23 -86.4(6) . . . . ?
 C35 N24 C34 C32 163.5(5) . . . . ?
 C35 N25 C37 O13 -12.6(7) . . . . ?
 C35 N25 C37 N28 166.0(4) . . . . ?
 C35 N25 C38 N26 84.7(6) . . . . ?
 C35 N25 C38 C40 -163.1(4) . . . . ?
 C36 N23 C33 O12 -12.8(12) . . . . ?
 C36 N23 C33 N22 165.8(6) . . . . ?
 C36 N23 C34 N24 86.8(7) . . . . ?
 C36 N23 C34 C32 -162.4(6) . . . . ?
 C36 N26 C38 N25 -87.2(6) . . . . ?
 C36 N26 C38 C40 161.4(5) . . . . ?
 C36 N26 C39 O14 13.5(9) . . . . ?
 C36 N26 C39 N27 -166.2(5) . . . . ?
 C37 N25 C35 N24 124.8(5) . . . . ?
 C37 N25 C38 N26 -119.8(5) . . . . ?
 C37 N25 C38 C40 -7.6(5) . . . . ?
 C37 N28 C40 N27 116.1(6) . . . . ?
 C37 N28 C40 C38 4.6(6) . . . . ?
 C37 N28 C41 N29 -121.8(5) . . . . ?
 C38 N25 C35 N24 -82.4(6) . . . . ?
 C38 N25 C37 O13 -167.6(5) . . . . ?
 C38 N25 C37 N28 11.1(5) . . . . ?
 C38 N26 C36 N23 84.0(7) . . . . ?
 C38 N26 C39 O14 170.6(6) . . . . ?
 C38 N26 C39 N27 -9.1(6) . . . . ?
 C39 N26 C36 N23 -120.9(6) . . . . ?
 C39 N26 C38 N25 115.6(6) . . . . ?
 C39 N26 C38 C40 4.2(6) . . . . ?
 C39 N27 C40 N28 -120.5(6) . . . . ?
 C39 N27 C40 C38 -7.9(6) . . . . ?
 C39 N27 C42 N30 123.1(7) . . . . ?
 C40 N27 C39 O14 -168.9(6) . . . . ?
 C40 N27 C39 N26 10.8(7) . . . . ?
 C40 N27 C42 N30 -81.4(9) . . . . ?
 C40 N28 C37 O13 168.9(5) . . . . ?
 C40 N28 C37 N25 -9.8(6) . . . . ?
 C40 N28 C41 N29 87.1(6) . . . . ?
 C41 N28 C37 O13 14.6(8) . . . . ?
 C41 N28 C37 N25 -164.0(4) . . . . ?
 C41 N28 C40 N27 -89.8(7) . . . . ?
 C41 N28 C40 C38 158.8(4) . . . . ?
 C41 N29 C43 O15 -12.7(9) . . . . ?
 C41 N29 C43 N32 166.9(5) . . . . ?
 C41 N29 C44 N30 83.2(7) . . . . ?
 C41 N29 C44 C46 -164.2(5) . . . . ?
 C42 N27 C39 O14 -11.2(10) . . . . ?
 C42 N27 C39 N26 168.5(6) . . . . ?
 C42 N27 C40 N28 82.0(7) . . . . ?
 C42 N27 C40 C38 -165.4(5) . . . . ?
 C42 N30 C44 N29 -94.1(7) . . . . ?
 C42 N30 C44 C46 154.4(6) . . . . ?
 C42 N30 C45 O16 24.3(14) . . . . ?
 C42 N30 C45 N31 -156.4(8) . . . . ?
 C43 N29 C41 N28 126.5(6) . . . . ?
 C43 N29 C44 N30 -119.7(6) . . . . ?
 C43 N29 C44 C46 -7.1(7) . . . . ?
 C43 N32 C46 N31 114.3(6) . . . . ?
 C43 N32 C46 C44 4.5(7) . . . . ?
 C43 N32 C47 N1 -115.6(6) . . . . ?
 C44 N29 C41 N28 -78.7(7) . . . . ?
 C44 N29 C43 O15 -169.6(6) . . . . ?
 C44 N29 C43 N32 10.1(7) . . . . ?
 C44 N30 C42 N27 90.1(10) . . . . ?
 C44 N30 C45 O16 172.2(8) . . . . ?
 C44 N30 C45 N31 -8.4(8) . . . . ?
 C45 N30 C42 N27 -124.6(9) . . . . ?
 C45 N30 C44 N29 116.5(6) . . . . ?
 C45 N30 C44 C46 4.9(7) . . . . ?
 C45 N31 C46 N32 -116.4(6) . . . . ?
 C45 N31 C46 C44 -5.5(7) . . . . ?
 C45 N31 C48 N2 117.6(7) . . . . ?
 C46 N31 C45 O16 -171.7(8) . . . . ?
 C46 N31 C45 N30 9.0(8) . . . . ?
 C46 N31 C48 N2 -85.5(7) . . . . ?
 C46 N32 C43 O15 170.6(5) . . . . ?
 C46 N32 C43 N29 -9.1(7) . . . . ?
 C46 N32 C47 N1 84.4(7) . . . . ?
 C47 N1 C1 O1 -10.5(9) . . . . ?
 C47 N1 C1 N4 170.2(5) . . . . ?
 C47 N1 C2 N2 82.1(7) . . . . ?
 C47 N1 C2 C4 -165.7(5) . . . . ?
 C47 N32 C43 O15 8.7(8) . . . . ?
 C47 N32 C43 N29 -170.9(5) . . . . ?
 C47 N32 C46 N31 -83.9(7) . . . . ?
 C47 N32 C46 C44 166.3(5) . . . . ?
 C48 N2 C2 N1 -81.9(6) . . . . ?
 C48 N2 C2 C4 166.3(4) . . . . ?
 C48 N2 C3 O2 11.9(8) . . . . ?
 C48 N2 C3 N3 -167.8(4) . . . . ?
 C48 N31 C45 O16 -13.4(13) . . . . ?
 C48 N31 C45 N30 167.3(6) . . . . ?
 C48 N31 C46 N32 85.0(7) . . . . ?
 C48 N31 C46 C44 -164.1(5) . . . . ?

_smtbx_masks_special_details       ?
loop_
  _smtbx_masks_void_nr
  _smtbx_masks_void_average_x
  _smtbx_masks_void_average_y
  _smtbx_masks_void_average_z
  _smtbx_masks_void_volume
  _smtbx_masks_void_count_electrons
  _smtbx_masks_void_content
 1 0.000 0.000 -0.387 1406.2 462.7 'Water solvent'
 2 -0.025 0.545 0.193 8.8 0.5 ?
 3 -0.333 0.333 -0.732 1406.2 462.7 'Water solvent'
 4 0.122 0.764 0.526 8.8 0.5 ?
 5 0.333 0.667 -0.841 1406.2 462.7 'Water solvent'
 6 0.236 0.358 0.526 8.8 0.5 ?
 7 0.308 0.211 0.860 8.8 0.5 ?
 8 0.455 0.431 0.193 8.8 0.5 ?
 9 0.569 0.025 0.193 8.8 0.5 ?
 10 0.642 0.878 0.526 8.8 0.5 ?
 11 0.789 0.097 0.860 8.8 0.5 ?
 12 0.903 0.692 0.860 8.8 0.5 ?

_shelx_fab_file
;
-41 -1 -1 -2.4265 0.8003
-41 -1 2 0.5374 0.4793
-40 -3 -1 -1.8124 0.8641
-40 -2 -2 -0.5459 -2.3015
-40 -2 1 0.2031 1.4332
-40 -2 4 0.3692 2.7656
-40 -1 -3 1.1279 -1.0215
-40 -1 0 -0.4787 -2.1601
-40 -1 3 3.7298 -1.0213
-39 -5 -1 -0.8443 -0.0327
-39 -4 -2 -2.3941 -2.1977
-39 -4 1 0.3576 1.4527
-39 -3 -3 -0.4630 -0.3271
-39 -3 0 0.2098 -0.8583
-39 -3 3 3.0243 -1.4490
-39 -2 -4 0.4632 1.8983
-39 -2 -1 0.3535 -0.3566
-39 -2 2 -1.8942 -0.1349
-39 -2 5 -2.4638 -0.5987
-39 -1 -5 1.2306 0.1467
-39 -1 -2 0.1780 -2.7933
-39 -1 1 0.1240 -1.4679
-39 -1 4 -1.6213 2.9633
-38 -6 -2 -3.4232 0.9241
-38 -6 1 0.6632 1.3516
-38 -5 -3 -0.6354 2.2526
-38 -5 0 2.0096 1.4043
-38 -5 3 1.9842 -1.8285
-38 -4 -4 2.1329 2.6328
-38 -4 -1 1.6035 -1.8767
-38 -4 2 -0.9101 -0.7897
-38 -4 5 -1.1223 -0.2212
-38 -3 -5 0.8424 -0.2607
-38 -3 -2 -1.6160 -5.6107
-38 -3 1 -2.4956 -0.3438
-38 -3 4 -0.5659 2.6152
-38 -2 -6 -0.2977 -1.9465
-38 -2 -3 -1.0436 -1.2175
-38 -2 0 -3.2119 -2.2133
-38 -2 3 3.3015 -0.4295
-38 -2 6 1.0372 -0.6355
-38 -1 -7 -2.3036 0.9548
-38 -1 -4 1.6298 1.9245
-38 -1 -1 -0.8919 2.5785
-38 -1 2 -1.1513 2.6727
-38 -1 5 1.0395 0.9745
-37 -8 -2 -0.6631 3.7914
-37 -7 -3 1.3194 1.1931
-37 -7 0 2.2181 0.8348
-37 -7 3 0.6256 0.3008
-37 -6 -4 0.9763 -0.1430
-37 -6 -1 -0.7300 -0.5587
-37 -6 2 0.9884 0.0361
-37 -6 5 0.5047 0.5783
-37 -5 -5 -0.7045 -0.6416
-37 -5 -2 -4.0631 -2.5621
-37 -5 1 -2.4187 -0.5026
-37 -5 4 -0.1757 0.8313
-37 -4 -6 -1.7486 0.5007
-37 -4 -3 -1.2981 0.5662
-37 -4 0 -1.8084 -0.2322
-37 -4 3 4.0556 -0.1877
-37 -4 6 1.5735 0.4946
-37 -3 -4 2.1818 1.8592
-37 -3 -1 -0.3079 0.3237
-37 -3 2 -0.0217 1.2372
-37 -3 5 -0.1644 -0.3220
-37 -2 -5 3.3342 -0.7876
-37 -2 -2 -1.7447 -1.7925
-37 -2 1 0.9627 -1.4707
-37 -2 4 0.0704 -0.0379
-37 -2 7 -1.0820 0.3213
-37 -1 -6 -1.6985 -2.9412
-37 -1 -3 1.4586 -1.0208
-37 -1 0 -5.5813 -3.2028
-37 -1 3 1.2409 0.8699
-37 -1 6 -0.9448 1.4505
-37 -1 9 0.1220 -0.0169
-36 -9 -3 -0.4499 -0.4793
-36 -9 0 1.3167 1.8861
-36 -8 -4 -0.3640 0.1355
-36 -8 -1 0.3822 1.9431
-36 -8 2 3.0389 -0.4573
-36 -7 -5 -0.4124 0.6472
-36 -7 -2 -0.6385 0.2680
-36 -7 1 -1.7289 -1.3760
-36 -7 4 0.4973 0.1117
-36 -6 -6 -0.1426 -2.4929
-36 -6 -3 -1.1763 -1.1093
-36 -6 0 -2.7526 1.2625
-36 -6 3 3.9008 1.1717
-36 -6 6 -0.8276 0.1728
-36 -5 -4 -0.1819 0.6378
-36 -5 -1 -1.1928 1.9270
-36 -5 2 3.3386 -0.4939
-36 -5 5 1.0902 0.3675
-36 -4 -5 1.0159 -0.1553
-36 -4 -2 -3.0913 -2.2315
-36 -4 1 -0.9666 -2.8454
-36 -4 4 -0.5242 0.9647
-36 -4 7 0.2164 0.5116
-36 -3 -6 1.1728 -1.0212
-36 -3 -3 -0.2174 -1.2338
-36 -3 0 -3.9063 -5.1860
-36 -3 3 2.8123 0.0188
-36 -3 6 0.9730 0.8099
-36 -3 9 -1.1773 -1.9901
-36 -2 -7 -1.0883 -0.2721
-36 -2 -4 0.6068 1.7479
-36 -2 -1 -1.7762 0.0004
-36 -2 2 -1.1783 5.0593
-36 -2 5 1.0721 5.1873
-36 -2 8 -1.3220 1.3531
-36 -1 -5 2.2391 -0.1762
-36 -1 -2 -2.0176 2.9572
-36 -1 1 -0.2827 -1.9524
-36 -1 4 0.8805 1.9494
-36 -1 7 -0.3862 1.2023
-36 -1 10 0.6598 1.4513
-35 -11 0 1.8404 0.0813
-35 -10 -1 1.1845 -0.2960
-35 -10 2 0.5125 -0.3372
-35 -9 -2 -1.5518 -1.1765
-35 -9 1 -1.4102 -0.6561
-35 -9 4 -0.8459 0.0337
-35 -8 -3 -1.9517 -0.9971
-35 -8 0 -0.0900 3.2161
-35 -8 3 2.8304 2.2491
-35 -8 6 -1.9302 1.2049
-35 -7 -4 -0.5393 2.4761
-35 -7 -1 -0.6108 3.5078
-35 -7 2 5.6826 -1.1442
-35 -7 5 1.2866 1.1934
-35 -6 -5 2.0124 -0.1801
-35 -6 -2 -1.0717 -1.3770
-35 -6 1 -1.8945 -4.6649
-35 -6 4 -1.3050 -0.7063
-35 -6 7 -0.2899 -0.8502
-35 -5 -6 -0.3015 -2.7432
-35 -5 -3 -0.8568 -1.9200
-35 -5 0 -5.2377 -3.1143
-35 -5 3 3.0503 2.4420
-35 -5 6 -0.0723 2.6972
-35 -4 -7 -1.1554 -2.7127
-35 -4 -4 -0.0813 0.6942
-35 -4 -1 -2.6421 -1.7682
-35 -4 2 0.4771 4.2478
-35 -4 5 1.7149 3.4772
-35 -4 8 -0.7522 2.2061
-35 -3 -5 3.7622 0.0327
-35 -3 -2 -4.6412 -0.2789
-35 -3 1 1.5910 -0.3747
-35 -3 4 3.4305 2.7907
-35 -3 7 2.9524 0.9587
-35 -2 -6 0.7687 -3.2540
-35 -2 -3 -0.1915 0.0546
-35 -2 0 -2.6319 -3.7320
-35 -2 3 2.6450 1.2618
-35 -2 6 2.2288 -0.0829
-35 -2 9 0.9422 -1.7709
-35 -1 -7 0.4727 -0.6802
-35 -1 -4 -2.8620 -1.2280
-35 -1 -1 2.2281 0.0592
-35 -1 2 0.5900 3.1242
-35 -1 5 1.7730 3.3711
-35 -1 8 -1.0687 0.6885
-34 -12 -1 -1.1947 0.7759
-34 -11 -2 -1.4714 0.0264
-34 -11 1 -0.4588 0.3043
-34 -11 4 0.7013 1.5872
-34 -10 -3 -1.3344 -0.2438
-34 -10 0 1.7260 1.8651
-34 -10 3 0.0828 0.6656
-34 -10 6 -1.9974 1.6641
-34 -9 -4 1.3416 0.2842
-34 -9 -1 1.5852 0.5424
-34 -9 2 3.0251 -1.6174
-34 -9 5 -0.2501 1.9911
-34 -8 -5 0.2386 -0.1973
-34 -8 -2 -0.4417 -0.7084
-34 -8 1 -2.3009 -2.6327
-34 -8 4 -2.8639 1.3216
-34 -8 7 0.4714 0.6857
-34 -7 -6 -2.7645 -0.8011
-34 -7 -3 -1.6619 -2.8006
-34 -7 0 -4.1330 -0.8329
-34 -7 3 3.1298 4.2088
-34 -7 6 -1.7761 4.0106
-34 -6 -7 -1.1559 2.3302
-34 -6 -4 0.5002 0.0458
-34 -6 -1 -3.4311 0.9070
-34 -6 2 4.6669 1.6427
-34 -6 5 3.1961 1.4136
-34 -6 8 1.1641 1.2707
-34 -5 -5 2.0893 -0.4526
-34 -5 -2 -3.7620 -3.0410
-34 -5 1 -2.1415 -0.7929
-34 -5 4 0.4232 0.2939
-34 -5 7 2.3861 0.9863
-34 -4 -6 0.8813 -3.5605
-34 -4 -3 -0.2056 -0.2201
-34 -4 0 -0.8070 -3.0645
-34 -4 3 3.2877 0.3247
-34 -4 6 2.1839 0.9678
-34 -4 9 0.0236 -1.1819
-34 -3 -7 -2.1057 -4.0099
-34 -3 -4 -1.3397 0.0946
-34 -3 -1 2.2208 -1.5763
-34 -3 2 1.0923 4.0693
-34 -3 5 0.6872 3.9581
-34 -3 8 0.8685 2.0838
-34 -2 -8 -3.9171 0.3543
-34 -2 -5 1.4341 -2.7948
-34 -2 -2 -3.2580 1.8878
-34 -2 1 0.3160 -3.0736
-34 -2 4 1.5836 1.4379
-34 -2 7 1.5405 2.2581
-34 -2 10 0.1258 1.5014
-34 -1 -6 -3.1346 0.0293
-34 -1 -3 -0.5148 -2.2603
-34 -1 0 -4.4011 -1.2223
-34 -1 3 0.0604 1.2724
-34 -1 6 3.1333 -0.0934
-34 -1 9 -1.2663 0.7335
-33 -14 -1 0.0189 0.5873
-33 -13 -2 -1.8317 1.8609
-33 -13 1 -0.4092 -0.1644
-33 -12 -3 -1.0389 -1.0136
-33 -12 0 0.5118 0.0817
-33 -12 3 -0.7180 -0.1382
-33 -11 -4 0.8360 0.8363
-33 -11 -1 1.6513 0.3130
-33 -11 2 -1.0359 1.6537
-33 -11 5 -0.2107 2.4720
-33 -10 -5 -1.4937 1.6967
-33 -10 -2 -0.5439 -2.1914
-33 -10 1 -0.2194 -0.1179
-33 -10 4 -0.2684 0.3954
-33 -10 7 -0.3605 0.2450
-33 -9 -6 0.2683 1.8051
-33 -9 -3 -1.5447 -1.7555
-33 -9 0 1.2338 -0.6134
-33 -9 3 0.4402 2.0393
-33 -9 6 -2.5603 1.8180
-33 -8 -7 2.9749 1.9681
-33 -8 -4 -0.8399 -0.4485
-33 -8 -1 -4.2118 0.0132
-33 -8 2 2.3769 0.2536
-33 -8 5 1.2927 0.3106
-33 -8 8 0.1661 1.3282
-33 -7 -5 0.3383 -0.7316
-33 -7 -2 -1.8601 -2.3722
-33 -7 1 -2.7344 0.9265
-33 -7 4 -1.6648 -0.5959
-33 -7 7 2.1049 1.4422
-33 -6 -6 -2.1859 0.5164
-33 -6 -3 -0.9249 -2.1283
-33 -6 0 -1.6280 -0.6384
-33 -6 3 2.1743 1.8257
-33 -6 6 1.5982 4.3842
-33 -6 9 1.5429 -1.0738
-33 -5 -7 -0.8798 -0.5123
-33 -5 -4 -1.7458 -2.6588
-33 -5 -1 2.9628 -2.2017
-33 -5 2 0.1799 -0.4983
-33 -5 5 0.7658 0.6716
-33 -5 8 1.1177 1.3550
-33 -4 -5 1.1690 -1.5304
-33 -4 -2 -3.0137 -1.4702
-33 -4 1 -1.4956 -0.1262
-33 -4 4 0.3949 0.6935
-33 -4 7 1.4842 3.3854
-33 -4 10 -0.6373 0.4666
-33 -3 -6 -3.1540 -1.1916
-33 -3 -3 3.2212 1.1277
-33 -3 0 -2.4020 -1.8069
-33 -3 3 -0.0373 0.2330
-33 -3 6 2.5300 2.9408
-33 -3 9 0.5280 2.0803
-33 -2 -7 -2.2766 -0.1921
-33 -2 -4 -1.3999 -1.1565
-33 -2 -1 2.9142 1.1581
-33 -2 2 -0.0890 3.4870
-33 -2 5 3.1821 4.7667
-33 -2 8 1.6278 2.8776
-33 -2 11 -0.1898 1.2131
-33 -1 -8 -3.2560 1.9490
-33 -1 -5 0.9202 -1.3298
-33 -1 -2 1.2818 2.1447
-33 -1 1 -3.0000 -5.8371
-33 -1 4 1.0458 1.5829
-33 -1 7 1.3621 1.2845
-33 -1 10 1.8520 0.5392
-32 -15 -2 -3.3659 1.9883
-32 -15 1 -1.1260 0.0950
-32 -14 -3 1.4433 1.3173
-32 -14 0 1.1148 0.2008
-32 -13 -4 1.3531 0.7897
-32 -13 -1 1.4228 1.1824
-32 -13 2 -0.3309 -0.4249
-32 -13 5 0.2989 -0.2842
-32 -12 -5 0.0886 0.7236
-32 -12 -2 -0.4022 -2.1627
-32 -12 1 -0.0978 -0.1220
-32 -12 4 0.2911 0.7273
-32 -11 -6 0.4501 0.0192
-32 -11 -3 -2.9095 -1.3886
-32 -11 0 0.3733 -0.3923
-32 -11 3 -3.6336 -1.4454
-32 -11 6 -3.8195 0.1808
-32 -10 -7 1.7133 -1.3707
-32 -10 -4 -0.5524 0.5020
-32 -10 -1 -0.5702 -0.4587
-32 -10 2 0.3598 1.5113
-32 -10 5 0.0819 -0.0197
-32 -10 8 -0.1130 0.7177
-32 -9 -5 -0.7503 2.9600
-32 -9 -2 -1.2051 -1.5613
-32 -9 1 -0.8892 3.0013
-32 -9 4 -1.7708 -2.9144
-32 -9 7 1.4923 0.8929
-32 -8 -6 -1.1623 1.6964
-32 -8 -3 -1.9249 -2.4982
-32 -8 0 -0.6088 -2.6267
-32 -8 3 0.6324 -0.0154
-32 -8 6 -1.4425 1.9902
-32 -8 9 -0.3619 0.9305
-32 -7 -7 0.9402 0.7662
-32 -7 -4 -2.6295 -0.7233
-32 -7 -1 -1.1265 0.7493
-32 -7 2 -1.2301 -1.2329
-32 -7 5 0.6661 -0.8651
-32 -7 8 -0.8459 1.7512
-32 -6 -5 -1.3877 -0.5065
-32 -6 -2 0.2036 -4.0636
-32 -6 1 -5.7151 1.1165
-32 -6 4 -2.7906 1.0464
-32 -6 7 0.7321 3.8562
-32 -6 10 -0.6655 2.1197
-32 -5 -6 1.7594 0.2395
-32 -5 -3 2.3074 -2.5021
-32 -5 0 0.2800 1.2656
-32 -5 3 1.6572 0.7031
-32 -5 6 3.1078 4.6289
-32 -5 9 1.2104 0.9564
-32 -4 -7 0.1730 -2.3711
-32 -4 -4 -2.9431 -3.1883
-32 -4 -1 4.6766 0.8422
-32 -4 2 0.4869 1.9556
-32 -4 5 1.4939 1.8779
-32 -4 8 3.2035 1.5026
-32 -4 11 -0.2805 -0.5351
-32 -3 -8 -4.5612 -1.4224
-32 -3 -5 -0.2627 -1.2106
-32 -3 -2 1.9435 3.8593
-32 -3 1 -0.8342 -4.2340
-32 -3 4 2.0460 -0.0742
-32 -3 7 1.0495 3.2653
-32 -3 10 0.9291 -0.2079
-32 -2 -6 -3.0134 3.3951
-32 -2 -3 5.9768 -2.0054
-32 -2 0 -6.1662 -4.6956
-32 -2 3 -2.6836 -3.0784
-32 -2 6 -0.0038 2.2527
-32 -2 9 -1.6866 -0.1011
-32 -2 12 1.2259 0.7039
-32 -1 -7 2.2943 0.8587
-32 -1 -4 -3.8931 -1.0771
-32 -1 -1 1.1920 2.6331
-32 -1 2 -3.2349 -1.7506
-32 -1 5 -0.7671 3.9160
-32 -1 8 0.0018 -0.4767
-32 -1 11 -1.2928 0.0470
-31 -16 0 1.9885 -1.8149
-31 -15 -4 1.5968 -0.3759
-31 -15 -1 0.5470 -0.6416
-31 -15 2 -0.9059 -0.5793
-31 -14 -5 -1.1892 0.0442
-31 -14 -2 -3.1902 1.6676
-31 -14 1 -0.4765 0.9938
-31 -14 4 1.3768 0.8436
-31 -13 -6 -1.2820 -0.2456
-31 -13 -3 -0.8947 0.1511
-31 -13 0 1.2159 0.4215
-31 -13 3 -1.4415 -2.5596
-31 -13 6 -0.1990 -0.8559
-31 -12 -4 1.1120 0.3897
-31 -12 -1 2.3277 0.5255
-31 -12 2 -3.8408 0.7991
-31 -12 5 -1.6860 -0.5217
-31 -12 8 -0.8126 -0.5938
-31 -11 -5 -0.9919 1.0527
-31 -11 -2 -1.0166 -3.6389
-31 -11 1 -0.2775 2.0243
-31 -11 4 -1.2471 -4.4916
-31 -11 7 -0.1107 -0.1928
-31 -10 -6 -0.4507 2.0321
-31 -10 -3 -2.0447 0.3015
-31 -10 0 1.6179 -0.4295
-31 -10 3 -4.8476 -2.2413
-31 -10 6 -3.2549 2.0432
-31 -10 9 0.2873 1.5528
-31 -9 -7 -2.0015 1.8093
-31 -9 -4 0.0516 1.0238
-31 -9 -1 -3.5209 -0.8305
-31 -9 2 -3.4954 -1.4470
-31 -9 5 1.5398 -1.1906
-31 -9 8 -1.1348 1.4917
-31 -8 -5 0.3024 -0.5249
-31 -8 -2 1.9433 -2.7581
-31 -8 1 -3.5766 3.9219
-31 -8 4 0.0420 -1.1619
-31 -8 7 0.6699 1.9198
-31 -8 10 -2.0330 1.8603
-31 -7 -6 -1.4778 -0.1669
-31 -7 -3 -1.0828 -1.4932
-31 -7 0 -2.1695 0.6245
-31 -7 3 2.4529 -0.5682
-31 -7 6 -1.2106 3.8788
-31 -7 9 1.6141 1.8478
-31 -6 -7 -0.5255 -4.0846
-31 -6 -4 -2.3298 -2.1979
-31 -6 -1 3.8461 0.8674
-31 -6 2 0.9362 -3.1027
-31 -6 5 -1.7608 -2.7661
-31 -6 8 2.0457 0.7014
-31 -6 11 -0.8000 1.1401
-31 -5 -5 2.4704 -0.6883
-31 -5 -2 1.5986 -1.1468
-31 -5 1 -2.7344 -0.6615
-31 -5 4 -0.7992 0.5389
-31 -5 7 -0.2836 1.6536
-31 -5 10 -1.1175 -1.7622
-31 -4 -6 0.4259 -3.2427
-31 -4 -3 4.4291 1.0293
-31 -4 0 0.1958 -2.4800
-31 -4 3 -3.1873 -2.0003
-31 -4 6 0.5313 2.1235
-31 -4 9 -1.8322 -0.1455
-31 -4 12 1.3784 0.4038
-31 -3 -7 -0.1155 -4.0249
-31 -3 -4 -6.0200 -0.7591
-31 -3 -1 1.4103 5.1447
-31 -3 2 -1.7047 2.2793
-31 -3 5 -1.8160 3.5306
-31 -3 8 0.0653 1.1475
-31 -3 11 -1.5029 0.1447
-31 -2 -8 -7.1476 1.0862
-31 -2 -5 1.3366 3.7056
-31 -2 -2 4.0645 3.2625
-31 -2 1 -2.5612 -5.2945
-31 -2 4 -1.2468 3.7060
-31 -2 7 -2.0832 2.2093
-31 -2 10 0.1914 -0.5921
-31 -1 -6 1.5555 6.9051
-31 -1 -3 1.9138 -0.0664
-31 -1 0 -2.6521 -3.9733
-31 -1 3 -0.5295 -1.8191
-31 -1 6 -2.0472 0.6240
-31 -1 9 -3.6443 0.2572
-31 -1 12 1.4378 1.7452
-30 -17 -1 1.2173 1.5440
-30 -17 2 0.5419 0.0444
-30 -16 -2 -3.1940 1.7437
-30 -16 1 0.5456 -0.1498
-30 -15 -3 2.1691 0.3933
-30 -15 0 0.2433 -1.2692
-30 -15 3 -0.0932 -2.8865
-30 -15 6 -1.2391 -1.7952
-30 -14 -4 -1.3769 -0.7027
-30 -14 -1 1.2871 3.0564
-30 -14 2 -3.1081 -0.1314
-30 -14 5 -1.5522 -0.3925
-30 -13 -5 -3.2044 1.4366
-30 -13 -2 1.1111 0.9009
-30 -13 1 -0.0262 2.4461
-30 -13 4 0.8377 0.7573
-30 -13 7 0.3604 0.2343
-30 -12 -6 -0.3779 3.2393
-30 -12 -3 0.3487 0.0027
-30 -12 0 0.3434 -0.7658
-30 -12 3 -5.3111 -3.8552
-30 -12 6 -1.6851 -2.2361
-30 -12 9 -1.2970 0.0764
-30 -11 -7 2.7931 2.0219
-30 -11 -4 2.8352 -2.4059
-30 -11 -1 -1.1039 -0.8803
-30 -11 2 -3.3717 0.3080
-30 -11 5 1.8610 -1.9958
-30 -11 8 -1.7264 -0.4963
-30 -10 -5 -1.2355 -0.0096
-30 -10 -2 0.6027 -1.1901
-30 -10 1 -2.7924 4.1158
-30 -10 4 -0.6670 -4.7389
-30 -10 7 0.1509 1.8944
-30 -10 10 -2.0912 0.4777
-30 -9 -6 -1.5616 0.9112
-30 -9 -3 0.6529 -0.2415
-30 -9 0 0.0968 -2.8880
-30 -9 3 -0.3747 -2.7622
-30 -9 6 -1.6642 3.3859
-30 -9 9 2.7954 1.2368
-30 -8 -7 -1.6984 2.2000
-30 -8 -4 1.0376 -2.1943
-30 -8 -1 -4.2108 3.6644
-30 -8 2 -0.4595 -3.5880
-30 -8 5 -0.6632 -1.8785
-30 -8 8 1.9616 -1.3775
-30 -8 11 -1.0272 -0.4002
-30 -7 -5 -1.2230 -5.1576
-30 -7 -2 1.6785 -1.4445
-30 -7 1 -2.8031 -1.3558
-30 -7 4 -1.9829 0.1090
-30 -7 7 -1.2288 -1.4905
-30 -7 10 -4.0161 -1.1501
-30 -6 -6 -1.1379 -1.4292
-30 -6 -3 5.0333 2.8285
-30 -6 0 1.3241 -2.0283
-30 -6 3 -0.7301 -0.8427
-30 -6 6 -2.0513 1.1753
-30 -6 9 -2.6935 0.2210
-30 -6 12 -1.0285 0.6628
-30 -5 -7 -2.5476 -4.5344
-30 -5 -4 -2.1583 1.9693
-30 -5 -1 3.2634 -0.4532
-30 -5 2 -1.2451 0.9147
-30 -5 5 -6.1037 -1.1015
-30 -5 8 1.1577 0.4592
-30 -5 11 0.4007 -0.2598
-30 -4 -5 4.2675 -0.8873
-30 -4 -2 -1.1566 3.4757
-30 -4 1 0.5036 0.1698
-30 -4 4 -1.0900 1.6859
-30 -4 7 -1.6595 3.6761
-30 -4 10 -1.0333 -1.6715
-30 -3 -6 0.8960 -0.0783
-30 -3 -3 1.7013 0.6801
-30 -3 0 -0.5597 -1.4217
-30 -3 3 -2.0586 0.1701
-30 -3 6 -0.4832 -0.2255
-30 -3 9 -4.9667 1.3152
-30 -3 12 1.0092 0.7441
-30 -2 -7 2.6126 -0.0173
-30 -2 -4 -6.0152 3.2368
-30 -2 -1 3.3126 7.2755
-30 -2 2 0.5743 1.5752
-30 -2 5 -0.5317 -0.1047
-30 -2 8 -1.2394 -1.0014
-30 -2 11 -1.2464 0.6285
-30 -1 -8 -3.7985 -1.9276
-30 -1 -5 1.7651 2.8683
-30 -1 -2 4.5034 -3.8384
-30 -1 1 -2.5442 -5.8782
-30 -1 4 -4.6001 3.1155
-30 -1 7 -0.9249 -0.1832
-30 -1 10 -0.4564 -0.4361
-30 -1 13 -2.9773 0.4656
-29 -18 -2 -2.6996 -0.7615
-29 -18 1 -2.0167 0.1163
-29 -17 -3 -1.3621 1.1550
-29 -17 0 0.2469 1.0732
-29 -17 3 -1.3010 -0.8500
-29 -16 -4 -0.4916 2.4991
-29 -16 -1 4.1199 2.9959
-29 -16 2 -1.4226 -0.3475
-29 -16 5 0.4550 2.3496
-29 -15 -5 -1.1257 3.4805
-29 -15 -2 2.4272 2.0768
-29 -15 1 0.6993 0.5343
-29 -15 4 3.7138 0.4065
-29 -15 7 -1.4597 -2.0934
-29 -14 -6 0.1585 0.7946
-29 -14 -3 1.3146 -2.5970
-29 -14 0 -0.6209 0.5884
-29 -14 3 -0.7268 -5.3294
-29 -14 6 -2.9687 -1.9223
-29 -13 -7 1.2234 0.1241
-29 -13 -4 -0.2658 -1.5020
-29 -13 -1 0.3140 2.5847
-29 -13 2 -3.9390 -0.0903
-29 -13 5 -2.4541 0.5932
-29 -13 8 -1.8791 1.1609
-29 -12 -5 -2.2153 1.5244
-29 -12 -2 2.8247 -1.9418
-29 -12 1 -0.7092 2.1149
-29 -12 4 2.5295 -3.3628
-29 -12 7 1.6566 0.2753
-29 -12 10 -1.3466 -1.5895
-29 -11 -6 3.2309 2.2310
-29 -11 -3 0.6783 0.1088
-29 -11 0 -0.4025 -0.5765
-29 -11 3 -3.2376 -2.8507
-29 -11 6 -1.9173 -0.2821
-29 -11 9 2.0686 -0.2494
-29 -10 -7 0.7738 -1.4533
-29 -10 -4 -0.0005 -2.8360
-29 -10 -1 -5.4562 1.8033
-29 -10 2 -1.8126 -4.7843
-29 -10 5 0.5154 -3.5868
-29 -10 8 -0.7311 -2.7711
-29 -9 -5 -1.0149 -3.2706
-29 -9 -2 5.2382 1.6108
-29 -9 1 -0.8578 1.7233
-29 -9 4 -1.0251 -0.3606
-29 -9 7 0.0322 -1.5793
-29 -9 10 -6.7218 0.4310
-29 -8 -6 -2.7358 2.5822
-29 -8 -3 4.2883 0.3907
-29 -8 0 -3.8440 -5.0569
-29 -8 3 -2.1031 1.6562
-29 -8 6 -2.9845 2.3595
-29 -8 9 -0.9736 0.5635
-29 -7 -7 0.9511 -0.1710
-29 -7 -4 1.2241 -3.5532
-29 -7 -1 -1.7111 1.0294
-29 -7 2 -0.1575 -0.6877
-29 -7 5 -4.1648 -1.3443
-29 -7 8 1.9158 -0.9796
-29 -7 11 0.3283 -0.0412
-29 -6 -5 1.7243 -2.6522
-29 -6 -2 -0.9451 3.6173
-29 -6 1 1.0412 -0.1601
-29 -6 4 -0.4476 2.6395
-29 -6 7 -0.1672 0.7359
-29 -6 10 -3.8583 -4.3840
-29 -5 -6 0.2107 -2.9543
-29 -5 -3 4.0638 4.9492
-29 -5 0 7.1994 -1.4264
-29 -5 3 -1.3936 -2.4176
-29 -5 6 0.6992 -2.1737
-29 -5 9 -2.8743 0.8511
-29 -5 12 0.8282 0.4136
-29 -4 -7 -1.7083 -1.5255
-29 -4 -4 -2.4661 2.6328
-29 -4 -1 -0.0241 1.6716
-29 -4 2 1.2391 4.4612
-29 -4 5 -3.6274 -4.8851
-29 -4 8 -0.5557 -0.3846
-29 -4 11 0.3036 -1.0165
-29 -3 -5 2.6051 1.2700
-29 -3 -2 0.3150 -0.7995
-29 -3 1 -0.2569 -0.9120
-29 -3 4 -4.5205 -0.7085
-29 -3 7 -1.0952 2.5027
-29 -3 10 -2.4268 -4.0065
-29 -3 13 -1.0653 -0.8730
-29 -2 -6 -0.7879 -0.1359
-29 -2 -3 -4.8516 1.8478
-29 -2 0 2.6003 -0.1078
-29 -2 3 -4.1126 -0.4017
-29 -2 6 0.5962 0.9931
-29 -2 9 -5.9443 0.3420
-29 -2 12 -3.1539 0.4203
-29 -1 -7 1.7490 0.7946
-29 -1 -4 0.9526 1.5722
-29 -1 -1 7.0807 2.8358
-29 -1 2 1.9321 0.4226
-29 -1 5 2.6795 -0.5500
-29 -1 8 -3.7279 -0.8892
-29 -1 11 -5.4468 -0.1377
-28 -19 -3 0.6328 1.6911
-28 -19 0 1.1087 0.7426
-28 -18 -4 1.1235 2.2057
-28 -18 -1 4.5928 1.7959
-28 -18 2 -0.3649 0.1896
-28 -17 -5 0.6638 -0.5378
-28 -17 -2 -1.6152 0.0271
-28 -17 1 -0.9701 0.3656
-28 -17 4 1.2015 -0.6181
-28 -16 -6 -2.2744 -0.0240
-28 -16 -3 1.7105 0.2783
-28 -16 0 0.5927 -0.3418
-28 -16 3 0.0790 -2.8323
-28 -16 6 -3.2337 0.8856
-28 -15 -4 -0.8225 0.3595
-28 -15 -1 2.3597 3.0476
-28 -15 2 -1.3866 -1.0341
-28 -15 5 0.0548 3.1619
-28 -15 8 -0.1766 -1.2304
-28 -14 -5 0.1138 1.7086
-28 -14 -2 2.2004 -0.4164
-28 -14 1 0.6909 0.7816
-28 -14 4 3.4205 -0.6334
-28 -14 7 -0.8616 0.2596
-28 -13 -6 0.8301 -0.3640
-28 -13 -3 -1.4159 0.4421
-28 -13 0 -1.1186 -0.7425
-28 -13 3 -4.2895 -5.1184
-28 -13 6 -4.7871 -1.2855
-28 -13 9 0.0264 -1.2708
-28 -12 -7 -0.1065 -2.4395
-28 -12 -4 1.2558 0.1796
-28 -12 -1 -2.0011 1.7358
-28 -12 2 -0.2837 -2.3695
-28 -12 5 -1.2235 0.7124
-28 -12 8 -0.1130 -0.8142
-28 -11 -5 0.4951 1.6401
-28 -11 -2 3.6710 -1.2792
-28 -11 1 -1.2243 2.2156
-28 -11 4 -1.1294 -2.0508
-28 -11 7 1.2570 -0.3170
-28 -11 10 -5.9462 0.7098
-28 -10 -6 4.5585 -0.0274
-28 -10 -3 1.7877 -0.9024
-28 -10 0 -0.0750 -2.6977
-28 -10 3 -1.4341 2.1040
-28 -10 6 -2.1136 -0.3749
-28 -10 9 0.1011 0.8659
-28 -9 -7 0.5563 -0.2321
-28 -9 -4 0.4988 0.0983
-28 -9 -1 -5.2452 3.8893
-28 -9 2 -0.4411 1.9540
-28 -9 5 -0.7779 -2.9051
-28 -9 8 -0.0897 -0.2768
-28 -9 11 0.2567 -0.7670
-28 -8 -5 -1.6425 -4.8013
-28 -8 -2 6.0031 -0.4949
-28 -8 1 1.3374 -2.1474
-28 -8 4 -0.1407 0.5612
-28 -8 7 0.2203 0.0785
-28 -8 10 -4.7727 -1.9685
-28 -7 -6 2.7692 2.4456
-28 -7 -3 6.0581 -1.3368
-28 -7 0 1.2231 -2.7887
-28 -7 3 -2.3008 -1.8954
-28 -7 6 0.9314 1.4102
-28 -7 9 -1.2653 -1.5656
-28 -7 12 -0.6845 1.5703
-28 -6 -7 1.5065 -0.6911
-28 -6 -4 -6.3898 -2.0098
-28 -6 -1 -1.5384 2.4089
-28 -6 2 -0.6011 1.3200
-28 -6 5 -3.6585 -3.3019
-28 -6 8 2.3826 -3.0251
-28 -6 11 1.8148 -3.7192
-28 -5 -5 2.0206 -0.3400
-28 -5 -2 -2.5978 5.2462
-28 -5 1 2.0470 1.2783
-28 -5 4 0.5021 -0.9699
-28 -5 7 -0.9382 0.5714
-28 -5 10 -5.5429 -4.2258
-28 -5 13 0.6921 -0.4374
-28 -4 -6 -1.4663 1.7528
-28 -4 -3 3.8499 1.9869
-28 -4 0 6.4802 -2.2280
-28 -4 3 -3.7417 0.8164
-28 -4 6 3.0074 -1.6641
-28 -4 9 -5.7399 0.5127
-28 -4 12 -4.0957 -0.2140
-28 -3 -7 -1.8828 3.1365
-28 -3 -4 -5.1084 -1.3367
-28 -3 -1 0.3444 6.3601
-28 -3 2 1.3951 5.7223
-28 -3 5 3.0534 -2.5094
-28 -3 8 -0.8664 -0.7890
-28 -3 11 -1.9879 -0.3719
-28 -2 -14 0.0858 0.2425
-28 -2 -5 -1.7128 -3.4331
-28 -2 -2 -0.4967 -7.0671
-28 -2 1 -0.1290 -5.1025
-28 -2 4 -1.2451 -3.2970
-28 -2 7 0.9014 3.4910
-28 -2 10 -2.5438 -0.1680
-28 -2 13 -1.6804 0.9766
-28 -1 -6 -1.1040 1.7343
-28 -1 -3 0.0948 9.0205
-28 -1 0 5.2267 -3.6969
-28 -1 3 -1.7040 -5.1728
-28 -1 6 2.5854 1.6901
-28 -1 9 -1.7770 -0.0362
-28 -1 12 -0.0098 -0.8335
-27 -21 0 1.4564 0.1742
-27 -20 -1 1.8285 2.3367
-27 -20 2 -0.5204 0.5276
-27 -19 -2 -0.2241 0.7647
-27 -19 1 -0.8120 1.4375
-27 -19 4 0.2499 -0.9590
-27 -18 -3 0.6816 1.3336
-27 -18 0 0.7972 -0.0300
-27 -18 3 0.5343 -0.0960
-27 -18 6 -1.4076 0.1158
-27 -17 -4 1.4081 -0.3950
-27 -17 -1 2.6678 -0.5884
-27 -17 2 -1.1599 -0.9696
-27 -17 5 -0.1511 1.1363
-27 -17 8 -0.9219 -0.5944
-27 -16 -5 -1.3803 -0.0838
-27 -16 -2 -0.1051 2.0508
-27 -16 1 0.9135 1.3175
-27 -16 4 1.4656 0.6316
-27 -16 7 -3.2858 -0.1328
-27 -15 -6 -2.2755 -0.2137
-27 -15 -3 -0.6310 0.1236
-27 -15 0 -0.1843 -0.3349
-27 -15 3 -1.5477 -2.3410
-27 -15 6 -3.2456 1.9041
-27 -15 9 1.3380 -2.4642
-27 -14 -7 -2.8098 3.6068
-27 -14 -4 0.7550 2.2301
-27 -14 -1 -0.4701 0.2599
-27 -14 2 -1.1509 -1.0089
-27 -14 5 0.5279 3.4407
-27 -14 8 -2.1858 -1.6191
-27 -13 -5 0.9352 -0.3163
-27 -13 -2 1.7138 -0.5051
-27 -13 1 0.7941 -0.1988
-27 -13 4 1.9221 -1.4116
-27 -13 7 -0.3928 -0.2847
-27 -13 10 -4.0902 -0.3809
-27 -12 -6 5.3392 -0.6872
-27 -12 -3 -0.3591 2.2190
-27 -12 0 0.7058 0.5735
-27 -12 3 -3.2483 1.6109
-27 -12 6 -4.8779 -0.0657
-27 -12 9 -0.0233 2.2249
-27 -11 -7 -3.7093 -4.3578
-27 -11 -4 3.3397 1.3426
-27 -11 -1 -2.3742 -1.7662
-27 -11 2 2.2486 -1.6456
-27 -11 5 -1.3928 -2.4346
-27 -11 8 0.2597 2.1117
-27 -11 11 0.0561 -2.6844
-27 -10 -5 4.5759 -2.1114
-27 -10 -2 4.8065 -4.1022
-27 -10 1 2.4228 3.0562
-27 -10 4 -1.4245 -0.8842
-27 -10 7 3.9096 1.1829
-27 -10 10 -4.6022 -0.2231
-27 -9 -6 0.4420 -0.7699
-27 -9 -3 -0.9756 -1.0862
-27 -9 0 -1.0199 -2.2073
-27 -9 3 -6.0133 -0.6753
-27 -9 6 1.0958 2.4884
-27 -9 9 0.3372 -4.0195
-27 -9 12 -0.7808 1.6810
-27 -8 -7 3.1680 -1.4779
-27 -8 -4 -2.8932 -0.0434
-27 -8 -1 0.4617 4.8058
-27 -8 2 -2.6132 0.5487
-27 -8 5 -1.3616 -3.3183
-27 -8 8 -0.6243 -2.5556
-27 -8 11 1.5061 -2.3174
-27 -7 -5 0.4684 2.2457
-27 -7 -2 3.8818 -0.0408
-27 -7 1 -1.4345 -1.8323
-27 -7 4 2.6911 -0.4876
-27 -7 7 -3.2184 1.4819
-27 -7 10 -6.4156 -3.8121
-27 -7 13 0.3700 -0.4060
-27 -6 -6 5.4963 -0.9977
-27 -6 -3 2.2454 -4.7319
-27 -6 0 3.7053 1.1664
-27 -6 3 -1.1101 -1.8260
-27 -6 6 2.3565 1.8584
-27 -6 9 -2.2318 1.5314
-27 -6 12 -1.4233 0.6734
-27 -5 -13 1.8136 -0.1341
-27 -5 -7 -1.0454 -0.5953
-27 -5 -4 -7.9439 0.3119
-27 -5 -1 -2.2284 3.9507
-27 -5 2 2.0097 5.9547
-27 -5 5 4.2527 -0.9790
-27 -5 8 1.2022 -3.2650
-27 -5 11 -1.6296 -1.0859
-27 -4 -14 -0.2846 0.9720
-27 -4 -5 -3.1984 -0.8548
-27 -4 -2 -1.7986 3.8575
-27 -4 1 2.7374 -0.3480
-27 -4 4 2.7873 -4.4584
-27 -4 7 -0.1121 2.0130
-27 -4 10 -2.3081 -1.2156
-27 -4 13 0.5071 -0.5638
-27 -3 -12 2.8754 -0.3412
-27 -3 -6 2.7577 0.9509
-27 -3 -3 -4.5875 -1.5220
-27 -3 0 3.1208 -1.8140
-27 -3 3 -2.7778 -2.5883
-27 -3 6 2.5082 0.4087
-27 -3 9 -0.3181 4.2333
-27 -3 12 -0.5895 2.1652
-27 -2 -13 0.9610 1.7260
-27 -2 -7 1.6070 -2.4735
-27 -2 -4 -0.1750 0.1190
-27 -2 -1 3.3684 2.6025
-27 -2 2 1.1445 4.3522
-27 -2 5 8.1668 1.7905
-27 -2 8 0.2821 -3.6495
-27 -2 11 1.8739 -3.4529
-27 -2 14 -0.2458 0.1114
-27 -1 -14 -0.6414 1.5182
-27 -1 -11 -1.3113 -6.5643
-27 -1 -5 -6.5909 0.5901
-27 -1 -2 -1.8576 -3.5040
-27 -1 1 4.5335 -9.4336
-27 -1 4 4.3483 -1.4217
-27 -1 7 4.4954 1.2541
-27 -1 10 2.5444 -3.5043
-27 -1 13 0.7378 1.9725
-26 -22 -1 2.0689 1.5951
-26 -21 -2 1.5067 0.2230
-26 -21 1 -0.8042 -0.2451
-26 -20 -3 1.5775 0.0486
-26 -20 0 -0.7797 -2.0875
-26 -20 3 -0.4478 0.4853
-26 -19 -4 0.3625 0.1049
-26 -19 -1 1.3838 2.3197
-26 -19 2 -0.4296 1.4702
-26 -19 5 -1.1775 1.4965
-26 -18 -5 -0.6080 -1.2834
-26 -18 -2 -2.6927 1.8284
-26 -18 1 1.2639 1.9637
-26 -18 4 -2.4221 1.4181
-26 -18 7 -0.8466 0.6037
-26 -17 -6 -2.1426 1.7448
-26 -17 -3 2.1560 1.6633
-26 -17 0 2.6659 -2.3167
-26 -17 3 0.6704 0.6312
-26 -17 6 -1.5171 -1.5387
-26 -17 9 -0.1367 -0.9770
-26 -16 -4 -0.5637 1.3493
-26 -16 -1 0.1241 -1.2879
-26 -16 2 -0.2570 1.7590
-26 -16 5 0.3996 0.4005
-26 -16 8 -3.2652 -1.5070
-26 -15 -5 -0.2676 0.9572
-26 -15 -2 2.1247 0.1462
-26 -15 1 2.6068 0.9713
-26 -15 4 1.8395 -1.0213
-26 -15 7 -4.0636 3.5850
-26 -15 10 0.6699 1.1404
-26 -14 -6 0.8114 -0.5307
-26 -14 -3 -1.2157 0.3212
-26 -14 0 0.6249 -1.6126
-26 -14 3 -2.4941 -0.5228
-26 -14 6 -2.5334 1.9857
-26 -14 9 -1.2327 -0.6402
-26 -13 -7 0.4167 1.5380
-26 -13 -4 1.3499 -1.8871
-26 -13 -1 -4.8374 -2.3513
-26 -13 2 4.4020 -1.1140
-26 -13 5 1.2416 -1.0831
-26 -13 8 -0.7358 1.2210
-26 -13 11 0.2903 -2.7297
-26 -12 -5 0.1888 -1.4392
-26 -12 -2 1.2684 -1.8432
-26 -12 1 0.1584 0.2209
-26 -12 4 -1.8235 -2.6163
-26 -12 7 1.5295 0.5478
-26 -12 10 -5.5372 0.5999
-26 -11 -6 3.7748 -2.5387
-26 -11 -3 1.8967 2.7191
-26 -11 0 4.3057 -1.3671
-26 -11 3 -6.7171 2.1874
-26 -11 6 -0.9231 0.6474
-26 -11 9 -1.6537 -3.2214
-26 -11 12 -0.9867 1.2990
-26 -10 -7 -5.2390 1.7457
-26 -10 -4 3.3859 1.4739
-26 -10 -1 -1.7941 -0.9967
-26 -10 2 -6.0994 3.0421
-26 -10 5 -0.1744 -1.0798
-26 -10 8 -1.9734 -0.7359
-26 -10 11 -0.4213 0.2284
-26 -9 -5 -0.1455 -6.2531
-26 -9 -2 1.2238 -4.4279
-26 -9 1 -0.1593 1.5985
-26 -9 4 1.2355 -0.6047
-26 -9 7 -1.4337 2.2813
-26 -9 10 -3.0753 0.3337
-26 -8 -6 1.9654 6.0898
-26 -8 -3 2.3589 -1.9265
-26 -8 0 -0.4134 4.2622
-26 -8 3 -1.3295 -3.7618
-26 -8 6 2.5172 4.5614
-26 -8 9 -0.7678 -2.1255
-26 -8 12 -0.8847 1.6298
-26 -7 -13 1.5552 -0.0499
-26 -7 -7 0.1911 -0.3392
-26 -7 -4 -4.5749 0.5227
-26 -7 -1 2.3012 4.9598
-26 -7 2 0.6909 0.1661
-26 -7 5 1.3410 0.5723
-26 -7 8 1.7809 -2.2501
-26 -7 11 0.0306 -2.7018
-26 -6 -14 -1.7079 -1.5253
-26 -6 -5 2.8193 -2.2896
-26 -6 -2 -0.8672 1.0953
-26 -6 1 0.9737 -3.1701
-26 -6 4 5.4829 -4.5156
-26 -6 7 -4.6893 2.2482
-26 -6 10 -4.2518 2.1769
-26 -6 13 2.2509 0.1751
-26 -5 -12 -2.3333 1.9639
-26 -5 -6 -1.1829 -3.9674
-26 -5 -3 -1.6258 1.2941
-26 -5 0 9.5681 -0.9045
-26 -5 3 0.7563 -2.7247
-26 -5 6 -0.1076 2.5658
-26 -5 9 4.3883 4.0546
-26 -5 12 -1.0498 -0.5437
-26 -4 -13 0.7464 1.9007
-26 -4 -7 -4.5509 -3.5785
-26 -4 -4 -3.7482 -0.8465
-26 -4 -1 -3.7794 4.1410
-26 -4 2 1.3842 6.5686
-26 -4 5 5.2860 2.5250
-26 -4 8 4.5042 -3.3756
-26 -4 11 3.5035 -3.3198
-26 -4 14 -0.9317 1.5702
-26 -3 -14 -0.3355 2.1191
-26 -3 -11 -0.9608 -0.3364
-26 -3 -5 0.2755 -3.9523
-26 -3 -2 -2.7872 -10.8307
-26 -3 1 -1.1488 -5.7922
-26 -3 4 2.2353 -0.7959
-26 -3 7 4.3952 -1.2498
-26 -3 10 -2.3856 -2.2091
-26 -3 13 -1.5220 2.7336
-26 -2 -15 2.2603 1.9064
-26 -2 -12 -4.9995 -2.7560
-26 -2 -6 2.8345 0.9209
-26 -2 -3 -8.8734 7.6179
-26 -2 0 2.4696 -5.5105
-26 -2 3 -0.8613 -2.1504
-26 -2 6 2.8482 2.8816
-26 -2 9 3.4902 0.7829
-26 -2 12 0.2298 3.9628
-26 -2 15 1.4792 2.0027
-26 -1 -13 1.8822 3.3236
-26 -1 -7 6.3964 -4.7931
-26 -1 -4 -4.3335 2.1075
-26 -1 -1 -2.8466 -2.4512
-26 -1 2 3.3471 2.2823
-26 -1 5 5.6638 4.2498
-26 -1 8 0.0963 -1.4737
-26 -1 11 2.6288 -0.9435
-26 -1 14 1.3236 1.3152
-25 -23 -2 1.9663 -2.1620
-25 -23 1 -1.8843 -1.0389
-25 -22 -3 -0.7806 -0.3521
-25 -22 0 -0.2729 0.0802
-25 -22 3 0.5003 1.1115
-25 -21 -4 -0.0213 0.0968
-25 -21 -1 1.4571 2.6595
-25 -21 2 -0.5139 1.5753
-25 -20 -5 0.6214 1.1869
-25 -20 -2 1.2825 2.1498
-25 -20 1 0.7829 0.7689
-25 -20 4 -0.7065 1.7445
-25 -20 7 -0.5411 -1.4429
-25 -19 -6 -0.2352 0.8664
-25 -19 -3 0.9658 1.8063
-25 -19 0 0.4909 -1.0697
-25 -19 3 0.6702 2.7409
-25 -19 6 -2.0665 -2.7291
-25 -18 -4 3.1002 -0.0938
-25 -18 -1 3.0438 -3.7823
-25 -18 2 -0.5948 1.2891
-25 -18 5 -2.2144 -0.0069
-25 -18 8 -0.2459 0.2811
-25 -17 -5 0.1639 0.9667
-25 -17 -2 0.8968 -0.0817
-25 -17 1 3.5352 1.4901
-25 -17 4 -0.7923 1.7477
-25 -17 7 0.0813 1.9970
-25 -17 10 -0.0469 -0.1128
-25 -16 -6 2.1889 -0.4426
-25 -16 -3 -2.8320 -3.4747
-25 -16 0 0.7160 -1.7609
-25 -16 3 -1.0785 -1.8199
-25 -16 6 -0.8408 -0.2745
-25 -16 9 0.7610 -2.1985
-25 -15 -7 -0.3415 0.3817
-25 -15 -4 -4.0517 1.9415
-25 -15 -1 -2.0296 -0.4228
-25 -15 2 2.9181 -1.9772
-25 -15 5 0.0836 -1.2954
-25 -15 8 -2.9023 0.4516
-25 -15 11 0.3496 -0.5411
-25 -14 -5 -2.5729 0.2312
-25 -14 -2 3.1436 0.0497
-25 -14 1 0.1407 -2.7715
-25 -14 4 -0.5504 -1.9374
-25 -14 7 -1.1063 4.5288
-25 -14 10 -3.8875 -1.6593
-25 -13 -6 3.6455 1.2095
-25 -13 -3 2.1864 -2.2377
-25 -13 0 -3.1949 -0.9463
-25 -13 3 -3.2594 4.6770
-25 -13 6 -0.2155 -0.0434
-25 -13 9 -4.7067 -0.0702
-25 -13 12 -0.0233 1.4400
-25 -12 -7 -1.6900 -2.6691
-25 -12 -4 -1.0878 -2.6164
-25 -12 -1 -4.5671 -1.5896
-25 -12 2 1.5487 0.6944
-25 -12 5 0.8930 -3.1176
-25 -12 8 -4.1086 0.4172
-25 -12 11 -1.4052 1.2564
-25 -11 -5 0.0303 -1.8714
-25 -11 -2 1.5444 0.7111
-25 -11 1 0.8567 5.1926
-25 -11 4 1.0036 -0.2933
-25 -11 7 -1.7948 -1.0696
-25 -11 10 -2.2705 2.3097
-25 -10 -12 1.1523 0.5839
-25 -10 -6 0.2621 2.5012
-25 -10 -3 5.2738 1.4330
-25 -10 0 0.9597 0.8307
-25 -10 3 -2.7330 -0.6136
-25 -10 6 -0.4258 2.0286
-25 -10 9 -1.3593 -2.9653
-25 -10 12 -1.0442 2.5029
-25 -9 -13 -0.8996 0.1518
-25 -9 -7 4.2576 4.0729
-25 -9 -4 4.4998 -6.4647
-25 -9 -1 -0.1703 1.0275
-25 -9 2 -2.7806 2.0254
-25 -9 5 0.6141 -0.9660
-25 -9 8 -0.3442 0.4889
-25 -9 11 0.7396 2.3455
-25 -8 -11 -4.1632 -6.8602
-25 -8 -5 -7.2707 -2.6994
-25 -8 -2 -0.6751 -0.8902
-25 -8 1 0.4191 -6.2069
-25 -8 4 3.4136 -2.1157
-25 -8 7 -1.1599 2.1880
-25 -8 10 -1.4090 0.4360
-25 -8 13 1.3577 0.2266
-25 -7 -12 0.4836 2.7261
-25 -7 -6 1.3704 4.0258
-25 -7 -3 -0.4128 -0.5171
-25 -7 0 6.2065 2.1631
-25 -7 3 -0.2582 -6.6197
-25 -7 6 -1.0152 4.3958
-25 -7 9 3.5263 1.0387
-25 -7 12 0.6652 -1.2123
-25 -6 -13 3.0486 0.0034
-25 -6 -7 -2.4299 2.1686
-25 -6 -4 4.3575 2.4669
-25 -6 -1 2.1261 -0.2157
-25 -6 2 1.8895 0.4279
-25 -6 5 1.2909 5.7611
-25 -6 8 2.3407 -4.7979
-25 -6 11 -2.8583 -2.8358
-25 -5 -14 -3.8024 -2.0989
-25 -5 -11 -4.4126 -3.6065
-25 -5 -5 0.4639 -11.8346
-25 -5 -2 -6.4854 0.3104
-25 -5 1 0.6645 -0.1704
-25 -5 4 2.9631 -0.1638
-25 -5 7 -2.1829 0.6113
-25 -5 10 -0.5799 2.2891
-25 -5 13 0.5443 1.0611
-25 -4 -15 -0.9835 0.0465
-25 -4 -12 -4.2290 0.5087
-25 -4 -6 -2.3758 -3.8949
-25 -4 -3 -6.5799 -1.0029
-25 -4 0 2.4151 -6.4052
-25 -4 3 0.2573 0.9873
-25 -4 6 1.3670 -0.2783
-25 -4 9 4.6297 4.3204
-25 -4 12 0.2870 7.1884
-25 -4 15 -0.9484 1.5723
-25 -3 -13 -2.2811 4.6994
-25 -3 -7 0.2048 -7.7835
-25 -3 -4 -1.1089 9.3417
-25 -3 -1 3.8559 -3.3707
-25 -3 2 -1.7789 4.7629
-25 -3 5 4.3486 2.4061
-25 -3 8 5.7211 -3.3109
-25 -3 11 4.4436 -3.6155
-25 -3 14 1.3476 1.8357
-25 -2 -14 0.4129 0.9766
-25 -2 -5 1.1450 -4.1562
-25 -2 -2 -13.1108 -10.4532
-25 -2 1 -2.5501 -3.6294
-25 -2 4 -3.3672 1.2214
-25 -2 7 4.4016 1.5606
-25 -2 10 4.1896 2.3229
-25 -2 13 1.1710 1.0357
-25 -1 -15 1.9655 0.9567
-25 -1 -6 1.3835 6.5570
-25 -1 -3 -2.4875 7.2645
-25 -1 0 0.5012 1.1026
-25 -1 3 3.2581 -1.6202
-25 -1 6 -1.1416 5.9687
-25 -1 9 4.2816 -0.7049
-25 -1 12 -2.0945 -0.1112
-25 -1 15 4.1675 1.3212
-24 -24 0 0.1408 -1.2921
-24 -23 -1 1.5620 0.5487
-24 -23 2 0.1918 1.8607
-24 -22 -5 1.5609 1.4342
-24 -22 -2 1.6612 -0.1873
-24 -22 1 0.8790 1.4285
-24 -22 4 -0.3898 1.2005
-24 -21 -3 1.7183 1.5869
-24 -21 0 1.2423 -2.3395
-24 -21 3 0.8316 1.0100
-24 -21 6 -2.8658 -2.2030
-24 -20 -4 1.7848 -0.3202
-24 -20 -1 2.4235 -0.5417
-24 -20 2 -0.3365 2.4756
-24 -20 5 -0.2832 1.4183
-24 -20 8 0.3229 -0.8368
-24 -19 -5 1.4648 -1.0951
-24 -19 -2 -2.2078 -1.9612
-24 -19 1 0.2462 1.8424
-24 -19 4 -1.7624 0.7850
-24 -19 7 0.0349 0.4348
-24 -18 -6 1.7936 0.3396
-24 -18 -3 0.7060 0.9397
-24 -18 0 3.3100 -2.5417
-24 -18 3 -1.3810 0.3169
-24 -18 6 -0.7924 -2.7992
-24 -18 9 1.9389 -0.8671
-24 -17 -4 -1.8063 1.2399
-24 -17 -1 0.7321 -3.8171
-24 -17 2 -2.8178 0.6499
-24 -17 5 -0.4533 2.5478
-24 -17 8 1.1443 -2.8120
-24 -16 -5 0.6297 1.0486
-24 -16 -2 2.3449 -1.6232
-24 -16 1 -0.2336 -1.5055
-24 -16 4 1.7145 0.9380
-24 -16 7 0.6504 2.5221
-24 -16 10 -1.1046 -0.7202
-24 -15 -6 2.1569 -0.1235
-24 -15 -3 -4.1264 -1.5081
-24 -15 0 -2.3764 1.9014
-24 -15 3 -1.5205 0.4707
-24 -15 6 1.4877 -0.5040
-24 -15 9 -4.3228 -0.5160
-24 -14 -7 1.3056 -0.7902
-24 -14 -4 -3.5538 0.3026
-24 -14 -1 -2.3933 0.8728
-24 -14 2 4.5030 -2.3823
-24 -14 5 0.3699 -2.3843
-24 -14 8 -4.1284 1.2660
-24 -14 11 -0.3889 -0.0056
-24 -13 -5 -1.7614 0.5808
-24 -13 -2 5.9734 -1.6796
-24 -13 1 -1.9220 -1.8843
-24 -13 4 1.1280 1.1380
-24 -13 7 -2.6847 2.2714
-24 -13 10 -3.9613 2.4995
-24 -12 -12 0.3614 0.8679
-24 -12 -6 4.5269 -1.9550
-24 -12 -3 3.7126 -3.2512
-24 -12 0 -1.5214 3.7769
-24 -12 3 4.2144 1.9193
-24 -12 6 -3.4870 -0.9494
-24 -12 9 -1.7280 0.1399
-24 -12 12 -1.2887 1.0477
-24 -11 -13 -1.0913 1.5172
-24 -11 -7 -3.5953 1.7939
-24 -11 -4 0.8402 -4.3119
-24 -11 -1 -4.4822 1.5787
-24 -11 2 0.8249 0.2254
-24 -11 5 -1.1463 -2.8037
-24 -11 8 2.3212 -0.6777
-24 -11 11 0.5401 3.7258
-24 -10 -11 -2.0652 -3.2806
-24 -10 -5 -5.4791 -3.7548
-24 -10 -2 -0.0071 0.5965
-24 -10 1 1.6632 -1.9705
-24 -10 4 0.2981 -0.7275
-24 -10 7 0.0916 -5.0391
-24 -10 10 -0.4188 0.5534
-24 -10 13 0.0638 0.9821
-24 -9 -12 -1.1365 0.3429
-24 -9 -6 0.9053 10.8939
-24 -9 -3 6.3973 0.7920
-24 -9 0 0.1315 -1.2874
-24 -9 3 -2.0925 -2.1270
-24 -9 6 -0.2310 -1.6182
-24 -9 9 -3.0630 -1.3415
-24 -9 12 -0.9166 0.1915
-24 -8 -13 0.7803 -1.1818
-24 -8 -10 2.2950 -3.0331
-24 -8 -7 6.3719 -0.0235
-24 -8 -4 1.4883 -6.5037
-24 -8 -1 3.7621 -0.0809
-24 -8 2 1.2682 2.1317
-24 -8 5 -2.4597 4.3017
-24 -8 8 2.3834 3.1586
-24 -8 11 -1.8175 -0.7060
-24 -7 -14 -4.0763 0.2409
-24 -7 -11 -4.8265 -6.8532
-24 -7 -5 -2.6934 -6.8897
-24 -7 -2 -2.5688 -4.4154
-24 -7 1 -0.8544 -7.0589
-24 -7 4 4.5184 -1.5777
-24 -7 7 -3.5746 -0.4147
-24 -7 10 -2.9944 4.3595
-24 -7 13 0.9022 2.1432
-24 -6 -15 -1.0378 1.4952
-24 -6 -12 -3.7739 1.6743
-24 -6 -6 -7.7348 1.3609
-24 -6 -3 -2.8125 1.1134
-24 -6 0 7.3862 -0.3189
-24 -6 3 3.9529 -1.7076
-24 -6 6 -1.3581 -1.6685
-24 -6 9 1.6809 2.3670
-24 -6 12 0.2352 2.0173
-24 -5 -13 0.7464 2.6982
-24 -5 -10 0.9915 4.5350
-24 -5 -7 -2.3898 -0.0608
-24 -5 -4 5.0724 0.5212
-24 -5 -1 -8.0707 1.5272
-24 -5 2 -1.9373 6.7606
-24 -5 5 -1.1284 3.4358
-24 -5 8 1.1233 -0.9863
-24 -5 11 3.4880 1.4457
-24 -5 14 2.3169 4.6741
-24 -4 -14 -3.3008 -0.3403
-24 -4 -11 3.5274 1.0203
-24 -4 -5 1.2456 -8.7160
-24 -4 -2 -1.9827 0.1231
-24 -4 1 -0.1021 -2.9078
-24 -4 4 -7.1628 1.4980
-24 -4 7 5.5466 3.0752
-24 -4 10 2.9559 0.0311
-24 -4 13 0.9495 0.6017
-24 -3 -15 -2.4563 0.4761
-24 -3 -6 -4.0208 -3.7705
-24 -3 -3 -5.4405 11.4466
-24 -3 0 4.5962 -2.2289
-24 -3 3 -2.3475 2.1367
-24 -3 6 3.3808 2.3855
-24 -3 9 9.1950 3.4881
-24 -3 12 2.6427 1.0802
-24 -3 15 3.2669 1.8251
-24 -2 -16 0.0514 1.6459
-24 -2 -7 1.0081 -1.4692
-24 -2 -4 5.5415 6.3709
-24 -2 -1 7.3227 -12.6603
-24 -2 2 -2.3317 -1.3560
-24 -2 5 3.3238 -3.1923
-24 -2 8 -0.9764 0.3530
-24 -2 11 -1.7232 -4.5013
-24 -2 14 1.2785 0.5209
-24 -1 -5 5.1296 2.1279
-24 -1 -2 -1.7347 -2.9411
-24 -1 1 1.5756 -4.7549
-24 -1 4 -8.5446 -3.7855
-24 -1 7 7.3866 5.1511
-24 -1 10 0.4348 2.9920
-24 -1 13 -0.7669 0.2201
-24 -1 16 0.5203 2.6358
-23 -25 -1 -1.1812 -0.7674
-23 -24 -2 3.1877 -1.6399
-23 -24 1 0.8200 -0.7642
-23 -23 -3 -0.8385 0.0119
-23 -23 0 1.8690 -1.9264
-23 -23 3 -0.8146 -0.5336
-23 -22 -4 0.1534 -0.0707
-23 -22 -1 2.3101 -0.3522
-23 -22 2 -0.5186 1.2229
-23 -22 5 -1.8737 1.9204
-23 -21 -5 0.7527 1.9759
-23 -21 -2 0.7299 0.0094
-23 -21 1 1.0437 0.9856
-23 -21 4 -1.2535 -0.4173
-23 -21 7 -0.7819 1.6565
-23 -20 -6 0.1322 1.6946
-23 -20 -3 0.2684 0.0042
-23 -20 0 -1.5339 -0.3548
-23 -20 3 -0.4078 1.8000
-23 -20 6 -1.0081 -0.2344
-23 -20 9 2.0990 -0.5070
-23 -19 -4 1.0222 -1.9657
-23 -19 -1 1.5496 -3.5467
-23 -19 2 -2.8807 1.5904
-23 -19 5 1.7611 2.2801
-23 -19 8 0.1158 -4.0230
-23 -18 -5 -1.4931 -0.2726
-23 -18 -2 -0.6402 3.9918
-23 -18 1 0.6522 1.8382
-23 -18 4 1.1791 1.8877
-23 -18 7 0.7376 -0.4240
-23 -18 10 -0.6073 0.6678
-23 -17 -6 3.4389 0.3207
-23 -17 -3 1.5324 0.3270
-23 -17 0 -0.8232 -1.0031
-23 -17 3 -1.5813 0.2314
-23 -17 6 -1.0995 -1.7471
-23 -17 9 2.2306 0.5297
-23 -16 -4 0.5006 3.1486
-23 -16 -1 0.8353 -2.5458
-23 -16 2 1.4239 0.4659
-23 -16 5 2.8604 1.2897
-23 -16 8 -0.5362 -0.5837
-23 -16 11 0.5327 0.7994
-23 -15 -5 -0.8309 -3.1713
-23 -15 -2 1.9079 -2.1366
-23 -15 1 -2.2301 -3.5054
-23 -15 4 3.7759 1.4941
-23 -15 7 0.0222 3.8544
-23 -15 10 -2.7577 -0.1552
-23 -14 -12 2.0706 -0.0384
-23 -14 -6 1.8926 -0.5341
-23 -14 -3 -2.0118 -2.1038
-23 -14 0 -2.7638 2.6730
-23 -14 3 3.0679 0.0376
-23 -14 6 0.3376 -0.7219
-23 -14 9 -2.2856 1.3582
-23 -14 12 -0.7331 0.3004
-23 -13 -10 2.1899 2.1786
-23 -13 -7 0.6397 -1.5551
-23 -13 -4 -2.0714 -2.0201
-23 -13 -1 0.0134 2.2393
-23 -13 2 4.3048 -7.1592
-23 -13 5 -3.1482 -0.0214
-23 -13 8 0.5488 -2.4031
-23 -13 11 -1.9751 3.0583
-23 -12 -11 -1.3108 0.1913
-23 -12 -5 1.6176 -2.0929
-23 -12 -2 1.1788 -2.5781
-23 -12 1 -3.9623 -1.0944
-23 -12 4 0.4376 5.1822
-23 -12 7 -0.2164 -7.8540
-23 -12 10 -2.1279 0.5378
-23 -12 13 -0.8967 0.3933
-23 -11 -12 1.4989 1.5889
-23 -11 -6 -2.6554 -1.6617
-23 -11 -3 1.9248 1.4343
-23 -11 0 -3.6958 1.4894
-23 -11 3 3.4219 3.7109
-23 -11 6 -1.5831 -4.4575
-23 -11 9 -2.7441 -0.6320
-23 -11 12 -1.2163 0.0476
-23 -10 -13 0.4004 1.7038
-23 -10 -10 1.6632 1.6887
-23 -10 -7 2.8733 3.2452
-23 -10 -4 3.2432 -1.8754
-23 -10 -1 -0.3304 1.3067
-23 -10 2 2.0091 5.3227
-23 -10 5 -2.5022 -1.6415
-23 -10 8 4.1304 2.2306
-23 -10 11 -2.3028 3.4243
-23 -9 -14 -0.6290 1.1070
-23 -9 -11 -3.0439 -6.7016
-23 -9 -5 -6.3824 1.2818
-23 -9 -2 -0.4693 -3.9094
-23 -9 1 5.5707 -5.4405
-23 -9 4 1.4521 -3.7760
-23 -9 7 0.2023 -3.1502
-23 -9 10 -2.0600 1.0924
-23 -9 13 -0.9403 1.8840
-23 -8 -15 0.4594 -1.9141
-23 -8 -12 -2.1327 -0.1651
-23 -8 -9 1.6367 -2.0680
-23 -8 -6 5.4825 6.4543
-23 -8 -3 -3.5881 -8.6077
-23 -8 0 3.2643 2.8650
-23 -8 3 2.9408 -3.9729
-23 -8 6 -4.8607 -4.0011
-23 -8 9 -3.2581 6.5791
-23 -8 12 2.1505 1.6634
-23 -7 -13 -0.7162 0.3430
-23 -7 -10 -0.3810 3.4414
-23 -7 -7 1.0113 -1.5591
-23 -7 -4 1.3819 2.5726
-23 -7 -1 6.9722 -1.9034
-23 -7 2 3.7334 0.2104
-23 -7 5 -2.3527 6.1581
-23 -7 8 0.7890 2.7834
-23 -7 11 -0.8557 0.9195
-23 -7 14 0.2694 2.9226
-23 -6 -14 -4.3567 -0.2417
-23 -6 -11 -1.8342 -0.0527
-23 -6 -5 -5.7944 -6.6731
-23 -6 -2 1.1090 3.1125
-23 -6 1 -5.0062 -1.2244
-23 -6 4 -0.7451 -0.8326
-23 -6 7 -0.3121 2.6892
-23 -6 10 5.3338 -1.0599
-23 -6 13 3.0724 -2.2593
-23 -5 -15 -1.6933 1.6622
-23 -5 -12 -2.1031 -0.3204
-23 -5 -9 -3.8809 -3.7459
-23 -5 -6 -6.3887 3.8752
-23 -5 -3 3.4436 -4.1256
-23 -5 0 -3.0643 -5.9328
-23 -5 3 -1.9981 -0.2890
-23 -5 6 1.6300 -3.7911
-23 -5 9 2.8424 -0.5708
-23 -5 12 -1.6844 1.7212
-23 -5 15 -0.1555 4.6425
-23 -4 -16 -0.7758 1.0935
-23 -4 -13 -1.0942 2.3881
-23 -4 -7 0.4150 -1.4352
-23 -4 -4 -1.1617 5.2675
-23 -4 -1 1.9711 7.4879
-23 -4 2 -1.4189 2.1967
-23 -4 5 0.9560 -0.4306
-23 -4 8 0.6818 -1.7758
-23 -4 11 0.3719 -4.5906
-23 -4 14 4.2997 4.0329
-23 -3 -14 0.5253 -0.2466
-23 -3 -5 7.9023 -4.3488
-23 -3 -2 -4.5331 -1.6007
-23 -3 1 -4.7016 -4.0042
-23 -3 4 -12.5209 0.2726
-23 -3 7 5.1167 2.9987
-23 -3 10 -2.7611 7.2781
-23 -3 13 3.2856 0.2479
-23 -3 16 1.0830 2.1780
-23 -2 -15 0.9795 -1.7835
-23 -2 -6 -3.4623 3.5363
-23 -2 -3 23.6437 7.0601
-23 -2 0 0.4149 -10.0138
-23 -2 3 -7.2990 -5.5030
-23 -2 6 3.1178 5.6188
-23 -2 9 3.2656 -0.3979
-23 -2 12 -0.5885 1.5170
-23 -2 15 0.5893 -0.4339
-23 -1 -16 -0.9422 -1.0623
-23 -1 -7 2.7552 -2.3223
-23 -1 -4 -14.6245 -12.4492
-23 -1 -1 4.4628 -6.3514
-23 -1 2 -7.8136 -6.9628
-23 -1 5 1.2666 -3.1107
-23 -1 8 -3.3060 8.1166
-23 -1 11 -2.8072 -0.6234
-23 -1 14 -3.4338 1.0777
-22 -26 1 -0.2344 -1.0131
-22 -25 -3 0.2520 -1.0233
-22 -25 0 0.2079 -2.0520
-22 -25 3 -0.7348 -0.2045
-22 -24 -4 -1.7615 -0.5875
-22 -24 -1 1.9021 -1.2384
-22 -24 2 -1.1745 1.1636
-22 -23 -5 2.0000 2.4578
-22 -23 -2 0.0688 -3.0911
-22 -23 1 0.0310 0.7010
-22 -23 4 -1.4346 -0.2016
-22 -23 7 0.1328 1.2021
-22 -22 -6 -1.0437 2.0139
-22 -22 -3 -1.2435 1.8183
-22 -22 0 -0.2279 -0.8513
-22 -22 3 -0.4464 1.6606
-22 -22 6 -1.5285 0.3233
-22 -21 -4 -2.2783 0.3606
-22 -21 -1 2.6250 2.6463
-22 -21 2 -0.4864 0.8728
-22 -21 5 2.4108 3.1516
-22 -21 8 -2.3699 -1.1687
-22 -20 -5 -1.7883 1.3770
-22 -20 -2 0.7261 1.6487
-22 -20 1 -0.4643 0.4113
-22 -20 4 -0.6501 0.5041
-22 -20 7 -1.3135 3.0803
-22 -20 10 0.6469 0.1044
-22 -19 -6 2.2429 3.6025
-22 -19 -3 5.2996 1.5055
-22 -19 0 0.5708 0.1380
-22 -19 3 0.1688 1.2487
-22 -19 6 -1.1251 0.7232
-22 -19 9 5.4667 -0.6403
-22 -18 -4 2.1513 -2.4460
-22 -18 -1 -2.3040 -2.8223
-22 -18 2 1.0403 2.1977
-22 -18 5 1.8447 1.7282
-22 -18 8 2.8799 -2.5627
-22 -18 11 0.6958 -0.2388
-22 -17 -5 0.6831 -2.6329
-22 -17 -2 1.9100 2.6926
-22 -17 1 1.1391 -4.3582
-22 -17 4 1.3370 -0.6040
-22 -17 7 0.9771 2.2310
-22 -17 10 0.4126 0.9192
-22 -16 -6 0.2876 -1.8450
-22 -16 -3 -2.3172 2.3464
-22 -16 0 -2.1171 0.4709
-22 -16 3 -3.6046 -0.2475
-22 -16 6 0.9700 2.6356
-22 -16 9 0.9578 1.9581
-22 -16 12 -0.5943 1.3314
-22 -15 -10 -0.3962 1.6297
-22 -15 -7 2.8662 0.7891
-22 -15 -4 -2.1559 -1.1405
-22 -15 -1 -0.8844 -2.3449
-22 -15 2 1.1272 -1.0846
-22 -15 5 2.3112 1.9580
-22 -15 8 0.4920 -1.4551
-22 -15 11 0.0690 1.8161
-22 -14 -11 0.1415 2.3337
-22 -14 -5 -2.3928 -3.4099
-22 -14 -2 0.2842 -3.6729
-22 -14 1 -5.0420 -0.7038
-22 -14 4 5.4166 5.8854
-22 -14 7 -0.5373 -3.3157
-22 -14 10 -3.2578 0.5990
-22 -14 13 -1.1588 -0.1826
-22 -13 -12 3.8676 -0.0251
-22 -13 -9 -0.4549 6.0277
-22 -13 -6 -2.1157 -1.8940
-22 -13 -3 -1.4516 2.0899
-22 -13 0 -4.9083 5.1300
-22 -13 3 8.4035 4.7046
-22 -13 6 -2.3266 -6.4473
-22 -13 9 -5.0849 0.2412
-22 -13 12 -2.5215 -1.7935
-22 -12 -13 1.5547 0.5579
-22 -12 -10 1.2374 -0.2496
-22 -12 -7 -2.8791 4.7701
-22 -12 -4 5.1659 0.5020
-22 -12 -1 1.3215 3.1016
-22 -12 2 2.1831 -0.9713
-22 -12 5 -1.3995 0.6393
-22 -12 8 2.4609 -1.1024
-22 -12 11 -1.3582 5.6257
-22 -11 -14 0.3099 0.9834
-22 -11 -11 -0.6948 -2.1294
-22 -11 -5 2.3937 -6.2929
-22 -11 -2 -1.0201 -1.3689
-22 -11 1 4.0665 0.0073
-22 -11 4 -0.4787 0.5665
-22 -11 7 2.2621 -5.6116
-22 -11 10 -0.6276 1.5230
-22 -11 13 0.1503 1.4984
-22 -10 -12 -0.9906 1.3811
-22 -10 -9 0.8117 -2.2505
-22 -10 -6 -3.1228 0.2550
-22 -10 -3 -4.1290 -0.9421
-22 -10 0 2.5828 -2.0673
-22 -10 3 1.7641 -2.0028
-22 -10 6 0.4210 -5.0453
-22 -10 9 -1.9106 2.8827
-22 -10 12 0.2919 -1.7083
-22 -9 -13 -0.1528 2.5351
-22 -9 -10 2.6785 -1.2838
-22 -9 -7 0.2203 -1.9369
-22 -9 -4 1.4502 2.2086
-22 -9 -1 3.2476 -4.1467
-22 -9 2 4.9131 4.5698
-22 -9 5 -3.3952 4.4752
-22 -9 8 5.8504 5.3850
-22 -9 11 -0.8993 0.8572
-22 -8 -14 -1.2068 2.0979
-22 -8 -11 -2.5899 -2.2722
-22 -8 -5 0.9493 6.5451
-22 -8 -2 2.8615 -8.0110
-22 -8 1 -2.3674 -7.1454
-22 -8 4 0.3019 -4.3711
-22 -8 7 -0.5891 0.0307
-22 -8 10 -1.5766 -1.8202
-22 -8 13 0.7045 1.3819
-22 -7 -15 -0.7517 -0.1635
-22 -7 -12 -4.1193 -0.0999
-22 -7 -9 0.2871 -1.8204
-22 -7 -6 -2.0889 -0.5676
-22 -7 -3 -3.8291 -5.0955
-22 -7 0 8.1048 5.2475
-22 -7 3 2.8247 -4.6027
-22 -7 6 -0.8244 -2.1646
-22 -7 9 -1.1468 -1.5134
-22 -7 12 0.1044 -2.4022
-22 -7 15 0.6156 2.5905
-22 -6 -16 0.3429 0.7023
-22 -6 -13 -1.3723 1.5664
-22 -6 -10 -0.4893 5.9417
-22 -6 -4 -0.0441 2.7609
-22 -6 -1 -0.5208 -1.0178
-22 -6 2 -3.8919 1.2740
-22 -6 5 2.3753 2.9719
-22 -6 8 -3.3390 -0.6843
-22 -6 11 0.1880 -0.7266
-22 -6 14 4.8709 6.1281
-22 -5 -14 -2.4580 0.0753
-22 -5 -5 -0.3758 3.5140
-22 -5 -2 6.1807 3.2465
-22 -5 1 -8.4187 -4.4383
-22 -5 4 -4.5495 -5.2085
-22 -5 7 0.8281 0.6879
-22 -5 10 -1.5492 -2.3127
-22 -5 13 0.3581 -2.7340
-22 -5 16 -1.2012 1.9116
-22 -4 -15 -0.6397 -0.3145
-22 -4 -6 1.0095 -1.1059
-22 -4 -3 3.1439 -0.9612
-22 -4 0 -15.9987 2.6759
-22 -4 3 -3.3223 -2.1622
-22 -4 6 0.4448 -1.8355
-22 -4 9 1.7472 3.3694
-22 -4 12 2.2490 3.3758
-22 -4 15 -0.8492 5.1354
-22 -3 -16 -0.2967 0.1335
-22 -3 -4 -0.9273 1.2993
-22 -3 -1 6.8645 -4.7560
-22 -3 2 -8.0378 -10.4368
-22 -3 5 -2.2744 -3.8099
-22 -3 8 -5.1028 -0.4148
-22 -3 11 -2.3074 -2.9267
-22 -3 14 1.1820 5.3536
-22 -2 -17 -2.5688 0.5618
-22 -2 -5 -0.4048 1.9073
-22 -2 -2 0.4562 15.3568
-22 -2 1 2.4555 3.2023
-22 -2 4 -13.2559 -1.7002
-22 -2 7 4.6973 8.2726
-22 -2 10 1.8844 6.5541
-22 -2 13 -0.8325 -0.8084
-22 -2 16 1.4468 -1.1799
-22 -1 -6 3.8084 0.6583
-22 -1 -3 27.6236 -4.9931
-22 -1 0 -1.7570 6.1307
-22 -1 3 -9.9541 -2.2221
-22 -1 6 -1.7864 5.6262
-22 -1 9 -4.0563 -2.5849
-22 -1 12 -3.0921 4.7491
-22 -1 15 -3.0686 -3.9804
-21 -27 0 -0.0977 0.1071
-21 -26 -1 -1.0124 -1.1693
-21 -26 2 -1.4424 -0.0907
-21 -25 -2 1.1019 -0.7882
-21 -25 1 -1.7532 1.6511
-21 -25 4 -0.2893 1.1790
-21 -24 -3 -1.8269 0.9363
-21 -24 0 0.3748 0.4569
-21 -24 3 1.3027 0.5074
-21 -24 6 -1.1870 0.9060
-21 -23 -4 -0.2521 1.8601
-21 -23 -1 3.3650 -0.1270
-21 -23 2 1.3195 -0.3890
-21 -23 5 1.4881 1.8704
-21 -23 8 -1.9012 2.4039
-21 -22 -5 0.0030 2.4841
-21 -22 -2 1.1897 0.3502
-21 -22 1 -0.4003 -1.2876
-21 -22 4 -0.8703 0.2492
-21 -22 7 -2.7194 1.8505
-21 -21 -6 0.0370 3.9054
-21 -21 -3 1.0522 -0.3750
-21 -21 0 -2.9516 0.7826
-21 -21 3 2.5701 2.7621
-21 -21 6 -2.0057 2.0271
-21 -21 9 1.7447 -0.5675
-21 -20 -4 0.3279 -3.0620
-21 -20 -1 1.2312 -0.9123
-21 -20 2 1.0328 -1.0961
-21 -20 5 0.8609 3.0130
-21 -20 8 -0.3771 -0.8310
-21 -19 -5 -1.4718 -2.1096
-21 -19 -2 -1.5217 6.4205
-21 -19 1 0.0124 -4.1606
-21 -19 4 -4.3770 3.1954
-21 -19 7 3.7526 3.1610
-21 -19 10 0.5386 -0.4445
-21 -18 -6 1.2862 -0.4040
-21 -18 -3 4.0584 2.9123
-21 -18 0 -3.3761 -1.9803
-21 -18 3 -4.7730 4.3088
-21 -18 6 2.7694 3.0537
-21 -18 9 4.4615 1.0826
-21 -17 -10 1.0393 1.5831
-21 -17 -4 -0.1615 3.2200
-21 -17 -1 -0.4020 0.7675
-21 -17 2 3.6934 3.1851
-21 -17 5 3.5055 0.1652
-21 -17 8 1.9415 -0.5631
-21 -17 11 2.2531 1.7271
-21 -16 -11 0.5508 0.7119
-21 -16 -5 0.6226 -2.6070
-21 -16 -2 -2.0393 -1.2876
-21 -16 1 0.6189 -1.8680
-21 -16 4 0.1154 -0.9375
-21 -16 7 -1.1970 3.6827
-21 -16 10 -1.0173 -0.2738
-21 -15 -12 0.9591 -3.3553
-21 -15 -9 -2.6308 3.4806
-21 -15 -6 0.3646 -0.6137
-21 -15 -3 -5.1548 0.1391
-21 -15 0 -3.2924 2.5618
-21 -15 3 1.4781 3.7815
-21 -15 6 -0.7220 1.3058
-21 -15 9 -2.8125 3.0355
-21 -15 12 -0.8793 -1.0201
-21 -14 -13 -1.6446 -0.6121
-21 -14 -10 1.6506 4.2065
-21 -14 -4 -3.5122 -1.4350
-21 -14 -1 0.9220 3.3150
-21 -14 2 5.1553 1.7111
-21 -14 5 1.8210 1.7300
-21 -14 8 -2.6104 1.1317
-21 -14 11 1.5549 4.7614
-21 -13 -14 -0.0128 2.1167
-21 -13 -11 1.6992 2.5956
-21 -13 -8 -3.6799 1.7888
-21 -13 -5 -1.4732 -1.9494
-21 -13 -2 2.6292 -2.1143
-21 -13 1 1.0385 2.5816
-21 -13 4 4.4790 0.3728
-21 -13 7 0.7227 -2.8052
-21 -13 10 1.3501 -2.5757
-21 -13 13 -0.3736 -1.8340
-21 -12 -12 6.0218 -1.0969
-21 -12 -9 0.6672 1.7726
-21 -12 -6 -5.4002 -2.7840
-21 -12 -3 -1.3925 1.8083
-21 -12 0 -0.3805 -0.3586
-21 -12 3 5.1341 -1.1951
-21 -12 6 0.5154 -3.4340
-21 -12 9 -1.2239 -0.5727
-21 -12 12 -0.9955 -2.6984
-21 -11 -13 2.1555 0.0897
-21 -11 -10 -2.0264 0.5984
-21 -11 -4 6.6525 -0.9828
-21 -11 -1 -1.3181 -1.5251
-21 -11 2 -2.1745 2.4040
-21 -11 5 1.1818 4.1285
-21 -11 8 3.4436 -0.2857
-21 -11 11 -1.1971 5.7452
-21 -10 -14 -0.1963 2.1780
-21 -10 -11 -3.5383 -2.1574
-21 -10 -8 0.3557 0.5599
-21 -10 -5 -0.6313 -1.2889
-21 -10 -2 -0.4207 -2.1942
-21 -10 1 3.5504 -3.8667
-21 -10 4 0.4756 -0.2692
-21 -10 7 2.1875 -3.3976
-21 -10 10 1.6999 -1.3078
-21 -10 13 1.0211 -2.0566
-21 -9 -15 -0.6230 -0.6006
-21 -9 -12 -0.0954 2.9231
-21 -9 -9 1.2456 -4.8494
-21 -9 -6 -0.4743 0.3080
-21 -9 -3 -2.5853 -7.3337
-21 -9 0 0.4537 -7.3210
-21 -9 3 -0.3770 1.2163
-21 -9 6 1.3333 -2.1964
-21 -9 9 -1.9437 -0.7724
-21 -9 12 -0.2281 -3.1820
-21 -9 15 -0.6896 0.3493
-21 -8 -16 -0.9799 1.6125
-21 -8 -13 -1.2112 3.5946
-21 -8 -10 -2.4682 0.3087
-21 -8 -4 1.0427 5.9055
-21 -8 -1 3.0636 -11.3716
-21 -8 2 4.6663 2.7509
-21 -8 5 2.7307 8.4858
-21 -8 8 -1.2788 -2.3459
-21 -8 11 -7.2873 -0.4290
-21 -8 14 -1.4159 4.6728
-21 -7 -14 -1.0679 1.7501
-21 -7 -11 -0.8911 3.9028
-21 -7 -8 -1.6291 5.9038
-21 -7 -5 -0.5436 4.9790
-21 -7 -2 -6.3057 2.2894
-21 -7 1 -7.5440 6.9202
-21 -7 4 3.3626 -8.5049
-21 -7 7 -6.0574 1.0704
-21 -7 10 -0.1459 -0.0657
-21 -7 13 4.2673 0.3955
-21 -7 16 0.3011 3.6996
-21 -6 -15 0.1075 0.8204
-21 -6 -12 0.3110 3.3789
-21 -6 -6 -4.7029 4.4671
-21 -6 -3 2.6906 -1.4805
-21 -6 0 1.5994 3.0591
-21 -6 3 -1.7465 -11.6538
-21 -6 6 -2.0560 -2.4016
-21 -6 9 -0.2470 2.3924
-21 -6 12 1.3252 2.1741
-21 -6 15 -0.9068 6.2187
-21 -5 -16 0.4385 0.3866
-21 -5 -4 -5.6618 9.3671
-21 -5 -1 6.2731 6.5712
-21 -5 2 -0.6685 -8.4751
-21 -5 5 0.1584 3.4672
-21 -5 8 1.0073 -4.1823
-21 -5 11 2.0649 -5.7450
-21 -5 14 4.2257 3.6902
-21 -4 -17 -1.4712 1.7103
-21 -4 -5 7.3765 7.9212
-21 -4 -2 -1.8400 -1.9729
-21 -4 1 -18.1256 -4.9251
-21 -4 4 -11.1835 2.9636
-21 -4 7 2.0148 2.8116
-21 -4 10 -5.0960 1.5103
-21 -4 13 -2.3475 -1.3096
-21 -4 16 -2.4692 -0.4441
-21 -3 -6 0.6995 1.9913
-21 -3 -3 23.3819 11.8192
-21 -3 0 -0.9487 0.3222
-21 -3 3 -1.4508 -7.8940
-21 -3 6 -1.2767 0.1707
-21 -3 9 4.4650 0.0674
-21 -3 12 -3.0055 1.9511
-21 -3 15 -4.4688 1.3749
-21 -2 -16 1.1178 -0.1307
-21 -2 -7 2.7218 -1.3647
-21 -2 -4 -10.3381 -16.9057
-21 -2 -1 16.6869 -3.9649
-21 -2 2 3.9770 -14.9073
-21 -2 5 -6.0143 -7.4603
-21 -2 8 -5.3622 0.7676
-21 -2 11 -1.0687 3.4075
-21 -2 14 -1.7904 2.7433
-21 -2 17 1.0648 -0.2108
-21 -1 -17 -1.7759 -0.7792
-21 -1 -5 4.8570 -3.4059
-21 -1 -2 3.7334 -15.5235
-21 -1 1 -2.5114 0.8192
-21 -1 4 -15.1165 -3.8471
-21 -1 7 6.3099 -7.2975
-21 -1 10 1.1382 5.0998
-21 -1 13 -0.2643 -2.0507
-21 -1 16 2.2333 -0.5476
-20 -28 -1 0.3217 0.2040
-20 -27 -2 -0.1320 0.6316
-20 -27 1 -0.2508 2.1768
-20 -26 -3 1.3167 0.4348
-20 -26 0 1.3993 0.0314
-20 -26 3 2.5462 -2.0706
-20 -25 -4 -1.2986 -0.5217
-20 -25 -1 1.1390 -0.3435
-20 -25 2 -1.4415 -2.3888
-20 -25 5 0.3410 0.1834
-20 -24 -5 3.7968 1.3251
-20 -24 -2 0.0045 -2.8263
-20 -24 1 -1.1747 0.4515
-20 -24 4 -0.5051 -0.4806
-20 -24 7 -4.6622 1.1975
-20 -23 -6 -1.6748 0.1961
-20 -23 -3 -0.9457 2.1557
-20 -23 0 -0.7237 -0.6136
-20 -23 3 2.5712 2.1237
-20 -23 6 -3.8483 3.8811
-20 -23 9 -1.2751 1.0570
-20 -22 -4 -2.5830 -0.9575
-20 -22 -1 0.0501 0.9338
-20 -22 2 2.5734 -2.2290
-20 -22 5 0.2678 3.0736
-20 -22 8 -0.6459 0.5955
-20 -21 -5 -1.9108 -0.5154
-20 -21 -2 -1.7779 1.0877
-20 -21 1 -2.6592 -0.9520
-20 -21 4 -1.3280 4.2431
-20 -21 7 -0.2516 0.6456
-20 -21 10 -1.7315 -0.3592
-20 -20 -9 0.4723 -1.4052
-20 -20 -6 0.1729 2.0418
-20 -20 -3 3.6049 3.0476
-20 -20 0 -2.5705 1.4218
-20 -20 3 0.2840 6.1260
-20 -20 6 0.2119 0.0953
-20 -20 9 0.4767 1.4903
-20 -19 -10 -0.3834 -0.6515
-20 -19 -4 1.6101 -0.8972
-20 -19 -1 -1.8843 -1.4187
-20 -19 2 1.1783 2.9171
-20 -19 5 1.4168 -0.1278
-20 -19 8 1.3394 3.5629
-20 -19 11 3.9144 0.8837
-20 -18 -11 0.2914 -0.3208
-20 -18 -8 -1.7194 0.6744
-20 -18 -5 3.2014 -2.8183
-20 -18 -2 0.5550 6.1831
-20 -18 1 0.3645 -4.2480
-20 -18 4 -4.7230 3.5704
-20 -18 7 3.8779 5.0288
-20 -18 10 -0.0311 0.3924
-20 -17 -12 -3.3971 -3.0356
-20 -17 -9 -0.6101 0.4482
-20 -17 -6 0.5322 -3.8798
-20 -17 -3 -4.3874 4.3687
-20 -17 0 -1.2498 4.4448
-20 -17 3 -1.4748 3.9610
-20 -17 6 2.4693 4.6227
-20 -17 9 0.6882 2.6503
-20 -17 12 -0.5036 0.4813
-20 -16 -13 -2.4425 2.7724
-20 -16 -10 3.2821 -1.2833
-20 -16 -4 -2.4196 2.4323
-20 -16 -1 3.9832 0.1542
-20 -16 2 7.7942 1.1439
-20 -16 5 1.5712 -1.4238
-20 -16 8 -2.7561 2.9201
-20 -16 11 2.9438 2.2972
-20 -15 -11 3.2968 0.3273
-20 -15 -8 -2.6417 0.1178
-20 -15 -5 1.1871 1.2241
-20 -15 -2 0.5440 -6.2616
-20 -15 1 4.7751 -1.5554
-20 -15 4 -2.7879 -1.8398
-20 -15 7 -0.8731 6.8802
-20 -15 10 0.7321 -3.2523
-20 -15 13 0.0399 -0.6438
-20 -14 -12 2.6160 -4.3813
-20 -14 -9 0.4112 7.9532
-20 -14 -6 1.0494 -4.5596
-20 -14 -3 -9.2170 -3.0507
-20 -14 0 -2.0518 -0.7350
-20 -14 3 0.7376 0.1555
-20 -14 6 1.3038 3.4856
-20 -14 9 -2.2571 -2.8267
-20 -14 12 0.1455 -3.1744
-20 -13 -13 -1.0812 -0.1170
-20 -13 -10 3.1831 1.3504
-20 -13 -4 -3.7252 -3.4091
-20 -13 -1 0.6692 5.7406
-20 -13 2 -1.6426 -1.2082
-20 -13 5 4.9009 4.0248
-20 -13 8 -1.1079 -0.8585
-20 -13 11 3.7354 2.6284
-20 -13 14 0.5484 -2.3837
-20 -12 -14 2.1202 3.5078
-20 -12 -11 1.3389 0.5445
-20 -12 -8 -2.6412 1.0381
-20 -12 -5 -2.4042 1.8776
-20 -12 -2 3.2704 -0.2641
-20 -12 1 -2.8935 5.9670
-20 -12 4 3.2898 -1.6751
-20 -12 7 -1.1518 -3.5303
-20 -12 10 0.8559 -2.7801
-20 -12 13 0.0812 -1.8858
-20 -11 -15 0.7647 0.3719
-20 -11 -12 2.9259 -1.1589
-20 -11 -9 -1.6534 -0.7736
-20 -11 -6 -4.4585 0.4596
-20 -11 -3 0.1930 -3.4410
-20 -11 0 -6.5901 -6.2584
-20 -11 3 5.2291 2.7729
-20 -11 6 0.7444 -2.3809
-20 -11 9 -2.1220 -1.6301
-20 -11 12 -3.1465 -2.6312
-20 -10 -13 -0.3471 0.7035
-20 -10 -10 -1.0080 0.2741
-20 -10 -7 2.1556 -2.5180
-20 -10 -4 7.8825 -3.2613
-20 -10 -1 -10.2746 -8.2601
-20 -10 2 6.9369 9.5042
-20 -10 5 2.3116 8.6655
-20 -10 8 0.0201 1.0954
-20 -10 11 -1.0580 5.9764
-20 -10 14 -1.0683 2.5717
-20 -9 -14 0.8380 4.7160
-20 -9 -11 -2.7134 2.1584
-20 -9 -8 -1.9515 1.0080
-20 -9 -5 -3.0367 3.8367
-20 -9 -2 -2.2748 2.8552
-20 -9 1 3.7751 -7.6951
-20 -9 4 0.3502 -4.2419
-20 -9 7 -5.3151 2.6371
-20 -9 10 2.4682 -0.1870
-20 -9 13 1.9036 0.2492
-20 -8 -15 -0.7662 -0.0409
-20 -8 -12 0.1154 1.2911
-20 -8 -9 0.1233 -3.8177
-20 -8 -6 -2.3971 -0.0159
-20 -8 -3 -2.8522 -1.1483
-20 -8 0 8.1596 0.3936
-20 -8 3 0.4493 -3.0017
-20 -8 6 0.2145 -0.7158
-20 -8 9 0.0488 -1.1790
-20 -8 12 3.1457 -5.1043
-20 -8 15 -2.0913 0.7327
-20 -7 -16 0.1107 1.9679
-20 -7 -13 0.5626 1.4993
-20 -7 -7 -8.9368 1.3165
-20 -7 -4 4.7418 9.9622
-20 -7 -1 0.5832 -15.0130
-20 -7 2 -0.4197 2.0868
-20 -7 5 6.9998 8.5742
-20 -7 8 -1.4523 -5.7058
-20 -7 11 -1.3620 1.6902
-20 -7 14 0.2011 6.2960
-20 -6 -17 -0.6182 2.5543
-20 -6 -14 -2.4039 1.4050
-20 -6 -5 0.1538 12.3248
-20 -6 -2 1.9173 4.8168
-20 -6 1 -3.5722 2.0765
-20 -6 4 -1.6255 -7.7998
-20 -6 7 -0.9613 0.9967
-20 -6 10 -4.8442 -4.2348
-20 -6 13 -2.5894 -1.3341
-20 -6 16 -2.9639 0.4341
-20 -5 -15 1.5588 1.6639
-20 -5 -6 3.4046 2.1693
-20 -5 -3 4.5216 1.8123
-20 -5 0 -6.8295 1.8534
-20 -5 3 -3.8661 -7.0135
-20 -5 6 -0.4426 1.2353
-20 -5 9 4.7467 0.6360
-20 -5 12 -0.5859 5.1835
-20 -5 15 -2.1948 2.3688
-20 -4 -16 3.3122 -0.2529
-20 -4 -7 -3.8391 -1.1850
-20 -4 -4 -1.9604 1.5356
-20 -4 -1 19.0727 -14.8551
-20 -4 2 -1.7809 -29.1474
-20 -4 5 -3.2847 1.4755
-20 -4 8 -4.1670 -8.3981
-20 -4 11 -0.1452 -1.1383
-20 -4 14 -1.5727 0.5561
-20 -4 17 -1.3342 -2.1141
-20 -3 -17 -1.8986 -0.6913
-20 -3 -5 -0.4725 -3.2370
-20 -3 -2 -14.7067 -3.2898
-20 -3 1 -5.5890 3.7058
-20 -3 4 -9.0869 3.8267
-20 -3 7 1.3788 0.4420
-20 -3 10 -2.3305 8.0277
-20 -3 13 -3.0275 -6.5350
-20 -3 16 0.0402 0.6826
-20 -2 -6 -1.7968 3.8030
-20 -2 -3 9.1535 -2.5042
-20 -2 0 -16.4461 6.9752
-20 -2 3 -10.8826 3.2306
-20 -2 6 -3.6491 -5.5093
-20 -2 9 -1.6201 -6.2385
-20 -2 12 -4.7331 1.4016
-20 -2 15 -0.5213 1.4928
-20 -1 -7 -9.6290 -12.0224
-20 -1 -4 -23.5483 9.2306
-20 -1 -1 32.7043 3.5103
-20 -1 2 21.4176 -12.5241
-20 -1 5 -6.6895 -11.6675
-20 -1 8 7.1569 -5.1418
-20 -1 11 -1.4558 3.0595
-20 -1 14 0.6817 2.2789
-20 -1 17 2.4622 1.1320
-19 -28 -3 -0.2642 1.5043
-19 -28 0 0.5816 0.2914
-19 -28 3 1.1442 -2.3197
-19 -27 -4 0.3577 -2.6232
-19 -27 -1 0.3294 -0.5703
-19 -27 2 -1.7849 -0.8092
-19 -26 -5 2.3800 0.3873
-19 -26 -2 1.2722 -0.5225
-19 -26 1 -1.8614 1.2200
-19 -26 4 0.6342 1.7916
-19 -25 -3 -0.7078 0.0130
-19 -25 0 -0.9788 -2.5349
-19 -25 3 0.5381 -1.3601
-19 -25 6 0.9641 3.6319
-19 -24 -4 -0.2509 1.8188
-19 -24 -1 -0.1376 -0.2551
-19 -24 2 0.2325 -2.4646
-19 -24 5 -0.0512 2.9231
-19 -24 8 -0.8467 -0.0985
-19 -23 -5 1.0053 -1.4308
-19 -23 -2 -3.1730 0.8243
-19 -23 1 -0.6390 0.4764
-19 -23 4 -2.8709 1.5893
-19 -23 7 -6.5781 -0.4280
-19 -23 10 -2.7839 0.0155
-19 -22 -9 0.4831 -2.3935
-19 -22 -6 -2.3012 1.9305
-19 -22 -3 -0.8715 0.4282
-19 -22 0 -2.3185 2.5564
-19 -22 3 4.4381 5.6830
-19 -22 6 -3.4050 1.5188
-19 -22 9 -0.1553 3.5896
-19 -21 -10 0.9862 0.1961
-19 -21 -4 -2.1008 1.0135
-19 -21 -1 0.7872 0.5710
-19 -21 2 2.5235 3.5962
-19 -21 5 0.8992 1.0462
-19 -21 8 0.0656 4.0781
-19 -21 11 2.7432 -0.3010
-19 -20 -11 -2.2073 1.4360
-19 -20 -8 -1.3030 1.8802
-19 -20 -5 1.6252 -1.1514
-19 -20 -2 -0.0141 5.1415
-19 -20 1 1.3756 -0.2895
-19 -20 4 -1.5734 1.5359
-19 -20 7 3.5366 1.7381
-19 -20 10 -0.9746 -1.7533
-19 -19 -12 -1.5840 -0.8998
-19 -19 -9 -0.8672 -3.9545
-19 -19 -6 2.7964 -2.0922
-19 -19 -3 7.8831 0.0945
-19 -19 0 -1.1547 0.7090
-19 -19 3 0.7151 0.7551
-19 -19 6 0.0439 2.3554
-19 -19 9 0.2980 4.1499
-19 -19 12 -0.2068 1.9079
-19 -18 -10 -0.0811 -1.3013
-19 -18 -7 1.4576 1.1209
-19 -18 -4 0.3335 -2.5547
-19 -18 -1 -0.8108 0.1332
-19 -18 2 2.0357 -0.2826
-19 -18 5 -2.5330 -1.5136
-19 -18 8 -1.2389 6.2379
-19 -18 11 3.6785 1.3885
-19 -17 -11 0.2015 -1.0557
-19 -17 -8 0.5149 0.9424
-19 -17 -5 2.1647 -3.9030
-19 -17 -2 -3.4723 -1.7201
-19 -17 1 -0.0842 -2.4517
-19 -17 4 -4.0456 4.7396
-19 -17 7 1.1697 6.5825
-19 -17 10 1.6001 -0.9062
-19 -17 13 -0.5388 -0.4110
-19 -16 -12 -0.3090 -1.9422
-19 -16 -9 3.5712 1.8620
-19 -16 -6 -1.1681 -6.3637
-19 -16 -3 -11.1797 5.2184
-19 -16 0 2.4644 -1.9783
-19 -16 3 -0.6071 4.4155
-19 -16 6 4.5251 5.2407
-19 -16 9 -1.3827 -3.7154
-19 -16 12 -0.0161 -2.9742
-19 -15 -13 0.3440 1.0272
-19 -15 -10 4.5200 -2.7035
-19 -15 -7 1.7314 -0.1607
-19 -15 -4 -6.6314 0.7784
-19 -15 -1 2.7388 0.4109
-19 -15 2 2.2013 -1.6562
-19 -15 5 2.1919 0.0630
-19 -15 8 -8.7285 -2.4676
-19 -15 11 2.7679 2.6149
-19 -15 14 0.4054 -0.9830
-19 -14 -14 1.5305 1.3993
-19 -14 -11 2.9032 -2.0281
-19 -14 -8 -5.0116 1.5946
-19 -14 -5 1.4161 5.3111
-19 -14 -2 1.7282 -5.3565
-19 -14 1 0.7891 6.4737
-19 -14 4 -1.7007 -3.4619
-19 -14 7 -5.1215 3.6168
-19 -14 10 0.0716 -2.0708
-19 -14 13 2.3017 -1.0192
-19 -13 -15 0.5629 -1.6543
-19 -13 -12 3.1958 -2.6766
-19 -13 -9 0.6286 5.7732
-19 -13 -6 2.9342 -2.6322
-19 -13 -3 -6.8949 -6.1005
-19 -13 0 -5.2105 2.4674
-19 -13 3 5.9997 0.7879
-19 -13 6 -0.5693 3.7514
-19 -13 9 0.7325 1.1377
-19 -13 12 2.2856 -2.7571
-19 -12 -13 -0.2521 1.0241
-19 -12 -10 1.6571 -0.6288
-19 -12 -7 1.0635 -5.3413
-19 -12 -4 0.7713 -5.2934
-19 -12 -1 -4.1562 0.5915
-19 -12 2 0.8050 -1.1307
-19 -12 5 2.7033 7.7768
-19 -12 8 4.0723 -1.5975
-19 -12 11 -1.2450 3.2396
-19 -12 14 -0.8533 -0.2946
-19 -11 -14 2.3839 3.9205
-19 -11 -11 -1.4774 0.4398
-19 -11 -8 -2.5406 -3.8271
-19 -11 -5 -6.0195 1.8056
-19 -11 -2 -3.2981 4.4626
-19 -11 1 1.7595 0.0453
-19 -11 4 -1.3824 -0.0162
-19 -11 7 -3.6875 -1.7098
-19 -11 10 1.6223 -1.8575
-19 -11 13 -0.3838 -1.9944
-19 -10 -15 1.0948 -0.0778
-19 -10 -12 0.9983 1.8856
-19 -10 -9 -1.8471 -2.4744
-19 -10 -6 -1.2752 4.8294
-19 -10 -3 2.1378 -1.8580
-19 -10 0 -6.1598 -9.4503
-19 -10 3 3.9692 5.5211
-19 -10 6 -2.4701 0.5656
-19 -10 9 -0.1624 1.9672
-19 -10 12 1.2243 -0.0008
-19 -10 15 -2.1094 0.3729
-19 -9 -16 -1.0819 1.2344
-19 -9 -13 -0.6117 3.1973
-19 -9 -10 -0.1202 0.5221
-19 -9 -7 -0.1234 -5.7986
-19 -9 -4 12.2089 0.5588
-19 -9 -1 -0.5276 -12.6253
-19 -9 2 18.9256 5.5513
-19 -9 5 0.9383 8.7203
-19 -9 8 0.3324 0.9832
-19 -9 11 0.0911 0.6502
-19 -9 14 -1.9605 2.7936
-19 -8 -14 3.5905 2.7999
-19 -8 -11 0.5841 1.5446
-19 -8 -8 -1.9229 0.4204
-19 -8 -5 2.5096 7.8709
-19 -8 -2 1.2623 -7.4380
-19 -8 1 -1.5195 -2.2744
-19 -8 4 -1.3837 -3.4487
-19 -8 7 0.2217 -0.1826
-19 -8 10 -0.2144 -3.9123
-19 -8 13 2.6669 -1.4721
-19 -8 16 -1.3497 -0.3017
-19 -7 -15 1.2340 0.3783
-19 -7 -6 -4.8701 2.7120
-19 -7 -3 2.2671 -2.6370
-19 -7 0 6.6349 -9.0951
-19 -7 3 -7.3984 -1.2358
-19 -7 6 2.1226 -2.9300
-19 -7 9 -1.9389 1.1822
-19 -7 12 -4.7033 1.7529
-19 -7 15 -6.5710 1.1536
-19 -6 -16 0.9996 -0.6531
-19 -6 -4 -5.5231 5.0800
-19 -6 -1 3.5798 -6.6679
-19 -6 2 10.2528 -2.4241
-19 -6 5 7.8848 1.1156
-19 -6 8 -2.7123 -7.4655
-19 -6 11 2.3032 1.4980
-19 -6 14 -3.2050 1.8954
-19 -6 17 -0.4697 -1.2539
-19 -5 -17 -2.2849 1.6475
-19 -5 -5 -0.0227 4.8893
-19 -5 -2 -5.7036 -13.1978
-19 -5 1 -13.9267 -5.8818
-19 -5 4 -10.3170 -1.8806
-19 -5 7 -1.7662 2.0589
-19 -5 10 -6.7681 4.8199
-19 -5 13 -3.6723 -3.8222
-19 -5 16 -1.6174 2.2743
-19 -4 -6 -6.1571 0.1164
-19 -4 -3 0.9259 5.1419
-19 -4 0 -6.9645 2.3515
-19 -4 3 -6.9205 -6.0838
-19 -4 6 -3.4875 -0.0635
-19 -4 9 0.2470 -0.2556
-19 -4 12 -2.0691 -0.1463
-19 -4 15 -0.0953 -0.5312
-19 -3 -7 -3.2020 7.0398
-19 -3 -4 -15.5889 -0.7338
-19 -3 -1 4.2613 2.3605
-19 -3 2 12.8281 -6.1327
-19 -3 5 -8.0518 2.3145
-19 -3 8 -5.0241 -5.0905
-19 -3 11 -3.9784 1.4771
-19 -3 14 4.6051 -1.7773
-19 -3 17 1.3972 1.0200
-19 -2 -17 -1.1501 -1.1171
-19 -2 -8 -1.0295 -2.6643
-19 -2 -5 -2.0892 4.3786
-19 -2 -2 5.5713 1.9519
-19 -2 1 20.2580 4.7438
-19 -2 4 -0.0916 3.9905
-19 -2 7 4.5035 -4.4653
-19 -2 10 -3.1801 3.8194
-19 -2 13 1.7734 -4.8841
-19 -2 16 3.0086 2.5154
-19 -1 -18 0.4630 -0.8793
-19 -1 -9 -5.8685 8.8845
-19 -1 -6 -2.3679 -8.6032
-19 -1 -3 -6.0903 4.0007
-19 -1 0 8.4743 14.8488
-19 -1 3 13.0736 2.8860
-19 -1 6 0.3665 -5.2990
-19 -1 9 -8.7839 1.5397
-19 -1 12 3.5037 -1.7368
-19 -1 15 0.0624 -0.4259
-19 -1 18 0.7070 1.1462
-18 -29 -1 1.3877 -0.3244
-18 -29 2 0.0177 0.1334
-18 -28 -2 -1.3795 -1.5031
-18 -28 1 0.1366 1.1169
-18 -28 4 1.2680 -0.2707
-18 -27 -3 0.4727 0.8150
-18 -27 0 -0.8738 -1.3040
-18 -27 3 -0.2026 0.2284
-18 -26 -4 -1.3428 -0.0313
-18 -26 -1 -1.2436 0.2681
-18 -26 2 -2.8929 -0.5309
-18 -26 5 0.2487 1.1512
-18 -25 -5 4.5861 -0.1581
-18 -25 -2 -0.4819 -1.0395
-18 -25 1 -1.1167 1.9378
-18 -25 4 0.9176 0.2557
-18 -25 7 -5.3224 1.3280
-18 -24 -6 -1.8828 -0.9072
-18 -24 -3 -0.6520 4.1084
-18 -24 0 0.9722 0.0561
-18 -24 3 0.1568 3.2971
-18 -24 6 -1.2430 2.4235
-18 -24 9 -0.7288 1.0664
-18 -23 -10 0.0051 -0.0883
-18 -23 -4 0.3016 2.9625
-18 -23 -1 3.1670 -0.5349
-18 -23 2 3.3006 -0.1873
-18 -23 5 -0.0911 -0.7209
-18 -23 8 -1.1300 0.0507
-18 -22 -8 -1.4736 0.5637
-18 -22 -5 2.5358 -1.0951
-18 -22 -2 1.5208 -3.6181
-18 -22 1 1.3129 -0.2428
-18 -22 4 -1.8120 1.2102
-18 -22 7 -1.6513 0.3911
-18 -22 10 -1.6888 -0.0804
-18 -21 -9 1.0689 -1.4328
-18 -21 -6 3.0447 -1.6089
-18 -21 -3 -0.2033 -4.6833
-18 -21 0 -1.6508 3.2123
-18 -21 3 -1.4134 -1.2859
-18 -21 6 -1.5597 3.7718
-18 -21 9 0.6826 0.5434
-18 -21 12 -0.8299 0.9522
-18 -20 -10 -1.4178 -0.5754
-18 -20 -7 0.8173 -1.6643
-18 -20 -4 -3.2395 -4.8153
-18 -20 -1 -2.2519 2.0831
-18 -20 2 -0.3162 1.8376
-18 -20 5 0.8088 0.1213
-18 -20 8 1.5535 5.1522
-18 -20 11 3.5332 -1.0967
-18 -19 -11 0.3452 2.5909
-18 -19 -8 0.6774 -0.8895
-18 -19 -5 1.0968 -1.0818
-18 -19 -2 4.4766 6.3477
-18 -19 1 -1.4892 -1.1313
-18 -19 4 0.4617 3.9983
-18 -19 7 0.8326 1.8110
-18 -19 10 -1.8340 1.0680
-18 -18 -12 -2.3850 -2.2768
-18 -18 -9 0.7141 -1.6423
-18 -18 -6 -0.1487 -3.4589
-18 -18 -3 1.6858 -0.3123
-18 -18 0 -3.1456 0.3764
-18 -18 3 3.4125 -2.6625
-18 -18 6 -2.4027 1.5202
-18 -18 9 0.4670 0.7399
-18 -18 12 -0.8994 -0.7109
-18 -17 -13 -1.2474 0.8970
-18 -17 -10 3.2522 -5.1893
-18 -17 -7 2.8185 1.9642
-18 -17 -4 -1.4165 -3.6964
-18 -17 -1 -2.2714 -0.9855
-18 -17 2 1.6719 -0.6758
-18 -17 5 -5.5169 0.0333
-18 -17 8 -7.0257 1.1246
-18 -17 11 3.2095 1.9134
-18 -16 -14 -0.6441 0.3111
-18 -16 -11 0.3984 -1.3175
-18 -16 -8 2.6780 1.3437
-18 -16 -5 0.3612 -0.8840
-18 -16 -2 -5.8067 -0.0900
-18 -16 1 4.0212 6.2795
-18 -16 4 -1.9345 3.2719
-18 -16 7 -7.2296 6.6540
-18 -16 10 3.3150 -0.6031
-18 -16 13 2.1778 -1.0444
-18 -15 -12 2.1640 -2.7418
-18 -15 -9 1.6208 4.6651
-18 -15 -6 1.0148 -6.1378
-18 -15 -3 -9.1632 1.7962
-18 -15 0 2.6825 -4.1634
-18 -15 3 6.9525 1.8889
-18 -15 6 2.1015 2.6219
-18 -15 9 0.8336 -1.4462
-18 -15 12 1.5597 -4.3135
-18 -14 -13 1.0725 0.1834
-18 -14 -10 4.5564 -3.5090
-18 -14 -7 -0.0886 -3.0115
-18 -14 -4 -0.8798 -3.8884
-18 -14 -1 1.0390 -0.0127
-18 -14 2 0.5132 -4.8105
-18 -14 5 1.3680 1.1697
-18 -14 8 -1.8991 -2.1788
-18 -14 11 0.6398 2.4798
-18 -14 14 0.8981 -0.3623
-18 -13 -14 3.2146 3.1197
-18 -13 -11 -0.7080 -2.6172
-18 -13 -8 -4.7723 1.5304
-18 -13 -5 -1.1906 6.3052
-18 -13 -2 0.6769 -1.3177
-18 -13 1 -2.6820 5.6233
-18 -13 4 -6.4064 0.7213
-18 -13 7 -2.1088 -2.3985
-18 -13 10 -3.3015 3.9080
-18 -13 13 3.4017 0.8312
-18 -12 -15 0.1098 0.2748
-18 -12 -12 1.4291 0.5521
-18 -12 -9 0.6633 2.1775
-18 -12 -6 3.0852 -3.5374
-18 -12 -3 -5.5910 -0.8267
-18 -12 0 -3.7085 -3.4920
-18 -12 3 6.2148 3.3132
-18 -12 6 -0.7882 3.2264
-18 -12 9 3.3682 2.1213
-18 -12 12 1.8770 -3.1476
-18 -12 15 -0.5320 -1.6230
-18 -11 -16 0.8693 0.0924
-18 -11 -13 -0.3650 2.3957
-18 -11 -10 3.0611 -0.1893
-18 -11 -7 0.0811 -8.2612
-18 -11 -4 15.2498 -7.9666
-18 -11 -1 -8.9983 -13.4572
-18 -11 2 6.1973 2.3480
-18 -11 5 0.5637 8.1539
-18 -11 8 5.2101 -2.2664
-18 -11 11 0.3828 -0.3458
-18 -11 14 -1.3423 -1.7196
-18 -10 -14 3.7550 4.1673
-18 -10 -11 2.5044 -0.3893
-18 -10 -8 -6.1446 -3.8025
-18 -10 -5 -2.6209 0.7022
-18 -10 -2 -1.9386 -3.9947
-18 -10 1 1.0290 -7.8445
-18 -10 4 -5.5704 3.0651
-18 -10 7 -3.8240 -1.6681
-18 -10 10 -5.5104 -4.7957
-18 -10 13 -3.7229 1.0585
-18 -10 16 -2.7499 -1.4810
-18 -9 -15 -0.0099 -1.4490
-18 -9 -12 0.0197 0.9211
-18 -9 -9 -0.5904 -0.7322
-18 -9 -3 0.7397 -6.9312
-18 -9 0 -4.2206 0.7212
-18 -9 3 5.2708 10.2644
-18 -9 6 -1.3562 -5.7762
-18 -9 9 -7.6645 2.0112
-18 -9 12 1.2411 3.2642
-18 -9 15 -4.0408 -0.5711
-18 -8 -16 0.4771 2.2203
-18 -8 -13 1.8373 1.8434
-18 -8 -4 12.1210 8.2405
-18 -8 -1 11.8754 -18.9264
-18 -8 2 21.4441 2.1928
-18 -8 5 1.3454 3.1526
-18 -8 8 1.2886 5.2381
-18 -8 11 3.5490 7.4339
-18 -8 14 -1.0335 5.0108
-18 -8 17 -0.4059 -0.4523
-18 -7 -17 -0.2908 1.0105
-18 -7 -14 1.6537 -0.9349
-18 -7 -5 0.8926 1.2484
-18 -7 -2 0.7788 -14.4385
-18 -7 1 5.5938 -3.3794
-18 -7 4 -11.2794 -8.7630
-18 -7 7 -2.2822 4.4220
-18 -7 10 -1.0306 -1.3918
-18 -7 13 -4.0616 -6.2542
-18 -7 16 -1.8917 -1.0575
-18 -6 -15 1.4540 -0.9564
-18 -6 -6 -1.9912 2.6734
-18 -6 -3 -12.5326 -9.2270
-18 -6 0 -12.3712 -0.1501
-18 -6 3 -15.3398 9.7314
-18 -6 6 3.2828 4.4364
-18 -6 9 2.1130 1.7207
-18 -6 12 -4.4550 2.0650
-18 -6 15 -1.7625 -0.4547
-18 -5 -16 -0.3507 0.5542
-18 -5 -7 -0.0219 -0.4511
-18 -5 -4 -14.5308 12.3220
-18 -5 -1 13.6382 3.2846
-18 -5 2 18.9298 -10.8151
-18 -5 5 5.9806 3.5383
-18 -5 8 -8.0954 -4.9884
-18 -5 11 -0.0635 3.2892
-18 -5 14 0.5754 -1.9929
-18 -5 17 -0.8541 -0.3060
-18 -4 -17 -2.2147 2.4290
-18 -4 -8 3.1381 0.3219
-18 -4 -5 -1.0441 -0.9943
-18 -4 -2 1.0588 -5.5781
-18 -4 1 11.5068 10.6291
-18 -4 4 7.1044 1.2006
-18 -4 7 -0.0103 2.2121
-18 -4 10 -8.9015 7.2371
-18 -4 13 1.8334 -10.9251
-18 -4 16 2.4072 2.3000
-18 -3 -18 -0.8311 1.6248
-18 -3 -6 -8.1358 3.8924
-18 -3 -3 5.0430 -6.6579
-18 -3 0 -11.0387 -17.5716
-18 -3 3 -3.3744 -6.9211
-18 -3 6 -5.2824 -5.2177
-18 -3 9 -3.1247 -2.5307
-18 -3 12 1.5441 -5.5300
-18 -3 15 1.7620 1.5837
-18 -3 18 0.5152 1.0724
-18 -2 -10 -6.1517 -3.6708
-18 -2 -7 -6.0349 -5.3740
-18 -2 -4 -25.3636 15.5228
-18 -2 -1 5.8845 12.0505
-18 -2 2 42.2146 -22.4540
-18 -2 5 -10.7837 -5.4754
-18 -2 8 0.9951 -3.5021
-18 -2 11 4.3831 2.9091
-18 -2 14 2.0268 -2.8951
-18 -2 17 2.4071 3.2574
-18 -1 -11 -1.5942 2.2301
-18 -1 -8 -7.7819 -2.6205
-18 -1 -5 15.7914 -1.3573
-18 -1 -2 -10.3708 1.4801
-18 -1 1 7.2151 18.7068
-18 -1 4 8.6657 11.3507
-18 -1 7 -9.1122 -5.4641
-18 -1 10 -0.1408 -9.7172
-18 -1 13 2.3875 -0.8176
-18 -1 16 3.4044 2.2946
-17 -30 -2 -0.2818 0.7387
-17 -30 1 1.7907 -0.0462
-17 -29 -3 -0.9836 1.5597
-17 -29 0 1.5263 -0.2186
-17 -29 3 0.7531 1.0568
-17 -28 -4 -0.0029 -0.7108
-17 -28 -1 1.0908 -0.9808
-17 -28 2 1.7993 0.7746
-17 -28 5 1.4334 -0.5985
-17 -27 -5 1.8415 0.4604
-17 -27 -2 -0.5305 0.1656
-17 -27 1 -0.1379 0.9683
-17 -27 4 -0.3034 -0.8288
-17 -27 7 -0.9924 2.0042
-17 -26 -3 1.6570 0.3902
-17 -26 0 -0.2050 -1.9225
-17 -26 3 -2.3796 -0.1595
-17 -26 6 2.4577 -0.3127
-17 -26 9 -1.3227 -1.0807
-17 -25 -4 2.4418 2.3167
-17 -25 -1 1.8931 -1.6577
-17 -25 2 -0.0431 0.8216
-17 -25 5 0.0185 0.7401
-17 -25 8 -1.1625 2.6526
-17 -24 -8 -1.0078 1.4774
-17 -24 -5 3.2122 -3.5303
-17 -24 -2 -0.9056 -3.8185
-17 -24 1 -0.3094 0.2020
-17 -24 4 -2.3448 -2.1276
-17 -24 7 -3.6941 0.2820
-17 -24 10 -0.0119 -0.4523
-17 -23 -9 0.6892 -0.7046
-17 -23 -6 -0.8930 0.1141
-17 -23 -3 -1.0057 -0.3921
-17 -23 0 0.8224 0.8816
-17 -23 3 -0.6840 3.0385
-17 -23 6 2.7146 -0.8013
-17 -23 9 -1.0304 -3.8051
-17 -22 -10 1.1649 -0.3712
-17 -22 -7 1.1985 -2.4951
-17 -22 -4 -2.8511 1.9135
-17 -22 -1 3.6901 -0.9774
-17 -22 2 -1.2867 2.4825
-17 -22 5 2.3021 -0.4307
-17 -22 8 -4.1286 -0.2147
-17 -22 11 1.2985 1.2668
-17 -21 -11 -2.2536 2.3663
-17 -21 -8 -3.9261 1.7707
-17 -21 -5 3.5541 -1.4654
-17 -21 -2 1.3611 -3.9835
-17 -21 1 -2.3560 -2.2159
-17 -21 4 1.7010 -1.0318
-17 -21 7 -1.1397 -0.5592
-17 -21 10 1.0916 1.7657
-17 -20 -12 -1.4890 1.2189
-17 -20 -9 -1.2327 -1.7134
-17 -20 -6 3.3522 -1.9637
-17 -20 -3 2.6941 -4.8178
-17 -20 0 -5.5740 4.9229
-17 -20 3 -0.4029 -3.1797
-17 -20 6 -1.0895 4.7289
-17 -20 9 3.5815 0.3262
-17 -20 12 -0.2368 0.3565
-17 -19 -13 -2.1557 0.1251
-17 -19 -10 1.3820 0.8603
-17 -19 -7 4.7474 -0.8459
-17 -19 -4 -4.9931 -4.1801
-17 -19 -1 -2.1107 8.9289
-17 -19 2 -0.5716 -0.2731
-17 -19 5 -5.9034 1.2882
-17 -19 8 -1.3931 -1.2437
-17 -19 11 -1.1161 -1.5044
-17 -18 -14 -1.6174 1.9202
-17 -18 -11 2.2246 -0.3940
-17 -18 -8 2.2696 -3.9064
-17 -18 -5 1.0613 0.4000
-17 -18 -2 5.1855 4.6720
-17 -18 1 4.7342 1.7660
-17 -18 4 2.5713 3.1623
-17 -18 7 -6.5672 1.6542
-17 -18 10 0.6713 3.3453
-17 -18 13 -1.0283 0.0985
-17 -17 -12 0.0710 -2.0756
-17 -17 -9 0.1184 -0.0134
-17 -17 -6 0.8309 -2.6962
-17 -17 -3 -2.6955 1.8861
-17 -17 0 3.7447 -3.3058
-17 -17 3 5.5003 -5.3056
-17 -17 6 -5.8660 4.3932
-17 -17 9 5.4793 0.4510
-17 -17 12 -0.4677 -1.8405
-17 -16 -13 0.7322 -2.0292
-17 -16 -10 0.5043 -3.2174
-17 -16 -7 4.3851 2.4358
-17 -16 -4 1.0046 -9.1425
-17 -16 -1 -4.3565 -3.5928
-17 -16 2 2.2652 -4.2263
-17 -16 5 -6.4403 0.6264
-17 -16 8 -1.5926 -2.0395
-17 -16 11 3.4024 1.2454
-17 -16 14 0.5236 -0.2074
-17 -15 -14 0.4273 0.5904
-17 -15 -11 -0.4505 0.2278
-17 -15 -8 3.5029 -2.3876
-17 -15 -5 -0.8466 2.9265
-17 -15 -2 0.5047 -1.0158
-17 -15 1 5.0320 6.5327
-17 -15 4 -2.3585 1.8960
-17 -15 7 -0.5226 -0.1015
-17 -15 10 -0.2601 2.0033
-17 -15 13 3.5673 -1.6294
-17 -14 -15 0.3317 1.3027
-17 -14 -12 0.9472 0.9945
-17 -14 -9 0.0962 2.3545
-17 -14 -6 1.8765 -2.6909
-17 -14 -3 -6.7017 -2.5691
-17 -14 0 -5.4222 -8.8927
-17 -14 3 4.4376 4.4584
-17 -14 6 2.6643 -4.8778
-17 -14 9 1.2842 3.9862
-17 -14 12 0.5002 -4.2836
-17 -14 15 1.0997 0.2537
-17 -13 -16 0.5893 0.9557
-17 -13 -13 1.4778 1.8798
-17 -13 -10 0.9639 -3.0088
-17 -13 -7 -1.1784 -5.1535
-17 -13 -4 4.2369 -6.7854
-17 -13 -1 -4.0390 -7.7089
-17 -13 2 -3.8724 0.2091
-17 -13 5 -1.5100 -1.6224
-17 -13 8 2.8437 -1.4151
-17 -13 11 -6.6825 1.0935
-17 -13 14 -0.2793 -0.8292
-17 -12 -14 4.7466 4.6703
-17 -12 -11 -1.1304 -0.8472
-17 -12 -8 0.9153 2.6746
-17 -12 -5 -0.7618 -0.1048
-17 -12 -2 -8.9623 -2.3822
-17 -12 1 -3.8838 13.1575
-17 -12 4 -5.0244 6.5964
-17 -12 7 -7.9549 -6.3310
-17 -12 10 -5.4114 5.1441
-17 -12 13 0.3905 -1.2259
-17 -12 16 -0.8013 -1.5227
-17 -11 -15 2.4048 0.1984
-17 -11 -12 2.3004 0.7785
-17 -11 -9 2.2251 -4.1986
-17 -11 -6 -0.6219 0.0958
-17 -11 -3 5.1838 -3.9602
-17 -11 0 -7.3676 -4.3869
-17 -11 3 9.1607 5.1793
-17 -11 6 0.7374 0.7767
-17 -11 9 -5.9423 3.8709
-17 -11 12 4.0110 3.3986
-17 -11 15 -2.8254 -0.6449
-17 -10 -16 0.5312 -0.7637
-17 -10 -13 0.7084 1.8689
-17 -10 -10 5.2534 -2.4006
-17 -10 -7 -1.4358 -10.3788
-17 -10 -4 19.3154 -11.5965
-17 -10 -1 2.7774 -10.2133
-17 -10 2 20.2030 0.4576
-17 -10 5 -2.6050 2.0087
-17 -10 8 2.8929 5.0948
-17 -10 11 1.1815 -0.6006
-17 -10 14 -1.6559 0.0306
-17 -9 -17 -0.0086 -0.1977
-17 -9 -14 2.5761 0.4437
-17 -9 -5 3.4949 -0.5799
-17 -9 -2 8.9116 -14.6330
-17 -9 1 -2.1097 -13.5228
-17 -9 4 -12.6005 4.5473
-17 -9 7 4.5032 -0.7244
-17 -9 10 -2.8300 -3.0658
-17 -9 13 1.5705 1.6318
-17 -9 16 -1.5514 -1.3340
-17 -8 -15 -0.6069 -0.0455
-17 -8 -6 2.4533 -6.6673
-17 -8 -3 -1.6289 -0.5725
-17 -8 0 8.8611 -0.3879
-17 -8 3 -8.2222 11.8205
-17 -8 6 -2.7332 -1.1205
-17 -8 9 -6.2041 6.7521
-17 -8 12 -3.1441 4.1487
-17 -8 15 -2.8339 -0.3476
-17 -7 -16 2.6568 1.2463
-17 -7 -7 4.9106 -7.5055
-17 -7 -4 10.1990 4.7133
-17 -7 -1 7.4389 -8.2388
-17 -7 2 28.4984 9.6573
-17 -7 5 9.5602 2.2712
-17 -7 8 -2.1447 0.4622
-17 -7 11 4.9264 6.3611
-17 -7 14 1.9401 -2.3742
-17 -7 17 -0.1621 -0.4032
-17 -6 -17 0.3931 1.1788
-17 -6 -8 -7.3715 -13.0417
-17 -6 -5 -3.0767 -5.3539
-17 -6 -2 2.9305 -28.1039
-17 -6 1 3.8951 -3.3248
-17 -6 4 -8.5995 -3.3412
-17 -6 7 4.3990 12.2546
-17 -6 10 -6.1965 3.8749
-17 -6 13 -1.4296 -7.3234
-17 -6 16 -1.2136 1.1264
-17 -5 -18 -0.5628 -0.2327
-17 -5 -6 -11.3612 -6.5570
-17 -5 -3 -20.9999 -6.8970
-17 -5 0 -2.9229 -1.0426
-17 -5 3 -3.1044 -2.6652
-17 -5 6 4.6011 -0.0978
-17 -5 9 -2.5991 0.3344
-17 -5 12 -2.4760 -4.7576
-17 -5 15 -0.5682 0.3841
-17 -5 18 1.2813 -0.4191
-17 -4 -7 -5.4084 9.3945
-17 -4 -4 -16.7104 18.5046
-17 -4 -1 -6.0281 5.9683
-17 -4 2 21.1691 -12.4713
-17 -4 5 -1.3473 -6.1213
-17 -4 8 -7.3000 -1.1691
-17 -4 11 3.1257 -4.4738
-17 -4 14 5.0789 -1.6907
-17 -4 17 3.6661 2.4618
-17 -3 -8 -0.9502 -3.0309
-17 -3 -5 4.8614 2.6840
-17 -3 -2 2.4372 4.7509
-17 -3 1 22.2274 0.7538
-17 -3 4 5.8840 -4.2262
-17 -3 7 -7.0869 -3.8653
-17 -3 10 -4.5797 2.2140
-17 -3 13 -0.0208 -4.6585
-17 -3 16 3.5778 1.2297
-17 -2 -18 1.7899 1.2440
-17 -2 -9 -6.2485 10.5354
-17 -2 -6 3.5275 -0.4034
-17 -2 -3 -13.6584 -2.4487
-17 -2 0 -25.6091 14.5555
-17 -2 3 15.8880 7.4256
-17 -2 6 -6.9595 1.7218
-17 -2 9 -18.1951 -12.4154
-17 -2 12 2.1684 3.9977
-17 -2 15 -0.8902 -2.5307
-17 -2 18 0.2233 0.1120
-17 -1 -10 -1.9394 -5.0694
-17 -1 -7 -13.8891 -13.9751
-17 -1 -4 -0.5516 34.0345
-17 -1 -1 -13.6040 8.6493
-17 -1 2 31.3645 -9.3065
-17 -1 5 -13.3955 0.4008
-17 -1 8 -1.2620 -2.3017
-17 -1 11 12.7206 13.0501
-17 -1 14 -0.9253 -0.4090
-17 -1 17 0.1003 3.5504
-16 -31 0 1.5452 -1.4053
-16 -30 -1 2.1653 -0.9165
-16 -30 2 2.6015 -0.3794
-16 -29 -5 0.4376 -0.3288
-16 -29 -2 -0.9397 -1.5404
-16 -29 1 2.4011 -0.2950
-16 -29 4 -0.9069 -1.0448
-16 -28 -3 0.5069 1.0236
-16 -28 0 2.4675 -1.8250
-16 -28 3 -2.7790 2.6519
-16 -28 6 4.7671 0.0745
-16 -27 -4 -1.2404 -1.0965
-16 -27 -1 0.8908 -0.9045
-16 -27 2 1.0254 -1.8624
-16 -27 5 -0.8637 0.0747
-16 -27 8 2.1617 3.6604
-16 -26 -8 -1.1638 1.2240
-16 -26 -5 2.3188 -0.0783
-16 -26 -2 1.5564 -2.6262
-16 -26 1 -2.2173 -0.1347
-16 -26 4 -0.6636 -3.5152
-16 -26 7 0.4509 0.9221
-16 -25 -9 1.0009 0.4518
-16 -25 -6 -0.7879 -1.2769
-16 -25 -3 1.7826 0.4483
-16 -25 0 -0.3963 0.1314
-16 -25 3 -6.3457 2.1077
-16 -25 6 2.2615 -1.6801
-16 -25 9 -4.0464 -2.0760
-16 -24 -10 0.3321 -0.8009
-16 -24 -7 -0.8744 0.6188
-16 -24 -4 0.8826 0.7569
-16 -24 -1 1.5626 -1.8196
-16 -24 2 1.8602 1.8536
-16 -24 5 2.0802 -3.2324
-16 -24 8 -3.7104 1.3757
-16 -24 11 1.6731 1.0363
-16 -23 -11 -1.6783 -0.0058
-16 -23 -8 -3.5990 3.7137
-16 -23 -5 0.2156 -2.5740
-16 -23 -2 -1.3425 -3.4867
-16 -23 1 -0.4252 0.8614
-16 -23 4 2.0799 -1.6269
-16 -23 7 -1.2223 -0.0222
-16 -23 10 5.5729 -0.9843
-16 -22 -12 -2.6640 1.8756
-16 -22 -9 2.0728 3.3559
-16 -22 -6 2.1306 0.3630
-16 -22 -3 -0.9553 0.7187
-16 -22 0 -2.9730 4.5828
-16 -22 3 1.2270 -1.4146
-16 -22 6 0.2006 -2.1094
-16 -22 9 1.0365 -6.7721
-16 -22 12 -1.0461 -0.0172
-16 -21 -13 0.6898 -0.0678
-16 -21 -10 1.1885 -0.9286
-16 -21 -7 1.8063 -2.3648
-16 -21 -4 2.6903 0.8487
-16 -21 -1 3.3416 -0.0130
-16 -21 2 1.1984 1.1946
-16 -21 5 1.7090 -1.9243
-16 -21 8 -3.5651 -1.4238
-16 -21 11 0.4541 0.9364
-16 -20 -11 1.5240 1.4469
-16 -20 -8 -1.6056 -0.7583
-16 -20 -5 4.5865 -1.6454
-16 -20 -2 6.2933 0.0688
-16 -20 1 -2.5960 -4.5782
-16 -20 4 -0.9715 2.1852
-16 -20 7 -3.8029 0.0947
-16 -20 10 0.2142 6.7900
-16 -20 13 -0.8765 0.1355
-16 -19 -12 -1.8289 -2.7887
-16 -19 -9 -3.6869 3.2342
-16 -19 -6 3.3095 -4.7169
-16 -19 -3 -2.1574 -2.6977
-16 -19 0 -0.6988 2.0328
-16 -19 3 -1.9112 -6.7187
-16 -19 6 -2.5401 4.0194
-16 -19 9 8.6183 -1.8301
-16 -19 12 -1.9466 -1.8450
-16 -18 -13 -2.0785 -0.4428
-16 -18 -10 4.4575 -1.1886
-16 -18 -7 3.8312 -0.1121
-16 -18 -4 -0.6374 -3.3473
-16 -18 -1 1.5856 4.9669
-16 -18 2 0.6579 -1.9442
-16 -18 5 -6.6077 4.3733
-16 -18 8 0.9677 -7.0317
-16 -18 11 -1.9514 -0.4488
-16 -18 14 -1.7666 0.0104
-16 -17 -14 -0.7595 0.7969
-16 -17 -11 1.9924 -0.1602
-16 -17 -8 2.4274 -4.8518
-16 -17 -5 1.2025 1.2194
-16 -17 -2 1.7922 0.9256
-16 -17 1 4.1225 1.4898
-16 -17 4 1.8993 0.7701
-16 -17 7 -4.8471 -2.3133
-16 -17 10 -0.7787 3.5895
-16 -17 13 0.9936 0.7272
-16 -16 -15 -0.5626 0.2936
-16 -16 -12 1.2913 -1.3859
-16 -16 -9 -4.8163 1.5890
-16 -16 -6 2.3803 -2.4640
-16 -16 -3 -4.0001 -0.6171
-16 -16 0 -2.2194 -11.8659
-16 -16 3 0.7927 -1.7485
-16 -16 6 1.5214 -2.4107
-16 -16 9 2.6062 3.2169
-16 -16 12 0.8334 -1.2552
-16 -16 15 0.4809 -0.2565
-16 -15 -13 -0.0052 -1.7646
-16 -15 -10 0.7884 1.9827
-16 -15 -7 1.8150 -1.0312
-16 -15 -4 1.4786 -6.2845
-16 -15 -1 -6.1182 -0.6761
-16 -15 2 -0.4154 5.3713
-16 -15 5 -6.4040 -3.0480
-16 -15 8 3.3420 5.1501
-16 -15 11 -1.0702 -0.4454
-16 -15 14 2.0149 -1.8640
-16 -14 -14 2.9823 2.6513
-16 -14 -11 -1.4731 -0.2913
-16 -14 -8 1.5906 -1.7461
-16 -14 -5 1.1834 6.9451
-16 -14 -2 -2.6470 -4.9225
-16 -14 1 7.2984 13.7608
-16 -14 4 -5.4575 0.6288
-16 -14 7 -0.9559 -1.5449
-16 -14 10 -3.9103 5.6906
-16 -14 13 -0.4919 -1.1607
-16 -13 -15 1.5927 0.7058
-16 -13 -12 0.9408 1.2044
-16 -13 -9 -0.0182 -2.2095
-16 -13 -6 4.9303 -0.6118
-16 -13 -3 -9.9556 -7.0182
-16 -13 0 -6.5766 2.9302
-16 -13 3 11.2403 0.7806
-16 -13 6 1.4454 -2.0965
-16 -13 9 -3.2242 2.2125
-16 -13 12 -3.2802 -0.1132
-16 -13 15 -0.6916 0.4146
-16 -12 -16 1.1064 0.5899
-16 -12 -13 -1.6422 0.5546
-16 -12 -10 0.4034 0.6519
-16 -12 -7 -4.6997 -3.3421
-16 -12 -4 12.4434 -8.6601
-16 -12 -1 -2.2082 -11.0336
-16 -12 2 -5.1713 1.3936
-16 -12 5 1.1631 -3.6546
-16 -12 8 -0.6025 -0.3371
-16 -12 11 -1.7923 4.7398
-16 -12 14 1.8845 0.3428
-16 -11 -17 -1.0651 0.1617
-16 -11 -14 4.1141 5.3385
-16 -11 -11 4.8287 -0.5697
-16 -11 -8 1.7914 0.7039
-16 -11 -5 -3.8152 -3.4465
-16 -11 -2 13.7409 -2.4065
-16 -11 1 -1.2780 -3.9855
-16 -11 4 -5.6256 7.9942
-16 -11 7 -7.4356 0.3535
-16 -11 10 0.2710 0.9861
-16 -11 13 0.4149 1.6146
-16 -11 16 -1.0786 -2.9498
-16 -10 -15 3.1396 -0.6568
-16 -10 -12 1.4310 -0.4962
-16 -10 -6 8.3825 -3.4352
-16 -10 -3 18.1543 -18.3140
-16 -10 0 -13.1599 -3.3833
-16 -10 3 2.3969 8.2193
-16 -10 6 2.2462 -3.0576
-16 -10 9 -5.5761 0.6999
-16 -10 12 6.5895 -0.8354
-16 -10 15 -1.0520 -1.2700
-16 -9 -16 2.7228 -1.1667
-16 -9 -13 2.0296 -1.8377
-16 -9 -7 -1.8910 -14.8066
-16 -9 -4 18.6962 -8.4674
-16 -9 -1 12.1095 -10.6959
-16 -9 2 22.5140 -1.0052
-16 -9 5 4.4201 6.4665
-16 -9 8 5.4309 3.1928
-16 -9 11 2.4222 7.8804
-16 -9 14 0.3300 -0.4159
-16 -9 17 -1.2196 0.9724
-16 -8 -17 1.0498 -2.0597
-16 -8 -5 3.6632 -11.5439
-16 -8 -2 2.1123 -15.5095
-16 -8 1 4.0422 -3.9294
-16 -8 4 -4.0686 2.1983
-16 -8 7 -0.6099 -6.4119
-16 -8 10 -5.0576 4.1642
-16 -8 13 -0.7712 -4.7110
-16 -8 16 -1.8800 1.0170
-16 -7 -6 -4.1002 -5.7523
-16 -7 -3 -2.3157 0.1374
-16 -7 0 -0.8893 -10.2956
-16 -7 3 -13.1599 13.0091
-16 -7 6 1.3829 2.2797
-16 -7 9 -0.0646 1.2527
-16 -7 12 -4.4824 2.4320
-16 -7 15 1.5365 1.4948
-16 -6 -16 1.0251 1.3677
-16 -6 -7 2.3434 -9.9442
-16 -6 -4 -8.5606 8.2133
-16 -6 -1 -0.4441 -2.7255
-16 -6 2 25.0404 -3.9137
-16 -6 5 1.6826 -7.3896
-16 -6 8 -9.9163 6.8908
-16 -6 11 0.2124 4.1774
-16 -6 14 3.4933 -0.6862
-16 -6 17 0.9187 -0.3132
-16 -5 -17 0.5650 3.2671
-16 -5 -8 -6.1447 -1.6679
-16 -5 -5 -0.9696 -8.9861
-16 -5 -2 -20.1659 -17.4453
-16 -5 1 7.6628 21.8838
-16 -5 4 -1.8244 0.7200
-16 -5 7 1.0878 5.5853
-16 -5 10 -9.6426 7.7516
-16 -5 13 0.1950 -8.3014
-16 -5 16 2.0624 -1.1108
-16 -4 -18 -0.0940 1.4895
-16 -4 -9 -0.5804 7.9878
-16 -4 -6 -14.0235 5.7309
-16 -4 -3 -22.2797 5.3536
-16 -4 0 -6.4748 1.8181
-16 -4 3 1.0281 -6.6405
-16 -4 6 -3.5602 3.6711
-16 -4 9 -2.8373 -1.2915
-16 -4 12 3.4866 0.7299
-16 -4 15 0.6817 0.5611
-16 -4 18 0.8759 -0.7545
-16 -3 -10 -1.9721 -3.8604
-16 -3 -7 2.2937 1.1523
-16 -3 -4 -5.1647 33.7124
-16 -3 -1 -3.5351 39.7344
-16 -3 2 55.0039 -15.1721
-16 -3 5 -6.3294 -4.9117
-16 -3 8 -4.6535 -1.8390
-16 -3 11 1.4094 10.4269
-16 -3 14 2.5655 -4.5195
-16 -3 17 3.2283 1.1896
-16 -2 -11 -0.8465 -0.1052
-16 -2 -8 -9.0648 -10.6022
-16 -2 -5 24.3707 6.6866
-16 -2 -2 8.3465 13.3948
-16 -2 1 13.7074 13.6832
-16 -2 4 13.4325 -2.6792
-16 -2 7 -12.3955 1.2434
-16 -2 10 13.0858 -4.7331
-16 -2 13 -1.9225 0.3178
-16 -2 16 1.7546 -0.3271
-16 -1 -12 -1.5203 -1.2085
-16 -1 -9 -9.7094 1.5917
-16 -1 -6 -1.2288 -10.1924
-16 -1 -3 -5.9515 5.4046
-16 -1 0 -5.0476 -4.1921
-16 -1 3 3.0697 -14.6953
-16 -1 6 -1.7196 9.3421
-16 -1 9 0.6199 -6.4258
-16 -1 12 -2.8070 3.3541
-16 -1 15 -6.6220 -0.0157
-16 -1 18 -1.0261 -0.8032
-15 -32 -1 0.5405 -0.3593
-15 -31 -2 0.8791 -0.2856
-15 -31 1 2.0683 -1.2239
-15 -30 -3 -0.2184 -1.0065
-15 -30 0 3.2193 -2.3339
-15 -30 3 0.2102 2.3103
-15 -29 -4 -1.1151 -1.2158
-15 -29 -1 1.3029 -2.8501
-15 -29 2 3.1545 -0.7616
-15 -29 5 0.4711 0.0929
-15 -28 -5 -1.8419 0.1587
-15 -28 -2 -2.1446 -0.7597
-15 -28 1 -2.4266 -1.2498
-15 -28 4 -2.9065 -0.0548
-15 -28 7 1.7950 1.0560
-15 -27 -9 -0.8618 -0.2544
-15 -27 -6 0.0846 0.7244
-15 -27 -3 1.6844 -0.5005
-15 -27 0 -0.8978 0.9422
-15 -27 3 -4.1755 4.1229
-15 -27 6 5.9463 -3.1492
-15 -27 9 -3.0670 0.6425
-15 -26 -10 0.0494 -0.1742
-15 -26 -7 -2.6334 0.3011
-15 -26 -4 -1.9759 2.3403
-15 -26 -1 3.8862 2.5792
-15 -26 2 1.2907 -0.7134
-15 -26 5 1.8828 0.7995
-15 -26 8 2.3309 3.1763
-15 -25 -8 -1.9960 5.0272
-15 -25 -5 0.2838 -0.5945
-15 -25 -2 3.4947 -0.5646
-15 -25 1 1.5585 -2.1216
-15 -25 4 -2.8132 -7.5516
-15 -25 7 -0.4930 0.9543
-15 -25 10 3.2423 -3.0724
-15 -24 -9 1.8314 1.9314
-15 -24 -6 -0.1704 3.5296
-15 -24 -3 5.0291 0.5417
-15 -24 0 0.7314 0.7680
-15 -24 3 0.2529 0.8989
-15 -24 6 2.0264 -2.7054
-15 -24 9 -0.8556 -6.8197
-15 -23 -10 1.5829 -0.2655
-15 -23 -7 4.1312 -1.1397
-15 -23 -4 2.6392 -1.2178
-15 -23 -1 -1.5628 -2.8241
-15 -23 2 3.8871 -0.3830
-15 -23 5 0.9986 -1.8511
-15 -23 8 -2.0671 -0.6220
-15 -23 11 3.5338 0.5863
-15 -22 -11 -1.6016 2.1160
-15 -22 -8 -2.3511 3.3624
-15 -22 -5 1.7917 -4.9374
-15 -22 -2 -3.2594 -4.0750
-15 -22 1 -0.8584 -6.5223
-15 -22 4 1.1539 -2.2588
-15 -22 7 1.2633 -4.0537
-15 -22 10 4.0873 -0.5274
-15 -22 13 -1.6355 -0.5461
-15 -21 -12 -0.0298 0.4258
-15 -21 -9 0.8271 1.9346
-15 -21 -6 0.1319 -2.6750
-15 -21 -3 -0.8288 4.3358
-15 -21 0 -1.8208 4.1617
-15 -21 3 -2.4235 0.2834
-15 -21 6 -0.1870 -0.0839
-15 -21 9 2.5828 -3.6724
-15 -21 12 -3.5353 2.0956
-15 -20 -13 0.2819 -1.7352
-15 -20 -10 0.8018 -0.3307
-15 -20 -7 1.6408 0.2959
-15 -20 -4 1.6567 -0.0279
-15 -20 -1 1.7117 0.6621
-15 -20 2 -0.7885 1.1547
-15 -20 5 -5.7577 -2.9910
-15 -20 8 -2.2604 -2.6214
-15 -20 11 -3.5811 2.0440
-15 -20 14 -1.1991 -0.0462
-15 -19 -14 -1.8584 1.4560
-15 -19 -11 1.7749 -1.9259
-15 -19 -8 -0.2427 -2.5311
-15 -19 -5 4.3288 0.3675
-15 -19 -2 6.1576 -1.0255
-15 -19 1 -1.8301 0.3911
-15 -19 4 3.6030 -0.3225
-15 -19 7 -4.4209 -2.7636
-15 -19 10 3.1561 9.0954
-15 -19 13 -0.7236 -1.3180
-15 -18 -15 -0.2135 -0.9717
-15 -18 -12 -1.0862 -1.8582
-15 -18 -9 -3.6543 3.8211
-15 -18 -6 -0.5119 -2.9045
-15 -18 -3 -4.2174 5.0282
-15 -18 0 -1.8493 -1.5059
-15 -18 3 -5.8929 -1.5061
-15 -18 6 1.2026 -0.3216
-15 -18 9 5.5380 0.3391
-15 -18 12 -1.2766 -3.2161
-15 -17 -13 0.0016 -2.5224
-15 -17 -10 0.9153 -0.0472
-15 -17 -7 0.0902 1.7016
-15 -17 -4 4.7199 -4.2649
-15 -17 -1 -0.4589 -0.1147
-15 -17 2 -0.8883 0.9348
-15 -17 5 -4.1838 0.8504
-15 -17 8 2.6539 -1.0057
-15 -17 11 -2.6126 -2.4231
-15 -17 14 -0.2028 -0.2714
-15 -16 -14 0.2261 -0.5048
-15 -16 -11 -0.0161 0.4249
-15 -16 -8 3.4880 -2.3085
-15 -16 -5 3.7908 3.5337
-15 -16 -2 -0.2432 2.7732
-15 -16 1 13.4585 7.4467
-15 -16 4 -0.6845 -1.3375
-15 -16 7 3.7573 3.9878
-15 -16 10 -3.5893 4.7339
-15 -16 13 2.1068 0.7161
-15 -15 -15 -0.4225 0.9170
-15 -15 -12 -0.8235 1.0328
-15 -15 -9 -5.3269 1.3258
-15 -15 -6 5.1990 -0.2700
-15 -15 -3 -12.9266 -2.1249
-15 -15 0 -3.1773 -6.5610
-15 -15 3 -2.0759 0.8004
-15 -15 6 5.6575 -1.0288
-15 -15 9 -3.4845 5.5490
-15 -15 12 -0.6974 2.2706
-15 -15 15 0.6933 0.6178
-15 -14 -16 1.0044 1.7493
-15 -14 -13 -1.4957 -0.1053
-15 -14 -10 0.0656 -0.0404
-15 -14 -7 -3.3290 -1.9006
-15 -14 -4 3.4750 1.2697
-15 -14 -1 8.5389 -2.9279
-15 -14 2 0.6803 4.4169
-15 -14 5 -0.8415 -4.8854
-15 -14 8 3.2773 4.6368
-15 -14 11 -3.7505 2.9275
-15 -14 14 1.6395 -0.9687
-15 -13 -14 4.4768 4.2393
-15 -13 -11 -0.8912 0.0845
-15 -13 -8 1.1328 4.2780
-15 -13 -5 4.4425 6.8605
-15 -13 -2 2.3176 -15.0287
-15 -13 1 -1.3930 10.1441
-15 -13 4 -3.0312 6.2192
-15 -13 7 -5.4774 -2.5701
-15 -13 10 2.9029 1.6689
-15 -13 13 0.0608 0.5866
-15 -13 16 0.3350 -2.8872
-15 -12 -15 3.7080 -1.8019
-15 -12 -12 0.6997 0.0949
-15 -12 -9 2.0950 -3.3118
-15 -12 -6 1.9478 -1.7842
-15 -12 -3 3.5726 -19.3338
-15 -12 0 -12.0320 -3.4782
-15 -12 3 2.7323 -9.8904
-15 -12 6 6.0881 1.2960
-15 -12 9 -4.7063 -7.8906
-15 -12 12 0.3949 2.5974
-15 -12 15 -1.3767 1.1464
-15 -11 -16 -0.0367 -2.0090
-15 -11 -13 -1.5499 0.3029
-15 -11 -10 6.3456 3.9580
-15 -11 -7 1.1575 -4.4047
-15 -11 -4 9.1607 -21.8036
-15 -11 -1 -0.3669 1.6534
-15 -11 2 -2.9724 4.8876
-15 -11 5 3.7080 -6.0024
-15 -11 8 -3.2059 0.0168
-15 -11 11 2.0401 0.7978
-15 -11 14 0.4771 -0.9801
-15 -11 17 0.2159 -0.0500
-15 -10 -17 -0.0747 0.3028
-15 -10 -14 1.3042 3.1660
-15 -10 -5 0.2283 -2.0825
-15 -10 -2 27.8557 -15.5207
-15 -10 1 -13.6861 -15.5504
-15 -10 4 0.9987 10.5703
-15 -10 7 -1.9318 -5.4228
-15 -10 10 3.4616 5.0910
-15 -10 13 3.7799 2.9524
-15 -10 16 -0.3415 1.2629
-15 -9 -15 4.9603 1.6230
-15 -9 -6 2.5104 -14.6614
-15 -9 -3 15.1118 -11.7240
-15 -9 0 -8.6823 5.7867
-15 -9 3 1.0924 4.0329
-15 -9 6 -7.5261 -1.1009
-15 -9 9 -3.1688 5.7159
-15 -9 12 -1.2564 1.0543
-15 -9 15 1.4765 2.1865
-15 -8 -16 4.1997 -2.4519
-15 -8 -7 -2.0585 -7.1750
-15 -8 -4 9.8861 -2.4058
-15 -8 -1 -10.4942 -2.4693
-15 -8 2 17.8463 6.9192
-15 -8 5 10.4615 2.1036
-15 -8 8 1.7167 -2.2177
-15 -8 11 3.2613 8.3362
-15 -8 14 2.2107 -0.8267
-15 -8 17 1.1923 1.2717
-15 -7 -17 1.5904 -1.1760
-15 -7 -8 -3.9063 -8.5129
-15 -7 -5 -11.5430 -6.4949
-15 -7 -2 -7.4312 0.9324
-15 -7 1 6.1213 3.6053
-15 -7 4 -9.8949 2.2502
-15 -7 7 -1.8386 5.4705
-15 -7 10 -3.3937 9.3528
-15 -7 13 -2.4230 -1.9186
-15 -7 16 0.2605 0.3661
-15 -6 -18 0.8216 0.1693
-15 -6 -9 8.1496 6.1142
-15 -6 -6 0.1965 -6.1566
-15 -6 -3 -15.0364 9.7622
-15 -6 0 12.4438 6.5393
-15 -6 3 -2.2785 10.1507
-15 -6 6 1.8984 -0.0630
-15 -6 9 -10.4580 4.2057
-15 -6 12 -1.9581 2.7424
-15 -6 15 -0.8850 -2.3459
-15 -6 18 1.4715 -1.3231
-15 -5 -7 -3.8293 0.4654
-15 -5 -4 -0.8288 21.0559
-15 -5 -1 -2.1854 2.1181
-15 -5 2 27.2132 -6.5112
-15 -5 5 -0.8889 -10.7439
-15 -5 8 -1.4887 11.4668
-15 -5 11 4.5764 8.3144
-15 -5 14 5.4395 -5.5370
-15 -5 17 2.5808 0.7002
-15 -4 -8 -5.7962 -5.2250
-15 -4 -5 1.3821 -3.5770
-15 -4 -2 3.1526 -5.1410
-15 -4 1 30.6128 6.2668
-15 -4 4 7.2034 -18.5987
-15 -4 7 -3.8506 0.7958
-15 -4 10 6.0290 12.3287
-15 -4 13 -5.3106 -1.1504
-15 -4 16 1.2137 -0.8979
-15 -3 -18 0.3162 1.8858
-15 -3 -12 2.8796 0.9846
-15 -3 -9 -10.7307 8.8442
-15 -3 -6 1.8403 15.8528
-15 -3 -3 -4.7544 -2.9687
-15 -3 0 -31.9772 7.9962
-15 -3 3 1.5604 -14.0265
-15 -3 6 -5.9079 10.8148
-15 -3 9 3.1288 -26.7396
-15 -3 12 -4.9144 -2.2899
-15 -3 15 0.0344 -2.3079
-15 -3 18 1.0884 -1.4498
-15 -2 -13 -1.6438 5.4003
-15 -2 -10 -1.3808 -0.5249
-15 -2 -7 -3.9436 -9.8863
-15 -2 -4 17.7427 18.3616
-15 -2 -1 -21.6498 30.4218
-15 -2 2 -3.1132 -9.7994
-15 -2 5 -11.6000 7.3151
-15 -2 8 2.7709 -5.7827
-15 -2 11 -1.4826 11.5402
-15 -2 14 -0.9578 -0.6666
-15 -2 17 -0.0060 1.8180
-15 -1 -14 4.2468 -0.2600
-15 -1 -11 -2.0765 -3.7315
-15 -1 -8 -4.9357 -6.5079
-15 -1 -5 26.9699 -23.5575
-15 -1 -2 -9.5746 39.8666
-15 -1 1 21.6922 67.1350
-15 -1 4 17.7308 -1.7133
-15 -1 7 -9.6321 2.7418
-15 -1 10 -9.4286 -1.4768
-15 -1 13 -3.1394 4.1329
-15 -1 16 -2.4541 -2.0284
-15 -1 19 -1.1839 0.6580
-14 -32 -3 1.4095 -1.7424
-14 -32 0 1.9192 -1.0619
-14 -32 3 0.9949 1.0594
-14 -31 -4 -1.5208 -2.3425
-14 -31 -1 0.8270 -0.0823
-14 -31 2 2.2942 -1.7544
-14 -30 -5 -2.4730 -0.3569
-14 -30 -2 -2.2172 0.3137
-14 -30 1 1.1223 0.7235
-14 -30 4 -0.3262 -0.4061
-14 -29 -6 -0.6736 1.6389
-14 -29 -3 0.2772 2.2408
-14 -29 0 1.8794 0.0021
-14 -29 3 -0.8190 4.3165
-14 -29 6 3.9239 -2.1276
-14 -28 -7 -2.0468 2.4535
-14 -28 -4 -0.9090 0.5257
-14 -28 -1 2.0988 0.0690
-14 -28 2 3.9500 -3.1506
-14 -28 5 -0.7056 0.2979
-14 -28 8 3.1424 3.2275
-14 -27 -8 -1.6627 4.6383
-14 -27 -5 -0.4733 2.1965
-14 -27 -2 4.4336 -0.9207
-14 -27 1 -3.3759 -1.6384
-14 -27 4 -1.8168 -0.4839
-14 -27 7 3.3563 2.8075
-14 -27 10 0.6191 -0.3007
-14 -26 -9 0.6947 2.7537
-14 -26 -6 1.0962 0.1628
-14 -26 -3 3.7733 -2.5487
-14 -26 0 0.9596 1.4155
-14 -26 3 -4.2781 1.3720
-14 -26 6 4.7283 -1.4426
-14 -26 9 0.1021 -3.0009
-14 -25 -10 2.0840 -0.4260
-14 -25 -7 0.8489 0.2109
-14 -25 -4 -0.1441 0.9308
-14 -25 -1 2.5591 -0.9715
-14 -25 2 4.2931 -3.5747
-14 -25 5 5.4794 -2.6847
-14 -25 8 0.2303 -4.0635
-14 -25 11 1.0770 -1.0252
-14 -24 -11 0.4798 -0.0847
-14 -24 -8 -2.0164 2.0691
-14 -24 -5 -2.0817 -2.0673
-14 -24 -2 -0.4581 -0.5675
-14 -24 1 0.2749 -7.8203
-14 -24 4 -3.1489 -1.4251
-14 -24 7 0.4353 -4.2141
-14 -24 10 1.5681 -3.0968
-14 -23 -12 -1.4054 0.5622
-14 -23 -9 1.8568 3.5788
-14 -23 -6 1.1945 1.1374
-14 -23 -3 -0.7978 2.8767
-14 -23 0 -3.6785 -0.1721
-14 -23 3 0.1334 1.0638
-14 -23 6 -1.1554 -1.9035
-14 -23 9 -1.8423 -4.2500
-14 -23 12 -0.4026 2.8829
-14 -22 -13 1.3114 -1.0281
-14 -22 -10 -0.2345 -0.7524
-14 -22 -7 1.9048 -0.8478
-14 -22 -4 1.9686 0.6880
-14 -22 -1 -2.0452 -1.1424
-14 -22 2 5.8174 0.7841
-14 -22 5 -0.4010 -0.6205
-14 -22 8 3.3133 1.9395
-14 -22 11 1.4697 0.3324
-14 -21 -14 -1.3381 0.8740
-14 -21 -11 1.3423 1.5351
-14 -21 -8 -0.0719 1.0272
-14 -21 -5 0.9060 -1.4306
-14 -21 -2 -2.5989 0.3613
-14 -21 1 -2.4315 -1.6852
-14 -21 4 -3.0254 -2.8634
-14 -21 7 -0.0268 -2.3361
-14 -21 10 2.4094 3.3901
-14 -21 13 -4.4040 0.0233
-14 -20 -12 -0.6949 -3.0210
-14 -20 -9 -3.0773 3.0341
-14 -20 -6 0.0182 -0.9879
-14 -20 -3 -1.3912 4.3243
-14 -20 0 0.7960 5.3601
-14 -20 3 -5.0630 -1.5089
-14 -20 6 -0.9799 -3.2771
-14 -20 9 2.7058 -1.1937
-14 -20 12 -5.4559 0.5501
-14 -19 -13 -0.9978 -2.6076
-14 -19 -10 2.3204 -0.3781
-14 -19 -7 -2.4993 2.3775
-14 -19 -4 4.9892 2.2223
-14 -19 -1 2.4146 4.4146
-14 -19 2 0.4978 3.8855
-14 -19 5 -5.8014 0.4366
-14 -19 8 0.3307 1.7606
-14 -19 11 -2.9589 0.3139
-14 -19 14 0.5123 -0.3339
-14 -18 -14 0.2217 0.5831
-14 -18 -11 0.9273 -0.9562
-14 -18 -8 2.2498 -2.2280
-14 -18 -5 1.6485 -0.0258
-14 -18 -2 2.8239 5.8254
-14 -18 1 2.1918 1.8895
-14 -18 4 4.1311 -3.1083
-14 -18 7 2.0523 4.9086
-14 -18 10 2.9538 3.6620
-14 -18 13 1.5380 -1.3053
-14 -17 -15 -1.3720 -0.4902
-14 -17 -12 0.3748 -2.4669
-14 -17 -9 -4.9584 3.5599
-14 -17 -6 2.3082 -1.0994
-14 -17 -3 -0.4916 6.2293
-14 -17 0 3.0153 -9.2144
-14 -17 3 -3.0787 -1.4266
-14 -17 6 11.0767 0.0821
-14 -17 9 0.5227 1.0017
-14 -17 12 -0.8410 -2.6608
-14 -17 15 -1.8985 0.9879
-14 -16 -16 1.5505 1.2123
-14 -16 -13 -2.3627 -4.4693
-14 -16 -10 -1.3499 2.6244
-14 -16 -7 -5.2479 1.5269
-14 -16 -4 6.3895 -0.0750
-14 -16 -1 2.2329 -5.0356
-14 -16 2 1.4777 5.0517
-14 -16 5 1.7736 -1.1940
-14 -16 8 -0.9184 5.2510
-14 -16 11 -1.4348 1.1092
-14 -16 14 0.9903 1.2090
-14 -15 -14 0.2552 1.6880
-14 -15 -11 -1.7312 0.3262
-14 -15 -8 0.1301 1.3415
-14 -15 -5 7.1711 5.8629
-14 -15 -2 -2.7103 -9.2816
-14 -15 1 11.4541 -1.7304
-14 -15 4 -5.4751 2.4121
-14 -15 7 -2.4171 -1.2232
-14 -15 10 -0.3068 6.8225
-14 -15 13 1.3479 2.2804
-14 -15 16 1.1788 -2.7672
-14 -14 -15 0.4862 0.2275
-14 -14 -12 2.6039 2.0455
-14 -14 -9 -1.6415 1.6596
-14 -14 -6 6.3152 -0.9269
-14 -14 -3 -17.1074 -3.9321
-14 -14 0 -10.0811 -0.1244
-14 -14 3 -0.8193 4.4282
-14 -14 6 2.0343 4.0649
-14 -14 9 -4.2255 -5.2683
-14 -14 12 -1.7922 4.0486
-14 -14 15 -1.8469 -0.7667
-14 -13 -16 -0.0787 1.1143
-14 -13 -13 -1.2513 -3.7070
-14 -13 -10 2.0477 1.4522
-14 -13 -7 -7.3541 -3.0225
-14 -13 -4 -0.4588 -0.8376
-14 -13 -1 8.4245 -8.2537
-14 -13 2 -13.9017 6.1400
-14 -13 5 3.2760 -3.4223
-14 -13 8 0.6341 -2.6353
-14 -13 11 0.2225 4.1075
-14 -13 14 -0.3897 0.1641
-14 -12 -17 -0.2516 1.1746
-14 -12 -14 2.8398 1.5066
-14 -12 -11 3.2275 -3.6927
-14 -12 -8 -0.2739 0.7860
-14 -12 -5 0.5859 0.2026
-14 -12 -2 8.6945 -12.9556
-14 -12 1 -0.6320 3.2200
-14 -12 4 4.1990 6.3569
-14 -12 7 -4.7417 -2.2171
-14 -12 10 8.0029 1.5859
-14 -12 13 -0.3712 4.0870
-14 -12 16 -0.1948 0.3444
-14 -11 -15 3.1568 -2.2735
-14 -11 -12 -2.0795 0.7604
-14 -11 -6 5.7273 1.5239
-14 -11 -3 11.5931 -29.7705
-14 -11 0 -21.4645 3.5344
-14 -11 3 -7.7089 -15.3383
-14 -11 6 5.5697 -6.0270
-14 -11 9 -0.6822 -6.3671
-14 -11 12 5.3091 0.3498
-14 -11 15 4.3565 3.7348
-14 -10 -16 1.0947 -1.5614
-14 -10 -7 1.1931 -6.1153
-14 -10 -4 0.7433 -7.5605
-14 -10 -1 11.2922 10.2853
-14 -10 2 -3.0513 -3.8486
-14 -10 5 2.6038 5.2988
-14 -10 8 7.0696 -0.9781
-14 -10 11 -1.2621 7.4376
-14 -10 14 3.6575 0.3389
-14 -10 17 -0.0900 0.7931
-14 -9 -17 2.7635 -0.9853
-14 -9 -8 4.7521 -8.4123
-14 -9 -5 0.1453 -2.1081
-14 -9 -2 11.7532 -3.6048
-14 -9 1 -22.5738 -2.4758
-14 -9 4 9.8382 15.2791
-14 -9 7 -8.4283 -8.5136
-14 -9 10 -0.2851 8.8938
-14 -9 13 -0.2147 1.0372
-14 -9 16 0.5273 0.1417
-14 -8 -18 -0.2626 -1.5267
-14 -8 -9 0.6152 -11.7679
-14 -8 -6 -5.5532 -9.5861
-14 -8 -3 12.2594 13.5930
-14 -8 0 8.7002 8.6689
-14 -8 3 0.1880 5.1869
-14 -8 6 -2.0769 8.0461
-14 -8 9 2.9400 10.8264
-14 -8 12 -2.4348 2.7007
-14 -8 15 0.2246 0.5248
-14 -8 18 0.0173 0.6236
-14 -7 -16 1.2875 -2.7558
-14 -7 -7 -1.7124 -6.6640
-14 -7 -4 -4.9172 7.8317
-14 -7 -1 -7.4000 8.3730
-14 -7 2 33.1718 -1.9702
-14 -7 5 7.8851 -17.1971
-14 -7 8 -1.4113 11.6842
-14 -7 11 6.5821 9.7189
-14 -7 14 -2.0674 -1.4257
-14 -7 17 1.9297 -0.1665
-14 -6 -17 -0.8458 2.1064
-14 -6 -8 -4.6773 3.3113
-14 -6 -5 -0.6381 8.9543
-14 -6 -2 -9.0495 -19.9317
-14 -6 1 12.1388 5.3819
-14 -6 4 -12.3185 -7.1859
-14 -6 7 6.1158 -9.0339
-14 -6 10 -2.2437 3.4537
-14 -6 13 -7.4273 -5.5277
-14 -6 16 2.1419 -1.5256
-14 -5 -18 0.5061 1.2956
-14 -5 -9 9.0273 0.0558
-14 -5 -6 -1.8884 5.1961
-14 -5 -3 -7.5050 -0.3715
-14 -5 0 0.3055 -14.6158
-14 -5 3 -9.5404 -12.5347
-14 -5 6 -16.0612 2.6811
-14 -5 9 -2.6728 -3.2236
-14 -5 12 -5.8346 1.9917
-14 -5 15 1.0102 -0.3273
-14 -5 18 0.7177 -2.0995
-14 -4 -10 -5.6451 -3.9045
-14 -4 -7 11.4637 1.9071
-14 -4 -4 7.6942 -1.1207
-14 -4 -1 -14.8557 28.8992
-14 -4 2 7.8430 3.0260
-14 -4 5 -8.7808 0.0925
-14 -4 8 -8.5925 2.8611
-14 -4 11 -15.8928 12.6510
-14 -4 14 1.6340 -5.9007
-14 -4 17 1.0190 0.9701
-14 -3 -11 -1.0826 -0.4833
-14 -3 -8 -11.5828 -5.8409
-14 -3 -5 -2.5514 -2.7122
-14 -3 -2 7.5560 15.1217
-14 -3 1 2.2438 39.5957
-14 -3 4 14.3639 -7.7872
-14 -3 7 -6.6778 -0.6525
-14 -3 10 7.6189 6.6681
-14 -3 13 1.5057 1.3824
-14 -3 16 -1.1590 1.0748
-14 -3 19 -0.9959 1.1405
-14 -2 -12 0.7779 0.2221
-14 -2 -9 -4.3538 5.4700
-14 -2 -6 -3.4725 -1.0677
-14 -2 -3 -1.4764 7.1843
-14 -2 0 -20.0931 34.5123
-14 -2 3 13.9732 -17.0007
-14 -2 6 0.7122 9.5423
-14 -2 9 -11.1580 -0.4641
-14 -2 12 -2.2827 1.1831
-14 -2 15 -5.1139 -0.4138
-14 -2 18 -0.9074 -1.1544
-14 -1 -19 -0.1764 -0.4431
-14 -1 -13 0.3629 7.5397
-14 -1 -10 0.4086 -5.7359
-14 -1 -7 -15.0873 -6.0314
-14 -1 -4 56.5546 7.2157
-14 -1 -1 -41.4265 44.9182
-14 -1 2 -8.5169 44.3288
-14 -1 5 -13.2323 3.9261
-14 -1 8 25.6726 14.5602
-14 -1 11 -2.0604 -6.7228
-14 -1 14 0.5284 0.5963
-14 -1 17 -0.1240 0.3689
-13 -33 -1 -0.4203 0.6701
-13 -33 2 -0.3004 -0.9795
-13 -32 -2 1.2916 2.7207
-13 -32 1 0.7799 -0.1874
-13 -32 4 -1.0020 -0.6152
-13 -31 -3 1.9364 -0.7936
-13 -31 0 3.1505 -0.8934
-13 -31 3 0.2586 0.3415
-13 -30 -7 -0.3010 0.6328
-13 -30 -4 0.1044 -0.7916
-13 -30 -1 -0.7352 -0.1977
-13 -30 2 4.1552 -1.2704
-13 -30 5 -0.5533 2.3863
-13 -29 -8 0.4653 4.0595
-13 -29 -5 -2.4905 -0.5457
-13 -29 -2 -2.1483 2.7891
-13 -29 1 0.6313 -2.4638
-13 -29 4 -1.7680 1.1210
-13 -29 7 3.6624 3.4299
-13 -28 -9 -0.7397 0.6940
-13 -28 -6 0.0334 1.1463
-13 -28 -3 3.7755 -0.4667
-13 -28 0 1.0343 0.6966
-13 -28 3 -0.1649 1.7016
-13 -28 6 4.5408 -3.5987
-13 -28 9 0.0427 -1.4361
-13 -27 -10 0.2905 0.1892
-13 -27 -7 -1.4098 0.1340
-13 -27 -4 -2.5244 1.0669
-13 -27 -1 2.3165 -1.8815
-13 -27 2 -0.3852 -4.0104
-13 -27 5 0.8224 1.5491
-13 -27 8 1.8241 -0.6283
-13 -27 11 -1.0290 -0.6020
-13 -26 -11 0.1840 -0.4509
-13 -26 -8 -2.4657 4.2561
-13 -26 -5 0.5994 1.0768
-13 -26 -2 1.7039 -3.6975
-13 -26 1 -1.4248 -1.7891
-13 -26 4 -2.2254 -3.2607
-13 -26 7 -2.4758 0.6984
-13 -26 10 2.4720 0.6355
-13 -25 -12 -0.7916 1.4758
-13 -25 -9 1.3498 2.6304
-13 -25 -6 -0.3411 0.7422
-13 -25 -3 0.0063 1.2975
-13 -25 0 -1.1541 0.8831
-13 -25 3 1.4653 4.6726
-13 -25 6 2.9802 -1.6391
-13 -25 9 -0.6603 -3.8194
-13 -25 12 0.1926 -0.6398
-13 -24 -10 1.0033 -0.4864
-13 -24 -7 4.9996 -1.5922
-13 -24 -4 -2.4019 3.2543
-13 -24 -1 -2.6824 -0.8320
-13 -24 2 3.7482 -3.2113
-13 -24 5 2.7812 -0.5142
-13 -24 8 1.6440 -1.9832
-13 -24 11 0.9978 -1.3643
-13 -23 -11 0.1240 0.7477
-13 -23 -8 -0.8872 1.4035
-13 -23 -5 -0.8384 0.2620
-13 -23 -2 -2.5204 0.2152
-13 -23 1 1.1039 -6.5145
-13 -23 4 -2.1671 -0.2061
-13 -23 7 1.8685 -4.4225
-13 -23 10 -0.4827 0.5188
-13 -23 13 -2.2825 1.1464
-13 -22 -12 -0.2635 0.5001
-13 -22 -9 0.7440 1.6752
-13 -22 -6 1.6923 0.4420
-13 -22 -3 -3.0182 5.7364
-13 -22 0 2.0503 7.1182
-13 -22 3 -2.5670 3.4660
-13 -22 6 -0.9599 3.0669
-13 -22 9 0.2122 1.6447
-13 -22 12 -2.4410 2.5524
-13 -21 -13 1.7110 -0.8668
-13 -21 -10 -0.7312 -0.8514
-13 -21 -7 -0.4595 1.9796
-13 -21 -4 1.0286 1.4147
-13 -21 -1 3.8076 -0.1849
-13 -21 2 2.1278 -1.0366
-13 -21 5 -3.8822 0.2180
-13 -21 8 5.5959 1.4693
-13 -21 11 -3.3418 -0.3411
-13 -21 14 -1.6886 -1.3480
-13 -20 -14 -0.1839 0.8492
-13 -20 -11 1.8406 -1.5607
-13 -20 -8 2.6446 -2.1202
-13 -20 -5 1.2789 2.0658
-13 -20 -2 5.4941 3.6435
-13 -20 1 -0.5586 -0.0064
-13 -20 4 1.9863 -3.7820
-13 -20 7 5.4147 -1.0502
-13 -20 10 0.9706 0.9587
-13 -20 13 -2.6340 0.5169
-13 -19 -15 1.1800 -0.3849
-13 -19 -12 -2.2338 -2.9952
-13 -19 -9 -2.9318 1.8383
-13 -19 -6 -0.9379 -0.2890
-13 -19 -3 -1.1828 3.6251
-13 -19 0 0.3816 1.1172
-13 -19 3 -6.8343 -4.0545
-13 -19 6 4.3487 -1.6219
-13 -19 9 -0.8049 -2.5184
-13 -19 12 -2.1838 -0.1764
-13 -19 15 0.0049 1.9908
-13 -18 -13 -2.0929 -2.0185
-13 -18 -10 -0.1007 -0.0255
-13 -18 -7 -5.2394 3.1865
-13 -18 -4 3.7264 -6.9252
-13 -18 -1 -0.0745 0.7670
-13 -18 2 1.3959 -5.7273
-13 -18 5 -2.8441 -0.8285
-13 -18 8 -2.1984 6.4956
-13 -18 11 0.0119 -4.5628
-13 -18 14 1.3886 0.5068
-13 -17 -14 1.8779 0.2863
-13 -17 -11 0.6179 0.6889
-13 -17 -8 1.5448 1.1705
-13 -17 -5 -0.0043 4.1300
-13 -17 -2 -2.3254 5.9801
-13 -17 1 5.1703 2.6384
-13 -17 4 4.3538 1.4408
-13 -17 7 -0.6347 8.2762
-13 -17 10 4.1473 4.0783
-13 -17 13 2.7810 -1.3230
-13 -16 -15 0.3904 0.7009
-13 -16 -12 1.9779 -1.5504
-13 -16 -9 -1.8645 0.7372
-13 -16 -6 -0.8833 1.8346
-13 -16 -3 -5.3024 3.1050
-13 -16 0 -9.1270 -10.4062
-13 -16 3 -1.4292 8.9246
-13 -16 6 -0.7079 6.1585
-13 -16 9 -2.7519 -0.1816
-13 -16 12 -3.6785 3.5482
-13 -16 15 -4.2635 1.0981
-13 -15 -16 0.9669 0.4232
-13 -15 -13 -3.3508 -7.0863
-13 -15 -10 0.2805 -0.2367
-13 -15 -7 -8.1798 2.4415
-13 -15 -4 2.7824 4.7745
-13 -15 -1 8.8598 1.0219
-13 -15 2 12.8451 6.5473
-13 -15 5 -0.1720 0.5913
-13 -15 8 0.6841 2.1829
-13 -15 11 -0.2700 2.1506
-13 -15 14 -2.3307 3.1156
-13 -14 -17 -1.0502 1.3417
-13 -14 -14 -0.5087 1.0828
-13 -14 -11 -3.7881 -2.1764
-13 -14 -8 -2.9859 5.9867
-13 -14 -5 3.8787 5.2525
-13 -14 -2 -7.3729 -6.2191
-13 -14 1 6.2148 -5.9633
-13 -14 4 -7.6309 14.9258
-13 -14 7 -6.3063 -6.1308
-13 -14 10 7.7805 5.2007
-13 -14 13 0.6105 5.3741
-13 -14 16 2.0603 -0.0691
-13 -13 -15 0.6031 -1.0947
-13 -13 -12 1.3580 0.0397
-13 -13 -9 -2.0635 1.0264
-13 -13 -6 2.5351 -4.2455
-13 -13 -3 -5.8484 -8.0265
-13 -13 0 -4.1259 -4.8072
-13 -13 3 -9.8636 -9.4856
-13 -13 6 6.7231 -1.9087
-13 -13 9 -3.2055 -6.6480
-13 -13 12 2.8135 3.9143
-13 -13 15 0.1883 3.2466
-13 -12 -16 0.1498 0.5050
-13 -12 -13 1.5302 -1.5011
-13 -12 -10 2.5871 4.7935
-13 -12 -7 -2.9473 4.0554
-13 -12 -4 -4.0226 -8.7549
-13 -12 -1 0.0475 -6.1499
-13 -12 2 -25.3903 18.3281
-13 -12 5 8.0425 -3.5070
-13 -12 8 6.2074 -4.0802
-13 -12 11 3.3458 1.9528
-13 -12 14 3.1368 -3.1729
-13 -12 17 0.1100 1.1945
-13 -11 -17 2.0141 -0.2486
-13 -11 -14 -0.2820 0.4544
-13 -11 -5 -7.6335 4.5791
-13 -11 -2 17.9231 -11.6458
-13 -11 1 -17.9569 -13.9994
-13 -11 4 12.8491 14.0307
-13 -11 7 8.4008 -5.8606
-13 -11 10 5.3957 4.8698
-13 -11 13 4.6678 5.1670
-13 -11 16 -0.9257 1.6761
-13 -10 -18 -0.0795 -1.5411
-13 -10 -15 4.5208 0.5227
-13 -10 -6 3.2571 -6.3121
-13 -10 -3 10.2450 0.8376
-13 -10 0 1.5811 25.0815
-13 -10 3 -2.1898 -18.8783
-13 -10 6 -1.9066 -3.2862
-13 -10 9 -1.9209 5.5836
-13 -10 12 -0.4673 -2.7753
-13 -10 15 2.3547 1.4992
-13 -10 18 -0.0188 -0.2351
-13 -9 -16 1.4342 -1.4925
-13 -9 -7 -3.7646 2.6917
-13 -9 -4 6.0249 6.5602
-13 -9 -1 8.6424 4.7969
-13 -9 2 -3.8534 -10.9297
-13 -9 5 16.0950 1.9207
-13 -9 8 4.3197 -0.7727
-13 -9 11 4.0009 5.7790
-13 -9 14 -3.2841 -0.3477
-13 -9 17 1.7070 -0.0577
-13 -8 -17 3.0628 0.2290
-13 -8 -8 -1.4364 -5.7781
-13 -8 -5 -5.2113 1.7815
-13 -8 -2 -6.7319 -0.3107
-13 -8 1 -7.3775 -3.0805
-13 -8 4 -0.2268 -2.1775
-13 -8 7 -6.5359 0.6365
-13 -8 10 -1.7975 3.8736
-13 -8 13 -8.4868 5.3550
-13 -8 16 0.8288 -2.3369
-13 -7 -18 0.7743 -0.9029
-13 -7 -9 5.8407 -2.1556
-13 -7 -6 0.9791 -1.9613
-13 -7 -3 -3.9948 9.3214
-13 -7 0 11.9799 4.0947
-13 -7 3 -3.2385 0.8645
-13 -7 6 -8.9777 1.7854
-13 -7 9 -11.0898 0.6152
-13 -7 12 -8.6211 6.7581
-13 -7 15 -0.9944 -2.0964
-13 -7 18 0.3250 -0.8797
-13 -6 -10 -4.3799 -2.2114
-13 -6 -7 -2.3733 0.7468
-13 -6 -4 -3.8719 9.5006
-13 -6 -1 -11.7523 -1.6102
-13 -6 2 7.4290 -3.8701
-13 -6 5 -16.6256 -9.5794
-13 -6 8 0.6198 15.6978
-13 -6 11 1.8966 5.0516
-13 -6 14 1.9763 -4.1914
-13 -6 17 1.5457 0.9815
-13 -5 -8 6.9625 0.5271
-13 -5 -5 -4.1277 -5.1680
-13 -5 -2 -8.0815 -10.1965
-13 -5 1 26.9381 25.7105
-13 -5 4 1.4814 -1.3919
-13 -5 7 -15.4583 -7.3131
-13 -5 10 -2.0490 12.6307
-13 -5 13 -11.1510 -1.8478
-13 -5 16 0.3482 1.9768
-13 -5 19 -0.6534 0.4534
-13 -4 -18 -0.0689 1.7932
-13 -4 -12 4.5650 -0.2606
-13 -4 -9 1.8615 -4.6324
-13 -4 -6 -3.8452 16.4619
-13 -4 -3 -1.6356 2.3599
-13 -4 0 -5.1690 27.0009
-13 -4 3 11.8321 -18.2008
-13 -4 6 -11.1230 20.8125
-13 -4 9 -8.3386 -15.7580
-13 -4 12 -5.5496 -6.6246
-13 -4 15 0.6899 -0.8461
-13 -4 18 0.6991 -1.1328
-13 -3 -19 -0.2058 -1.0415
-13 -3 -13 -1.0616 0.5967
-13 -3 -10 -0.6453 -1.6792
-13 -3 -7 -8.6342 -12.4491
-13 -3 -4 30.1775 3.1943
-13 -3 -1 22.1459 37.7919
-13 -3 2 -13.6693 -8.8254
-13 -3 5 -2.4538 5.2758
-13 -3 8 5.1877 22.8171
-13 -3 11 -4.8410 12.2828
-13 -3 14 2.8702 0.9067
-13 -3 17 -0.2924 2.3212
-13 -2 -14 4.6537 0.8155
-13 -2 -11 -6.3333 -3.4731
-13 -2 -8 -17.3482 5.3294
-13 -2 -5 19.2599 -7.5246
-13 -2 -2 40.9298 18.5014
-13 -2 1 17.4215 45.3525
-13 -2 4 12.6845 -19.2915
-13 -2 7 16.9907 -0.3350
-13 -2 10 -7.2794 -23.8971
-13 -2 13 0.4588 3.0997
-13 -2 16 -3.4855 -0.4703
-13 -2 19 -0.7381 -0.6518
-13 -1 -12 1.1644 5.6539
-13 -1 -9 -1.7678 4.7780
-13 -1 -6 -21.8864 -18.9080
-13 -1 -3 14.0598 -9.6916
-13 -1 0 -72.9046 -40.3994
-13 -1 3 -6.2704 18.5290
-13 -1 6 11.6155 -16.1876
-13 -1 9 -2.5582 5.9667
-13 -1 12 1.7440 1.0413
-13 -1 15 0.4866 0.7051
-13 -1 18 -1.9550 -1.9738
-12 -34 -2 0.0479 0.9026
-12 -34 1 -1.0291 0.6253
-12 -33 -3 3.6664 -2.7552
-12 -33 0 1.5744 -0.4240
-12 -33 3 -0.0928 -0.4835
-12 -32 -4 0.0046 -2.9987
-12 -32 -1 -0.8563 1.4863
-12 -32 2 1.3338 -1.4053
-12 -32 5 0.0261 1.0151
-12 -31 -5 -1.2093 -1.0671
-12 -31 -2 -0.5330 3.1122
-12 -31 1 1.1511 -1.6730
-12 -31 4 0.0075 0.3376
-12 -31 7 0.0897 0.4613
-12 -30 -6 0.4050 -0.5822
-12 -30 -3 1.4399 1.4322
-12 -30 0 0.4016 -3.1969
-12 -30 3 -2.8957 0.5054
-12 -30 6 1.3213 -0.2113
-12 -30 9 -0.0991 -2.4446
-12 -29 -7 -1.3203 0.6115
-12 -29 -4 -1.1507 -0.6819
-12 -29 -1 -3.1194 -0.1410
-12 -29 2 3.7612 -2.7429
-12 -29 5 -0.4769 3.5084
-12 -29 8 2.8362 1.9602
-12 -28 -8 -1.9241 3.3439
-12 -28 -5 -3.1095 2.6091
-12 -28 -2 -1.3027 1.9738
-12 -28 1 -0.9026 0.9411
-12 -28 4 -0.1340 1.1542
-12 -28 7 0.7835 3.5171
-12 -28 10 2.2172 0.3154
-12 -27 -9 -0.4237 3.3134
-12 -27 -6 1.4911 -0.1411
-12 -27 -3 0.3929 -1.7274
-12 -27 0 2.8767 2.8207
-12 -27 3 -1.2457 -3.5179
-12 -27 6 -2.2554 -0.9513
-12 -27 9 1.7687 -1.6397
-12 -26 -10 1.2440 -0.0517
-12 -26 -7 2.0747 -0.2551
-12 -26 -4 -1.9078 6.9235
-12 -26 -1 1.9994 -2.5105
-12 -26 2 0.1289 -1.9133
-12 -26 5 3.0075 2.1339
-12 -26 8 -0.3756 -1.8512
-12 -26 11 -0.9767 -0.2146
-12 -25 -11 -0.2677 0.1077
-12 -25 -8 0.3760 -0.2717
-12 -25 -5 1.2342 0.1665
-12 -25 -2 -1.2222 -1.2051
-12 -25 1 2.2736 -2.5313
-12 -25 4 -3.2950 1.8165
-12 -25 7 -0.0303 2.6382
-12 -25 10 1.6621 -1.4330
-12 -24 -12 0.7215 1.7689
-12 -24 -9 1.2188 3.0675
-12 -24 -6 3.9857 -0.4536
-12 -24 -3 -1.9811 0.9394
-12 -24 0 -0.4735 2.1193
-12 -24 3 6.4085 0.5013
-12 -24 6 0.4736 0.8455
-12 -24 9 -0.1173 -0.4734
-12 -24 12 -1.9462 -1.2440
-12 -23 -13 3.1059 0.0809
-12 -23 -10 0.1673 -1.1219
-12 -23 -7 1.9725 -2.6975
-12 -23 -4 -1.7304 4.1286
-12 -23 -1 0.9925 -2.0192
-12 -23 2 1.7695 -0.6401
-12 -23 5 4.2805 1.7835
-12 -23 8 3.9955 -0.6974
-12 -23 11 -3.3607 0.3275
-12 -22 -14 0.2450 0.3235
-12 -22 -11 1.0435 -0.6580
-12 -22 -8 1.4627 -1.7481
-12 -22 -5 -0.0324 1.4093
-12 -22 -2 -0.1458 -2.0902
-12 -22 1 -4.8770 -1.6619
-12 -22 4 -0.9657 1.5182
-12 -22 7 -0.1844 -6.1663
-12 -22 10 -1.0882 5.8804
-12 -22 13 -0.7849 2.4455
-12 -21 -12 -1.5354 -1.1439
-12 -21 -9 -2.8903 0.5989
-12 -21 -6 2.3715 -1.5076
-12 -21 -3 -2.2867 2.6079
-12 -21 0 7.0719 3.0889
-12 -21 3 -3.2710 -0.2874
-12 -21 6 1.2496 -0.5212
-12 -21 9 0.6338 -0.0730
-12 -21 12 -0.4972 0.7401
-12 -20 -13 0.1585 -0.4631
-12 -20 -10 -1.1547 0.9041
-12 -20 -7 -5.2700 1.5845
-12 -20 -4 -3.7698 0.8530
-12 -20 -1 1.8329 1.8070
-12 -20 2 -0.6061 -5.8109
-12 -20 5 -4.2385 0.4585
-12 -20 8 2.6339 2.2553
-12 -20 11 -1.1771 -6.6627
-12 -20 14 -2.2334 -0.9592
-12 -19 -14 2.3402 0.7677
-12 -19 -11 2.9688 -0.5088
-12 -19 -8 1.7769 -2.4057
-12 -19 -5 -2.1106 2.9219
-12 -19 -2 -3.1924 4.9019
-12 -19 1 -7.1119 1.2271
-12 -19 4 2.2923 -4.2091
-12 -19 7 2.1220 2.6487
-12 -19 10 1.6875 -1.2764
-12 -19 13 -0.2280 1.7580
-12 -18 -15 0.5295 -2.2541
-12 -18 -12 0.9205 -1.6807
-12 -18 -9 -2.0457 1.7953
-12 -18 -6 3.8911 5.2210
-12 -18 -3 -2.2633 -0.0530
-12 -18 0 -0.5528 3.4258
-12 -18 3 1.1994 -1.4318
-12 -18 6 -1.8368 5.9950
-12 -18 9 -0.5609 -3.7227
-12 -18 12 -1.1077 0.8196
-12 -18 15 -1.7290 -0.1366
-12 -17 -16 1.5270 0.8051
-12 -17 -13 -2.7623 -4.4066
-12 -17 -10 0.0404 -0.3916
-12 -17 -7 -8.3797 1.5680
-12 -17 -4 -5.6109 -1.7709
-12 -17 -1 7.2142 8.8990
-12 -17 2 8.8848 -4.8880
-12 -17 5 -5.6797 15.3427
-12 -17 8 0.0826 6.2971
-12 -17 11 -0.9419 -1.4664
-12 -17 14 0.6768 0.9692
-12 -16 -14 -0.0957 0.3388
-12 -16 -11 -0.5377 -0.0911
-12 -16 -8 -0.0656 0.1086
-12 -16 -5 1.1323 5.3343
-12 -16 -2 1.1059 7.3205
-12 -16 1 16.7751 -15.9888
-12 -16 4 -4.6366 15.2573
-12 -16 7 -4.9850 1.1494
-12 -16 10 4.7680 5.0826
-12 -16 13 -2.5639 3.3684
-12 -16 16 0.5411 -1.2569
-12 -15 -15 0.4792 0.0191
-12 -15 -12 3.5358 -0.6397
-12 -15 -9 -6.2188 1.0678
-12 -15 -6 2.1491 6.3893
-12 -15 -3 -2.1858 1.2419
-12 -15 0 -11.9359 -3.9190
-12 -15 3 7.1983 14.3173
-12 -15 6 -6.0376 2.9378
-12 -15 9 1.5994 -0.6881
-12 -15 12 -1.3716 7.0732
-12 -15 15 -1.3576 4.0863
-12 -14 -16 -0.5965 0.8792
-12 -14 -13 -0.8076 -7.0960
-12 -14 -10 -0.0006 2.3498
-12 -14 -7 -7.4140 2.4462
-12 -14 -4 -5.1081 -2.0054
-12 -14 -1 4.3777 -4.9256
-12 -14 2 0.0579 4.6064
-12 -14 5 -3.2906 -6.4501
-12 -14 8 7.2227 -4.1549
-12 -14 11 5.0398 0.5309
-12 -14 14 2.3315 1.1796
-12 -14 17 0.3260 1.8729
-12 -13 -17 -0.9064 -0.1518
-12 -13 -14 0.9112 -1.0654
-12 -13 -11 -0.6859 -1.6643
-12 -13 -8 4.2854 2.4787
-12 -13 -5 -2.9977 3.2035
-12 -13 -2 -8.1346 -4.1938
-12 -13 1 -0.3469 -8.4894
-12 -13 4 0.2801 20.0409
-12 -13 7 2.8417 -10.8123
-12 -13 10 4.9520 1.8077
-12 -13 13 2.6977 -1.5278
-12 -13 16 0.1189 0.9779
-12 -12 -15 1.1191 -1.1450
-12 -12 -12 -1.0375 2.5137
-12 -12 -6 -4.1545 0.6334
-12 -12 -3 7.0416 -4.0450
-12 -12 0 -7.7390 -10.1585
-12 -12 3 -20.9371 -10.1706
-12 -12 6 9.4230 -11.8904
-12 -12 9 -2.4867 5.6928
-12 -12 12 1.5743 -6.0445
-12 -12 15 2.0034 5.1740
-12 -11 -16 0.8356 0.0591
-12 -11 -7 0.7420 2.1357
-12 -11 -4 -9.0892 -2.8007
-12 -11 -1 7.0686 2.8620
-12 -11 2 -12.6288 8.6308
-12 -11 5 12.2308 2.9375
-12 -11 8 10.8818 6.9241
-12 -11 11 -0.7931 3.1021
-12 -11 14 -2.3580 -0.7071
-12 -11 17 0.5798 -0.6014
-12 -10 -17 4.2138 -0.2729
-12 -10 -8 -3.4087 2.9549
-12 -10 -5 -5.2570 6.7887
-12 -10 -2 -3.7864 -5.4822
-12 -10 1 -27.2497 -11.5511
-12 -10 4 20.2634 7.7142
-12 -10 7 3.4584 -9.0856
-12 -10 10 -2.9898 1.9651
-12 -10 13 2.0889 5.0033
-12 -10 16 -0.2211 -0.5615
-12 -9 -18 -0.5857 -1.7269
-12 -9 -9 0.9506 0.2859
-12 -9 -6 -4.0023 -1.3478
-12 -9 -3 6.4139 29.5122
-12 -9 0 32.6831 22.3070
-12 -9 3 -12.3737 -23.7116
-12 -9 6 -6.8965 8.8386
-12 -9 12 -2.5222 2.1268
-12 -9 15 -1.3030 -1.6891
-12 -9 18 -0.1876 0.4856
-12 -8 -16 -0.5008 -1.8274
-12 -8 -7 5.6673 1.2687
-12 -8 -4 -4.3607 6.8126
-12 -8 -1 -7.0149 3.7544
-12 -8 2 1.7127 3.9408
-12 -8 5 2.3699 -3.3784
-12 -8 8 -10.5839 15.3817
-12 -8 11 0.5372 4.6164
-12 -8 14 -4.6299 1.2201
-12 -8 17 1.0323 -1.2248
-12 -7 -17 -0.0988 0.7576
-12 -7 -8 -0.0043 -2.4214
-12 -7 -5 -9.2763 1.1971
-12 -7 -2 -16.9654 -1.6072
-12 -7 1 17.4440 4.6392
-12 -7 4 -7.9782 17.5853
-12 -7 7 2.0450 -1.4471
-12 -7 13 -9.3468 0.9232
-12 -7 16 -1.0831 -1.5433
-12 -6 -18 -1.4231 -0.7939
-12 -6 -9 6.4712 -12.1696
-12 -6 -6 -8.9557 -0.7614
-12 -6 -3 -7.7509 20.9661
-12 -6 0 49.7996 -12.1129
-12 -6 3 17.3641 -14.6162
-12 -6 6 -17.9111 6.4087
-12 -6 9 -4.9571 3.1995
-12 -6 12 1.0576 0.2173
-12 -6 15 -0.3673 1.4398
-12 -6 18 -0.7300 -0.7545
-12 -5 -19 -1.9210 1.0847
-12 -5 -10 -7.4013 2.1501
-12 -5 -7 4.0251 9.9358
-12 -5 -4 31.0490 -3.6545
-12 -5 -1 17.7515 -11.9871
-12 -5 2 -10.3291 -11.8845
-12 -5 5 -17.4426 1.2196
-12 -5 8 -7.4864 3.2383
-12 -5 11 -12.0396 -6.4062
-12 -5 14 0.8993 -3.3573
-12 -5 17 1.1455 0.7805
-12 -4 -11 1.8700 3.1224
-12 -4 -8 -6.1032 -8.1041
-12 -4 -5 2.6649 1.6079
-12 -4 -2 12.6255 -43.6996
-12 -4 1 9.3491 32.0720
-12 -4 4 0.8272 -15.2174
-12 -4 7 -0.6835 3.0051
-12 -4 10 -0.1431 -19.2257
-12 -4 13 0.1996 3.1687
-12 -4 16 -0.1762 1.2568
-12 -4 19 -1.8186 0.5785
-12 -3 -12 1.8867 3.5923
-12 -3 -9 -0.9991 0.7739
-12 -3 -6 -4.0295 -5.8052
-12 -3 -3 -24.5888 -15.7826
-12 -3 0 -16.8357 30.2157
-12 -3 3 18.6833 -11.6824
-12 -3 6 12.3402 6.3319
-12 -3 9 -37.2914 -9.6044
-12 -3 12 -10.5162 2.7034
-12 -3 15 -3.7595 0.7510
-12 -3 18 -0.6886 -1.2975
-12 -2 -19 0.3549 -0.7207
-12 -2 -13 -1.2318 3.8032
-12 -2 -10 3.3947 -0.2649
-12 -2 -7 -33.0429 -2.8790
-12 -2 -4 38.6557 10.9875
-12 -2 -1 -16.7678 30.1555
-12 -2 2 -36.1563 46.5843
-12 -2 5 -0.1917 -17.3675
-12 -2 8 7.5728 29.3135
-12 -2 14 0.2917 0.0520
-12 -2 17 -0.4089 0.2694
-12 -1 -14 3.6054 -2.5380
-12 -1 -11 -7.0862 3.1681
-12 -1 -8 -2.2001 6.4170
-12 -1 -5 11.3624 -22.0335
-12 -1 -2 51.1178 43.6308
-12 -1 1 48.0308 -3.9181
-12 -1 4 -21.8169 -23.8176
-12 -1 7 0.4567 8.1051
-12 -1 10 -1.6023 -8.2735
-12 -1 13 0.5744 6.1236
-12 -1 16 -5.6121 1.8884
-12 -1 19 0.6363 -1.5899
-11 -35 0 0.8887 0.4352
-11 -34 -1 -1.8310 0.2325
-11 -34 2 -0.3106 -0.2736
-11 -33 -2 -0.0134 2.3532
-11 -33 1 -0.9656 -0.0265
-11 -33 4 -0.8143 -0.4308
-11 -32 -6 0.0944 -1.6362
-11 -32 -3 0.8016 -1.4099
-11 -32 0 -0.1474 -1.2749
-11 -32 3 -0.9431 0.0363
-11 -32 6 -0.8636 -0.0034
-11 -31 -7 -0.1527 -1.8172
-11 -31 -4 -0.0017 1.1492
-11 -31 -1 -4.7982 1.6736
-11 -31 2 4.0172 0.6490
-11 -31 5 0.6606 0.7089
-11 -31 8 0.8194 0.4453
-11 -30 -8 -1.8640 3.5215
-11 -30 -5 -1.5932 1.0206
-11 -30 -2 -2.6420 6.2344
-11 -30 1 3.7366 -3.2829
-11 -30 4 -0.9085 -1.3949
-11 -30 7 -0.6571 3.3137
-11 -29 -9 -0.6427 0.8446
-11 -29 -6 0.9228 2.3527
-11 -29 -3 3.5968 0.5447
-11 -29 0 1.1462 -0.3368
-11 -29 3 -2.3842 -1.2045
-11 -29 6 -1.5147 0.5426
-11 -29 9 0.3452 0.1534
-11 -28 -10 0.8996 1.3146
-11 -28 -7 3.3190 -0.7223
-11 -28 -4 -3.8269 1.6250
-11 -28 -1 1.2797 -4.2622
-11 -28 2 -4.0450 -2.9239
-11 -28 5 1.4031 8.4193
-11 -28 8 3.1480 -1.4747
-11 -28 11 -0.9773 0.2630
-11 -27 -11 0.4731 -0.8440
-11 -27 -8 0.2624 -0.6076
-11 -27 -5 1.2917 2.2849
-11 -27 -2 -0.5857 -2.7165
-11 -27 1 4.2244 0.8030
-11 -27 4 -0.2911 -1.3595
-11 -27 7 -0.5677 2.8512
-11 -27 10 0.7117 -0.2573
-11 -26 -12 0.6953 2.1054
-11 -26 -9 0.6070 0.5834
-11 -26 -6 -0.0987 -2.8341
-11 -26 -3 -4.1663 0.5855
-11 -26 0 1.9116 2.8256
-11 -26 3 0.1077 -4.0955
-11 -26 6 -1.6207 2.0718
-11 -26 9 -1.7533 -3.8862
-11 -26 12 -3.1067 -2.2781
-11 -25 -13 2.2717 -0.7308
-11 -25 -10 -0.3666 -1.2928
-11 -25 -7 5.3010 -1.0843
-11 -25 -4 -1.4285 4.6407
-11 -25 -1 -1.0444 -0.8877
-11 -25 2 -1.6509 -2.2781
-11 -25 5 1.8749 1.2315
-11 -25 8 -1.6015 1.0875
-11 -25 11 -1.3399 0.4079
-11 -24 -11 -0.2860 0.1037
-11 -24 -8 1.1052 -3.0629
-11 -24 -5 0.6612 0.3550
-11 -24 -2 2.5860 -2.9299
-11 -24 1 1.5105 -0.4430
-11 -24 4 3.8695 3.9003
-11 -24 7 -1.4533 -0.5464
-11 -24 10 0.6182 5.0321
-11 -24 13 -0.5760 0.1813
-11 -23 -12 -1.2539 0.5591
-11 -23 -9 0.5317 0.7847
-11 -23 -6 2.0272 -2.1785
-11 -23 -3 -2.4094 -2.4296
-11 -23 0 0.1325 3.4852
-11 -23 3 4.5629 -0.3797
-11 -23 6 -2.6191 4.4851
-11 -23 9 4.7918 2.8568
-11 -23 12 -1.9588 -1.0202
-11 -22 -13 2.9068 0.3607
-11 -22 -10 -3.1409 -0.3731
-11 -22 -7 -3.4285 1.7155
-11 -22 -4 -2.2320 1.2333
-11 -22 -1 -1.9468 -5.2403
-11 -22 2 -0.9353 -3.1989
-11 -22 5 -3.1782 -2.8159
-11 -22 8 6.6077 -0.8201
-11 -22 11 -2.0965 -2.2150
-11 -22 14 -2.7938 1.5197
-11 -21 -14 -0.5065 0.2074
-11 -21 -11 0.5103 0.4838
-11 -21 -8 4.3157 -0.9670
-11 -21 -5 0.3176 1.9817
-11 -21 -2 -5.8570 4.8316
-11 -21 1 -5.0725 7.2026
-11 -21 4 0.5162 -1.8247
-11 -21 7 -1.0311 -5.4879
-11 -21 10 3.5151 -0.3167
-11 -21 13 -0.6244 2.4775
-11 -20 -15 1.1746 0.7892
-11 -20 -12 -0.6580 0.4429
-11 -20 -9 0.1616 -0.5641
-11 -20 -6 0.5227 -0.4040
-11 -20 -3 -3.8848 3.0434
-11 -20 0 4.7269 4.1618
-11 -20 3 -2.9715 1.0870
-11 -20 6 -1.6260 -0.2378
-11 -20 9 -1.0267 -4.3602
-11 -20 12 1.9049 -1.6121
-11 -20 15 -1.8366 -2.5353
-11 -19 -16 0.2580 -1.6947
-11 -19 -13 -0.0651 0.5465
-11 -19 -10 1.5678 -1.6985
-11 -19 -7 -7.5625 1.6678
-11 -19 -4 -6.8432 -1.0963
-11 -19 -1 10.4292 1.9642
-11 -19 2 0.8702 -12.7204
-11 -19 5 -1.1117 8.8056
-11 -19 8 -0.0066 2.2870
-11 -19 11 -3.5722 -7.2967
-11 -19 14 -3.3666 -1.3644
-11 -18 -14 2.8264 -0.6566
-11 -18 -11 -0.2789 -0.8983
-11 -18 -8 -0.9724 1.4883
-11 -18 -5 -0.6833 7.3567
-11 -18 1 0.4789 -0.4237
-11 -18 4 6.2198 10.3643
-11 -18 7 3.5650 -0.3873
-11 -18 10 2.2047 3.6793
-11 -18 13 1.7245 2.4364
-11 -18 16 0.6610 0.8188
-11 -17 -15 -0.6316 0.2278
-11 -17 -12 1.6707 1.8883
-11 -17 -9 0.5009 2.4545
-11 -17 -6 5.9283 -0.1980
-11 -17 -3 -1.5848 -3.3470
-11 -17 0 1.6992 -3.3694
-11 -17 3 3.3066 -0.4366
-11 -17 6 -15.6452 8.2213
-11 -17 9 -0.2064 -2.5605
-11 -17 12 -1.8730 6.4082
-11 -17 15 -0.4559 1.6260
-11 -16 -16 2.5344 0.6603
-11 -16 -13 -0.1669 -3.5537
-11 -16 -10 1.7072 0.5740
-11 -16 -7 -5.7076 4.1419
-11 -16 -4 -4.9642 -6.0089
-11 -16 -1 15.8297 13.2390
-11 -16 2 17.1888 -9.8352
-11 -16 5 -9.4767 9.2882
-11 -16 8 -0.1372 1.3717
-11 -16 11 4.3685 -4.8024
-11 -16 14 1.4444 -1.9477
-11 -15 -17 -1.9428 0.5619
-11 -15 -14 1.6746 -1.6467
-11 -15 -11 0.7220 -5.3990
-11 -15 -8 -3.7233 -1.5191
-11 -15 -5 -5.0930 5.0693
-11 -15 -2 -6.4759 3.9961
-11 -15 1 -3.9694 -22.1834
-11 -15 4 -13.2702 32.1703
-11 -15 7 -3.8072 -1.8905
-11 -15 10 1.1251 1.7449
-11 -15 13 -0.7599 2.0766
-11 -15 16 -0.8863 1.2104
-11 -14 -15 -1.7186 -2.8771
-11 -14 -12 0.9585 -2.6008
-11 -14 -9 -3.3520 -3.0992
-11 -14 -6 0.8423 1.3728
-11 -14 -3 -1.5987 2.3732
-11 -14 0 -10.8210 2.1421
-11 -14 3 5.9498 4.2562
-11 -14 6 1.3704 -5.5130
-11 -14 9 -0.0150 3.1443
-11 -14 12 -3.4642 1.1255
-11 -14 15 -0.5281 7.5513
-11 -13 -16 -2.2471 2.4803
-11 -13 -13 0.8284 0.6238
-11 -13 -10 -1.0113 -0.1926
-11 -13 -7 -8.0402 10.1250
-11 -13 -4 -6.5260 -1.9687
-11 -13 -1 -9.0524 -1.3390
-11 -13 2 -6.9382 16.3947
-11 -13 5 1.9293 -4.4685
-11 -13 8 14.2112 0.0255
-11 -13 11 3.6626 -4.8790
-11 -13 14 3.6534 -1.3028
-11 -13 17 2.3623 1.1457
-11 -12 -17 2.1111 0.6784
-11 -12 -14 2.6691 0.4679
-11 -12 -8 3.3524 1.8413
-11 -12 -5 -8.5637 -1.7801
-11 -12 -2 -9.6165 1.0825
-11 -12 1 -0.7969 -31.8629
-11 -12 4 7.0496 21.0285
-11 -12 7 8.3058 -3.8676
-11 -12 10 -1.3506 1.2748
-11 -12 13 1.8522 0.8123
-11 -12 16 0.4546 -0.2921
-11 -11 -18 1.2194 -1.0029
-11 -11 -15 6.7737 -0.2351
-11 -11 -6 1.9369 2.7055
-11 -11 -3 0.1386 13.9229
-11 -11 0 13.5482 14.2649
-11 -11 3 -13.9689 -12.0698
-11 -11 6 -3.4117 -0.0945
-11 -11 9 -15.6537 12.7101
-11 -11 12 -2.6097 -4.9743
-11 -11 15 1.3790 -0.7604
-11 -11 18 0.8633 -1.2335
-11 -10 -16 -0.7856 -2.2657
-11 -10 -7 -4.0409 -0.9401
-11 -10 -4 -7.0867 17.0655
-11 -10 -1 14.3728 -0.4138
-11 -10 2 -7.1548 1.9437
-11 -10 5 23.0398 15.3300
-11 -10 8 -0.9996 13.4703
-11 -10 11 5.0039 7.2658
-11 -10 14 -5.1321 0.4786
-11 -10 17 0.4389 -1.0768
-11 -9 -17 1.5867 -0.4643
-11 -9 -8 -4.6578 2.3831
-11 -9 -5 -8.4257 4.5312
-11 -9 -2 -7.8036 7.3428
-11 -9 1 1.7095 -4.6197
-11 -9 4 16.0795 3.3065
-11 -9 7 0.3230 5.1150
-11 -9 10 2.5450 -4.5088
-11 -9 13 -3.0427 2.6337
-11 -9 16 -1.9575 -1.4159
-11 -8 -18 -1.3348 0.1398
-11 -8 -9 6.5096 4.1550
-11 -8 -6 -5.6359 -2.7356
-11 -8 -3 5.3116 28.7683
-11 -8 0 59.1821 -7.2179
-11 -8 3 -2.0251 -7.9968
-11 -8 6 -10.2249 2.3268
-11 -8 12 -3.9625 -4.7776
-11 -8 15 -4.3653 0.7782
-11 -8 18 -0.2742 0.1558
-11 -7 -10 0.6643 2.9975
-11 -7 -7 4.6907 -3.5278
-11 -7 -4 2.9504 -9.7272
-11 -7 -1 -8.3106 -20.8924
-11 -7 2 2.0559 -13.3099
-11 -7 5 -24.1840 4.2510
-11 -7 8 -10.5164 5.5122
-11 -7 11 -0.7880 -6.0913
-11 -7 14 -0.1224 -0.2886
-11 -7 17 -0.6673 -0.9150
-11 -6 -8 -1.0132 -7.2214
-11 -6 -5 -0.4125 -15.3777
-11 -6 -2 -18.0560 -27.8755
-11 -6 1 34.0597 7.2552
-11 -6 4 -0.0558 23.6745
-11 -6 7 -12.8190 -11.0581
-11 -6 13 -5.0614 4.6104
-11 -6 16 -2.9470 -0.2991
-11 -6 19 -1.7088 0.7911
-11 -5 -18 -2.2807 0.2400
-11 -5 -12 0.8248 -0.2099
-11 -5 -9 -9.6141 -8.0381
-11 -5 -6 -12.4426 4.2343
-11 -5 -3 -26.6531 6.7889
-11 -5 0 30.2049 -8.4543
-11 -5 3 17.8480 -15.2358
-11 -5 6 -5.4300 10.6158
-11 -5 9 -13.8181 -22.7945
-11 -5 12 0.0478 -6.8071
-11 -5 15 -0.5918 -2.0475
-11 -5 18 -0.2199 0.7071
-11 -4 -19 -0.8838 -0.2115
-11 -4 -13 -1.8232 3.5556
-11 -4 -10 2.3030 13.5836
-11 -4 -7 0.0800 -3.8752
-11 -4 -4 13.8560 5.7661
-11 -4 -1 33.7897 -13.6453
-11 -4 2 -34.6780 12.3024
-11 -4 5 -3.4568 -18.3783
-11 -4 8 -21.0152 23.8659
-11 -4 14 -0.3012 3.6740
-11 -4 17 0.7008 1.9351
-11 -3 -14 3.9491 3.2592
-11 -3 -11 6.2378 1.1444
-11 -3 -8 -10.7470 -2.2724
-11 -3 -5 9.7754 25.3975
-11 -3 -2 19.3631 -7.1720
-11 -3 1 50.2672 53.0066
-11 -3 4 -8.0858 -33.9077
-11 -3 7 3.6560 14.5430
-11 -3 10 -1.5524 -31.4775
-11 -3 13 -4.8522 0.9744
-11 -3 16 -3.7792 0.4522
-11 -3 19 0.9403 0.2068
-11 -2 -12 3.5789 9.7246
-11 -2 -9 -0.4672 -9.6754
-11 -2 -6 -27.5747 -19.6740
-11 -2 -3 -22.9763 -15.2760
-11 -2 0 -26.9476 -23.8169
-11 -2 3 12.2441 3.7388
-11 -2 6 18.8041 11.7279
-11 -2 9 2.3487 8.7905
-11 -2 12 -2.3844 7.7717
-11 -2 15 0.7980 3.1787
-11 -2 18 -0.4222 -1.8923
-11 -1 -13 2.5932 -0.4817
-11 -1 -10 -2.9426 1.4210
-11 -1 -7 -34.5700 13.4841
-11 -1 -4 59.1710 -12.6620
-11 -1 -1 -0.1799 -12.1623
-11 -1 2 -30.6957 35.2299
-11 -1 5 -14.2924 -2.6026
-11 -1 8 0.4695 -5.8029
-11 -1 14 -1.4522 1.2971
-11 -1 17 -0.6539 -2.6421
-10 -35 -2 -1.9991 0.9753
-10 -35 1 -2.2626 1.5115
-10 -34 -3 1.9544 -1.4475
-10 -34 0 1.1513 0.7449
-10 -34 3 0.4514 -0.8191
-10 -33 -4 0.1496 -1.0827
-10 -33 -1 -2.4154 2.6062
-10 -33 2 2.5934 -0.1121
-10 -33 5 -1.6840 -1.7248
-10 -32 -8 -2.2288 0.2211
-10 -32 -5 0.9602 -0.7634
-10 -32 -2 -0.8039 3.6857
-10 -32 1 2.3413 -1.6584
-10 -32 4 -1.2033 0.0441
-10 -32 7 -1.0951 2.1626
-10 -31 -9 0.4211 1.6049
-10 -31 -6 2.2884 -0.5025
-10 -31 -3 1.0310 0.1809
-10 -31 0 -0.6830 -2.8506
-10 -31 3 -1.7887 -1.6073
-10 -31 6 -0.9155 0.5419
-10 -31 9 1.2218 -0.4979
-10 -30 -10 0.5967 -0.6207
-10 -30 -7 2.6217 -1.3984
-10 -30 -4 -0.5540 -0.3743
-10 -30 -1 -3.9225 -1.0317
-10 -30 2 4.4270 -1.0313
-10 -30 5 3.5897 1.6501
-10 -30 8 2.0291 -0.7539
-10 -29 -11 1.5060 -1.4467
-10 -29 -8 -0.4535 -1.3230
-10 -29 -5 -4.2319 3.2321
-10 -29 -2 -1.5234 1.5436
-10 -29 1 0.1739 -1.7578
-10 -29 4 0.4134 0.2494
-10 -29 7 -2.5356 0.6335
-10 -29 10 -1.1342 1.2733
-10 -28 -9 -2.4043 1.1070
-10 -28 -6 2.3884 -0.2094
-10 -28 -3 -1.2568 -3.1482
-10 -28 0 2.3500 0.8447
-10 -28 3 -4.2245 -7.4817
-10 -28 6 -6.3664 -0.1625
-10 -28 9 -1.1626 0.3647
-10 -27 -10 1.0892 -0.6771
-10 -27 -7 3.7733 -1.5210
-10 -27 -4 -3.9228 7.3232
-10 -27 -1 1.8302 -4.8421
-10 -27 2 -6.4936 0.9327
-10 -27 5 4.0478 4.7530
-10 -27 8 -4.1319 -0.1536
-10 -27 11 -1.3711 0.9556
-10 -26 -11 -0.5662 -0.5709
-10 -26 -8 1.3982 -6.4943
-10 -26 -5 0.3209 -1.8379
-10 -26 -2 -0.9816 -2.8219
-10 -26 1 1.9094 -0.9619
-10 -26 4 -0.8157 1.7770
-10 -26 7 -2.4642 4.3122
-10 -26 10 0.1689 2.1093
-10 -26 13 -0.4093 -0.1457
-10 -25 -12 0.7447 0.3492
-10 -25 -9 -2.3137 0.9331
-10 -25 -6 0.9016 -0.1679
-10 -25 -3 -2.1401 -2.4712
-10 -25 0 -2.6543 4.7109
-10 -25 3 5.2857 -5.7609
-10 -25 6 -0.9090 4.5345
-10 -25 9 2.0722 0.9901
-10 -25 12 -0.5881 -0.6366
-10 -24 -13 0.4863 -0.7631
-10 -24 -10 -2.3738 2.4525
-10 -24 -7 2.4599 -0.7581
-10 -24 -4 -4.2347 3.5616
-10 -24 -1 0.9734 4.9986
-10 -24 2 -1.0312 -0.1076
-10 -24 5 -0.2514 4.2225
-10 -24 8 8.5678 -1.2995
-10 -24 11 -2.3138 -0.0591
-10 -24 14 -1.4388 -0.0312
-10 -23 -14 0.1489 0.4885
-10 -23 -11 0.9201 1.3984
-10 -23 -8 4.0787 -2.5532
-10 -23 -5 1.4691 0.1685
-10 -23 -2 1.4608 -1.9425
-10 -23 1 0.7555 0.3115
-10 -23 4 -0.0921 2.1695
-10 -23 7 -1.6645 -5.8509
-10 -23 10 4.3416 1.1808
-10 -23 13 -1.4037 3.1964
-10 -22 -15 0.0911 1.1940
-10 -22 -12 0.1139 1.2184
-10 -22 -9 -0.2321 -2.5266
-10 -22 -6 3.1295 2.0344
-10 -22 -3 2.1937 -2.1331
-10 -22 0 4.4490 -0.2966
-10 -22 3 3.9835 -0.4002
-10 -22 6 -3.4095 -0.1124
-10 -22 9 5.1457 -2.8040
-10 -22 12 -1.7510 2.3443
-10 -22 15 -1.7787 -3.0706
-10 -21 -13 0.7579 -1.8277
-10 -21 -10 -3.9899 -0.5775
-10 -21 -7 -4.9233 4.4745
-10 -21 -4 -2.4914 -1.3097
-10 -21 -1 -5.3638 -2.9854
-10 -21 2 1.9196 -1.5965
-10 -21 5 -2.7390 -5.6878
-10 -21 8 2.8085 -1.7433
-10 -21 11 0.9970 -5.0476
-10 -21 14 -2.7081 -1.2281
-10 -20 -14 -1.0005 1.2324
-10 -20 -11 1.0476 1.9528
-10 -20 -8 4.2571 -4.2639
-10 -20 -5 -0.4310 -0.4301
-10 -20 -2 -7.4251 2.7570
-10 -20 1 -4.0794 4.4665
-10 -20 4 1.8514 -3.1239
-10 -20 7 1.9906 -9.2516
-10 -20 10 3.6260 -1.2844
-10 -20 13 0.6604 0.5864
-10 -19 -15 0.5503 0.6353
-10 -19 -12 0.7861 4.7728
-10 -19 -9 1.3068 1.6803
-10 -19 -6 2.1912 0.2825
-10 -19 0 9.0527 -2.3123
-10 -19 3 2.1595 -3.4498
-10 -19 6 -13.6575 -2.2614
-10 -19 9 -0.3874 -3.5994
-10 -19 12 -3.5135 -4.4160
-10 -19 15 -0.9868 -2.5721
-10 -18 -16 3.4586 0.2856
-10 -18 -13 3.0948 -0.2178
-10 -18 -10 0.8449 -1.4366
-10 -18 -7 -9.3447 0.9725
-10 -18 -4 -13.4165 -3.8488
-10 -18 -1 14.4811 2.3696
-10 -18 2 -4.0394 -11.1388
-10 -18 5 -7.8635 17.0981
-10 -18 8 -3.0493 9.1508
-10 -18 11 -1.7812 -3.6183
-10 -18 14 0.1910 -0.7193
-10 -17 -14 1.4404 -2.9218
-10 -17 -11 -1.1765 0.8598
-10 -17 -8 2.3670 1.3707
-10 -17 -5 2.8817 3.3460
-10 -17 -2 -3.5112 5.8938
-10 -17 1 3.9574 -5.8149
-10 -17 4 -3.9290 18.3780
-10 -17 7 -2.6265 1.1811
-10 -17 10 1.6769 2.7938
-10 -17 13 1.1929 -0.5038
-10 -17 16 -0.9307 2.4994
-10 -16 -15 -2.9459 0.4577
-10 -16 -12 2.4551 1.6438
-10 -16 -9 -4.6851 -2.2214
-10 -16 -6 3.8209 5.2172
-10 -16 -3 7.1798 4.8886
-10 -16 0 -4.6549 9.5982
-10 -16 3 8.7925 8.4590
-10 -16 6 -7.3751 7.6861
-10 -16 9 -3.1365 -2.3498
-10 -16 12 0.3299 3.3957
-10 -16 15 0.0106 5.5550
-10 -15 -16 -1.0792 3.3768
-10 -15 -13 2.2267 -0.6717
-10 -15 -10 1.8520 -1.2940
-10 -15 -7 -3.8250 0.7617
-10 -15 -4 -8.4155 -7.7324
-10 -15 -1 15.4237 13.8842
-10 -15 2 6.4434 -11.6658
-10 -15 5 -7.3140 1.0666
-10 -15 8 2.7072 -1.4797
-10 -15 11 -1.2071 -8.4768
-10 -15 14 2.3151 0.8222
-10 -15 17 1.2630 2.1039
-10 -14 -17 0.7417 1.0399
-10 -14 -14 4.1004 -3.1203
-10 -14 -11 -2.8673 -6.3018
-10 -14 -8 1.3536 6.8612
-10 -14 -5 -3.3457 -2.6502
-10 -14 -2 -21.1864 4.2397
-10 -14 1 -6.6786 -22.5047
-10 -14 4 -1.9965 41.5571
-10 -14 7 4.4980 -1.3741
-10 -14 10 -5.8318 0.6087
-10 -14 13 2.5018 -0.0247
-10 -14 16 0.3837 -0.8163
-10 -13 -15 -0.7046 -3.6056
-10 -13 -12 -3.4540 -1.8369
-10 -13 -6 -4.4380 1.7971
-10 -13 -3 -11.1933 19.5514
-10 -13 0 5.8894 -5.5585
-10 -13 3 -2.9744 -0.1629
-10 -13 6 3.0656 -3.3105
-10 -13 9 -4.9450 13.2799
-10 -13 12 1.1178 -1.5005
-10 -13 15 3.0705 2.8477
-10 -13 18 0.2198 0.3706
-10 -12 -16 -2.8187 1.3606
-10 -12 -13 2.1062 7.0971
-10 -12 -7 4.4428 8.0306
-10 -12 -4 -1.1972 8.0430
-10 -12 -1 -2.2797 1.5365
-10 -12 2 12.6035 14.8771
-10 -12 5 11.2194 12.6443
-10 -12 8 4.1892 8.9387
-10 -12 11 3.3459 0.1134
-10 -12 14 -2.2554 -6.5466
-10 -12 17 1.8657 -1.6078
-10 -11 -17 2.0681 1.8751
-10 -11 -8 -7.4186 1.5629
-10 -11 -5 2.3408 7.9840
-10 -11 -2 -2.5536 -15.6944
-10 -11 1 -5.7314 -32.3960
-10 -11 4 17.9648 16.3859
-10 -11 7 5.7729 5.8861
-10 -11 10 0.0260 -8.1850
-10 -11 13 0.1119 1.0104
-10 -11 16 0.6546 -1.8032
-10 -10 -18 0.7960 -1.0417
-10 -10 -9 5.9052 2.2432
-10 -10 -6 1.0528 -4.9187
-10 -10 -3 -12.5730 20.1671
-10 -10 0 70.7333 18.7604
-10 -10 3 -11.3831 -20.7031
-10 -10 6 -9.6413 12.4772
-10 -10 12 -7.2837 -4.7541
-10 -10 15 -2.1716 1.0659
-10 -10 18 -1.3877 -1.7297
-10 -9 -16 -0.4268 -0.9651
-10 -9 -10 3.1206 2.2622
-10 -9 -7 1.7786 0.3196
-10 -9 -4 -12.6298 3.2349
-10 -9 -1 6.6321 -11.9207
-10 -9 2 -2.6563 -4.8320
-10 -9 5 7.7745 5.6095
-10 -9 8 -16.7324 5.6058
-10 -9 11 1.8554 -1.4360
-10 -9 14 -3.2806 4.6736
-10 -9 17 -1.2172 -2.1202
-10 -8 -17 -0.7102 0.3179
-10 -8 -8 -5.5751 -0.8630
-10 -8 -5 -7.3530 -11.8538
-10 -8 -2 -14.5334 -8.0311
-10 -8 1 9.4797 -12.6757
-10 -8 4 -12.6841 25.0055
-10 -8 7 -1.4022 -6.2139
-10 -8 13 -0.9905 -1.4837
-10 -8 16 -5.0106 -0.7171
-10 -8 19 -2.3115 1.4522
-10 -7 -18 -2.5466 0.1579
-10 -7 -9 7.3446 -2.1641
-10 -7 -6 -12.7601 -18.1855
-10 -7 -3 -19.9869 -1.5680
-10 -7 0 41.5599 -10.8565
-10 -7 3 19.4975 7.1575
-10 -7 6 -22.7460 6.3462
-10 -7 12 4.0313 -3.1923
-10 -7 15 -4.5413 1.0193
-10 -7 18 0.5556 0.4652
-10 -6 -19 -1.2435 1.1010
-10 -6 -10 2.3850 11.3140
-10 -6 -7 1.8012 -7.8214
-10 -6 -4 -13.9631 -8.0705
-10 -6 -1 0.9570 0.9360
-10 -6 2 -4.2775 5.5413
-10 -6 5 -18.7430 9.0975
-10 -6 8 -22.5614 -1.8695
-10 -6 11 -9.4615 -8.2518
-10 -6 14 -3.5979 2.1323
-10 -6 17 2.4636 0.4248
-10 -5 -11 5.7108 -3.0964
-10 -5 -8 -6.4698 -17.1490
-10 -5 -5 -17.6726 23.2910
-10 -5 -2 16.9418 -10.4343
-10 -5 1 70.6502 8.3156
-10 -5 4 3.6518 -17.7774
-10 -5 7 -1.5932 12.5742
-10 -5 13 4.2952 6.1193
-10 -5 16 -0.5895 -0.3911
-10 -5 19 -1.0497 0.0159
-10 -4 -12 0.3464 4.1687
-10 -4 -9 -13.4076 -1.5551
-10 -4 -6 3.3792 14.3626
-10 -4 -3 -18.6529 4.9636
-10 -4 0 53.8099 -37.6179
-10 -4 3 8.6486 -17.2031
-10 -4 6 34.8393 3.1027
-10 -4 9 -16.3525 -16.0758
-10 -4 12 -6.0159 2.4693
-10 -4 15 -3.4058 -1.9705
-10 -4 18 0.2268 0.1808
-10 -3 -19 -0.7417 0.6920
-10 -3 -13 -1.4645 6.7648
-10 -3 -10 7.4333 9.3079
-10 -3 -7 -22.4452 7.2407
-10 -3 -4 19.0353 10.3444
-10 -3 -1 5.9375 -64.6572
-10 -3 2 -70.8389 42.0447
-10 -3 5 11.0251 -29.3366
-10 -3 8 3.8326 1.0517
-10 -3 14 1.0821 -0.9162
-10 -3 17 0.1608 -0.7488
-10 -2 -14 6.3425 -0.0776
-10 -2 -11 5.3117 4.3201
-10 -2 -8 3.3816 4.7440
-10 -2 -5 -9.4367 10.4937
-10 -2 -2 24.9907 -17.5522
-10 -2 1 19.6209 -1.6127
-10 -2 4 -20.1197 -18.5045
-10 -2 7 -30.2284 7.1548
-10 -2 10 -10.6480 -10.9109
-10 -2 13 -2.4775 7.1347
-10 -2 16 -4.0518 -0.1020
-10 -2 19 0.7772 -0.9353
-10 -1 -15 5.9681 -2.0518
-10 -1 -12 10.7661 4.5889
-10 -1 -9 -7.0432 -11.2240
-10 -1 -6 -43.4521 -1.6510
-10 -1 -3 -19.8085 -52.6986
-10 -1 0 -108.7271 17.8252
-10 -1 3 39.7693 56.3725
-10 -1 6 -24.2386 20.2749
-10 -1 9 12.8444 0.6117
-10 -1 12 -3.8187 -6.5917
-10 -1 15 1.5565 -3.1337
-10 -1 18 -1.8021 -0.0234
-9 -36 0 0.3258 0.7809
-9 -36 3 1.1849 0.1993
-9 -35 -1 -1.2195 0.1371
-9 -35 2 -0.1251 1.4288
-9 -34 -5 -0.0856 -0.6399
-9 -34 -2 -0.0321 1.4493
-9 -34 1 0.0412 0.6213
-9 -34 4 -0.5583 2.1502
-9 -33 -6 1.0078 -0.2334
-9 -33 -3 -0.2232 -2.2121
-9 -33 0 0.8820 -1.7572
-9 -33 3 -0.3294 -0.8124
-9 -33 6 0.1054 -0.7548
-9 -32 -7 3.5709 -3.8452
-9 -32 -4 0.5828 0.1902
-9 -32 -1 -4.1926 0.3732
-9 -32 2 4.4532 -0.7677
-9 -32 5 0.0705 -2.0063
-9 -32 8 0.7553 -0.4406
-9 -31 -8 -1.4453 0.6883
-9 -31 -5 -1.7917 -1.2873
-9 -31 -2 -2.3092 3.4033
-9 -31 1 2.8112 -4.1756
-9 -31 4 0.1258 -1.8577
-9 -31 7 -2.4776 1.1945
-9 -31 10 0.6993 1.8113
-9 -30 -9 -0.6927 -0.3936
-9 -30 -6 -0.5422 1.3599
-9 -30 -3 0.3766 -2.6785
-9 -30 0 -3.0046 0.9647
-9 -30 3 -1.8388 -3.1664
-9 -30 6 -4.1812 -1.0788
-9 -30 9 -0.2835 1.1328
-9 -29 -10 0.1556 -0.1378
-9 -29 -7 4.0862 -0.8292
-9 -29 -4 -6.5006 0.3848
-9 -29 -1 -2.4999 -3.7132
-9 -29 2 -2.6855 -2.0673
-9 -29 5 0.0488 2.0050
-9 -29 8 -0.7682 0.0597
-9 -29 11 -0.2733 -0.1957
-9 -28 -11 -0.7228 -3.0355
-9 -28 -8 -0.1688 -3.6944
-9 -28 -5 -0.7648 4.3840
-9 -28 -2 -2.5671 -0.0694
-9 -28 1 2.8568 2.2650
-9 -28 4 0.7718 -2.7861
-9 -28 7 -6.0893 4.2111
-9 -28 10 -0.6979 3.5975
-9 -27 -12 0.0726 1.6997
-9 -27 -9 -0.6715 0.2771
-9 -27 -6 -2.0920 -3.6475
-9 -27 -3 -2.7123 2.3798
-9 -27 0 -1.1037 3.1468
-9 -27 3 -3.1452 -4.8499
-9 -27 6 -2.5815 2.1795
-9 -27 9 -0.7309 0.0048
-9 -27 12 -1.4762 -2.5474
-9 -26 -13 0.5157 -1.1540
-9 -26 -10 -0.1734 -0.1584
-9 -26 -7 3.8054 -0.9066
-9 -26 -4 0.9844 5.5569
-9 -26 -1 3.0336 -1.9777
-9 -26 2 -5.6484 0.8436
-9 -26 5 4.9218 0.9331
-9 -26 8 1.2792 -0.7630
-9 -26 11 -0.4772 1.3743
-9 -25 -14 -0.0307 0.9262
-9 -25 -11 0.9722 -0.4020
-9 -25 -8 0.6063 -5.6448
-9 -25 -5 -1.0820 -0.3309
-9 -25 -2 6.8580 -2.6129
-9 -25 1 1.2930 -2.0077
-9 -25 4 4.7830 6.1699
-9 -25 7 2.8507 -4.8058
-9 -25 10 0.1392 3.6315
-9 -25 13 0.2882 3.1466
-9 -24 -12 -1.7514 -0.8455
-9 -24 -9 0.1463 1.0227
-9 -24 -6 4.7054 0.8446
-9 -24 -3 -0.3849 -6.3542
-9 -24 0 -2.8546 3.5289
-9 -24 3 3.1569 -3.5353
-9 -24 6 -0.5904 1.4167
-9 -24 9 5.8542 -1.1226
-9 -24 12 0.8760 1.8425
-9 -23 -13 0.7348 0.7924
-9 -23 -10 -3.2450 -0.5416
-9 -23 -7 -0.5409 2.6906
-9 -23 -4 1.4274 -0.2973
-9 -23 -1 1.5427 -1.8724
-9 -23 2 3.5095 -0.9452
-9 -23 5 -1.8377 -8.1376
-9 -23 8 4.8265 -5.3501
-9 -23 11 2.9786 0.7928
-9 -23 14 -2.8552 -1.0261
-9 -22 -14 -1.5427 -0.2253
-9 -22 -11 -0.4977 0.9000
-9 -22 -8 2.4584 -2.3386
-9 -22 -5 0.1573 -3.1740
-9 -22 -2 -6.5249 -1.0247
-9 -22 1 -2.0177 1.1773
-9 -22 4 -0.9309 -4.6152
-9 -22 7 -3.1785 -9.8963
-9 -22 10 4.3190 -3.7151
-9 -22 13 -3.3075 2.1613
-9 -21 -15 1.8446 1.7633
-9 -21 -12 -0.8026 1.1948
-9 -21 -9 0.5218 0.3682
-9 -21 -6 -1.3527 2.6233
-9 -21 -3 -1.8365 -4.9932
-9 -21 0 -2.4154 -5.3549
-9 -21 3 -3.1495 -2.9107
-9 -21 6 -8.7013 -3.2999
-9 -21 9 3.0127 -6.1094
-9 -21 12 -3.1271 2.0282
-9 -21 15 -0.4227 -3.4496
-9 -20 -16 0.5262 -3.3723
-9 -20 -13 -1.5594 0.8293
-9 -20 -10 2.1951 0.9914
-9 -20 -7 -3.7164 6.0270
-9 -20 -4 -9.4892 -3.3883
-9 -20 -1 2.3214 5.8196
-9 -20 2 1.4932 -7.7104
-9 -20 5 -9.0122 0.0437
-9 -20 8 2.8351 7.1432
-9 -20 11 -2.4244 -7.2269
-9 -20 14 -0.1884 -1.6009
-9 -19 -14 0.7745 0.3814
-9 -19 -11 -0.1655 0.3556
-9 -19 -8 -0.8252 -3.2500
-9 -19 -5 3.4895 1.1517
-9 -19 -2 -5.8100 2.5791
-9 -19 1 1.1669 9.1880
-9 -19 4 -0.6197 8.8605
-9 -19 7 5.4821 -2.9322
-9 -19 10 5.2306 -2.7505
-9 -19 13 2.9382 -4.7088
-9 -19 16 0.4697 1.5839
-9 -18 -15 -0.8522 2.0171
-9 -18 -12 1.3147 6.0617
-9 -18 -9 -0.2474 0.7375
-9 -18 -6 3.4386 -4.2539
-9 -18 -3 6.2130 -6.5139
-9 -18 0 7.4495 -4.4959
-9 -18 3 -0.2523 -5.6782
-9 -18 6 -16.9306 8.4965
-9 -18 9 -5.8945 -4.5458
-9 -18 12 -9.2990 -0.6410
-9 -18 15 -1.0651 3.2921
-9 -17 -16 3.8146 1.1721
-9 -17 -13 1.2181 1.5433
-9 -17 -10 -1.1840 2.6358
-9 -17 -7 -8.5701 7.5504
-9 -17 -4 -1.1041 -6.7866
-9 -17 -1 18.0924 13.3190
-9 -17 2 0.9355 -3.1703
-9 -17 5 6.6491 6.8069
-9 -17 8 -7.9551 6.1388
-9 -17 11 1.2467 -3.7487
-9 -17 14 2.8909 2.6249
-9 -17 17 0.4764 2.0878
-9 -16 -17 -1.1988 -1.0873
-9 -16 -14 0.9325 -1.1581
-9 -16 -11 1.1649 -1.2020
-9 -16 -8 3.2365 -0.2380
-9 -16 -5 -4.6125 0.4207
-9 -16 -2 -3.8176 14.1325
-9 -16 1 -6.0078 -12.4739
-9 -16 4 -7.0335 27.8508
-9 -16 7 -2.5745 5.4845
-9 -16 10 -1.5423 0.3832
-9 -16 13 6.6181 3.5399
-9 -16 16 1.2769 1.4854
-9 -15 -15 -2.6903 -0.2050
-9 -15 -12 -0.3913 -3.2892
-9 -15 -9 1.6654 1.8694
-9 -15 -6 7.7816 -0.2731
-9 -15 -3 -0.1220 13.8856
-9 -15 0 4.3454 10.0574
-9 -15 3 17.6540 -0.8756
-9 -15 6 -1.1047 -3.9314
-9 -15 9 -6.5504 3.4868
-9 -15 12 2.7228 -5.4464
-9 -15 15 0.0971 2.1649
-9 -14 -16 -2.1786 3.7498
-9 -14 -13 1.0794 2.3411
-9 -14 -10 3.1973 -3.1367
-9 -14 -7 -8.3408 4.3620
-9 -14 -4 3.8045 6.8912
-9 -14 -1 -4.7691 -3.2505
-9 -14 2 4.7739 1.5722
-9 -14 5 1.3322 8.4313
-9 -14 8 0.3047 -0.2054
-9 -14 11 2.3064 -3.9651
-9 -14 14 -2.2153 -8.3388
-9 -14 17 4.2232 1.3325
-9 -13 -17 1.1531 0.9150
-9 -13 -14 3.1445 -0.1075
-9 -13 -8 1.3839 4.5528
-9 -13 -5 4.8559 -11.9547
-9 -13 -2 -29.0546 -5.2915
-9 -13 1 6.4769 -35.9178
-9 -13 4 9.5225 36.4163
-9 -13 7 2.0814 9.4689
-9 -13 10 -1.8799 0.3019
-9 -13 13 -3.0657 2.1450
-9 -13 16 -0.4001 -1.7738
-9 -12 -18 1.1618 -0.1677
-9 -12 -15 2.9112 0.2778
-9 -12 -9 -6.4065 3.2252
-9 -12 -6 9.1958 6.9129
-9 -12 -3 -16.4551 15.2576
-9 -12 0 38.4937 -5.9354
-9 -12 3 -9.9822 -5.8402
-9 -12 6 -8.7605 10.0497
-9 -12 12 -3.2209 -0.6142
-9 -12 15 4.5540 -1.7911
-9 -12 18 0.1168 -0.6789
-9 -11 -16 -1.9422 1.1741
-9 -11 -7 9.6567 -7.3035
-9 -11 -4 -14.6492 12.5335
-9 -11 -1 19.9380 -12.9605
-9 -11 2 0.7615 -5.3555
-9 -11 5 13.0802 24.3087
-9 -11 8 -12.7441 3.3205
-9 -11 11 1.4565 3.8317
-9 -11 14 -2.0503 -1.2087
-9 -11 17 -1.5397 0.2265
-9 -10 -17 2.6576 1.9939
-9 -10 -8 -7.9570 5.1227
-9 -10 -5 10.7245 -9.6858
-9 -10 -2 -21.5076 -23.7971
-9 -10 1 -10.2369 -2.0425
-9 -10 4 0.8489 17.3360
-9 -10 7 -4.0962 8.4403
-9 -10 13 -0.1570 -1.9482
-9 -10 16 -2.1441 -1.6879
-9 -9 -18 -0.3865 -0.2476
-9 -9 -9 7.0126 -2.9614
-9 -9 -6 -14.0338 -13.8499
-9 -9 -3 -33.8890 10.9288
-9 -9 0 82.5525 33.6977
-9 -9 3 -3.0975 3.4588
-9 -9 6 -9.7390 15.5814
-9 -9 12 -3.8890 -3.5298
-9 -9 15 -2.4952 3.1960
-9 -9 18 0.2115 -0.5609
-9 -8 -16 -3.0560 0.3029
-9 -8 -10 2.2861 2.9446
-9 -8 -7 -0.8589 -5.1301
-9 -8 -4 -31.6798 -11.8570
-9 -8 -1 -0.0826 23.0381
-9 -8 2 10.8954 -21.7399
-9 -8 5 -11.2249 11.4848
-9 -8 8 -7.6146 -9.7953
-9 -8 11 -0.7527 -4.1688
-9 -8 14 -0.1665 3.4058
-9 -8 17 -0.1392 -2.8282
-9 -7 -11 0.4174 2.3721
-9 -7 -8 -4.6804 -6.7376
-9 -7 -5 -9.1593 2.0005
-9 -7 -2 37.9142 2.1218
-9 -7 1 21.2303 -30.0862
-9 -7 4 -0.9013 25.0222
-9 -7 7 -10.2026 -12.7336
-9 -7 13 -2.3347 2.4153
-9 -7 16 -0.9674 -0.7099
-9 -7 19 -2.5349 0.3119
-9 -6 -18 -2.9950 0.9268
-9 -6 -9 -0.2245 -9.1129
-9 -6 -6 -7.2443 -8.6531
-9 -6 -3 -11.1675 -21.7972
-9 -6 0 24.3206 -36.7675
-9 -6 3 12.7664 -5.7275
-9 -6 6 1.3774 8.3817
-9 -6 9 12.1519 -17.5759
-9 -6 12 3.6108 -8.4938
-9 -6 15 -1.8103 -1.8507
-9 -6 18 1.0371 1.1304
-9 -5 -19 -0.3784 1.2782
-9 -5 -13 1.9638 -1.3274
-9 -5 -10 7.2588 11.1219
-9 -5 -7 -0.8865 -2.8742
-9 -5 -4 -7.5035 -19.5573
-9 -5 -1 -9.6060 -36.9364
-9 -5 2 -21.0678 10.8322
-9 -5 5 6.7237 -20.2092
-9 -5 8 -14.8670 -8.6282
-9 -5 14 1.3116 2.4839
-9 -5 17 2.7423 0.0862
-9 -4 -11 3.7756 -3.8558
-9 -4 -8 -10.6448 -0.8829
-9 -4 -5 -21.5636 52.1571
-9 -4 -2 -19.4189 15.7751
-9 -4 1 71.5977 8.9100
-9 -4 4 -13.3418 -41.0595
-9 -4 7 -2.4593 -6.5334
-9 -4 13 1.2409 -3.9083
-9 -4 16 -3.5183 -1.7018
-9 -4 19 -0.3166 0.2072
-9 -3 -12 -1.4928 7.0171
-9 -3 -9 1.7667 8.4630
-9 -3 -6 -16.4421 -7.1407
-9 -3 -3 -39.5006 4.7199
-9 -3 0 -32.1262 -36.1437
-9 -3 3 18.9030 28.4689
-9 -3 6 2.4679 12.4943
-9 -3 9 11.3282 22.2105
-9 -3 12 -3.7195 3.8023
-9 -3 15 -1.4837 -0.1788
-9 -3 18 -0.7037 0.9856
-9 -2 -13 1.6724 3.0793
-9 -2 -10 4.9192 7.1068
-9 -2 -7 -24.2500 16.7572
-9 -2 -4 9.7633 6.1077
-9 -2 -1 35.2834 -16.2374
-9 -2 2 -41.3138 74.2910
-9 -2 5 -6.6671 21.8651
-9 -2 8 -5.9507 -5.3859
-9 -2 14 -6.5737 2.7590
-9 -2 17 -1.5123 0.3345
-9 -1 -14 3.6998 0.3718
-9 -1 -11 13.9027 11.3220
-9 -1 -8 1.6611 -15.2190
-9 -1 -5 -80.3540 9.7714
-9 -1 -2 85.2382 10.1165
-9 -1 1 3.8766 -80.0941
-9 -1 4 -5.8146 56.4519
-9 -1 7 -41.4723 6.9059
-9 -1 10 -4.5475 -2.2766
-9 -1 13 6.4527 2.0576
-9 -1 16 1.5446 2.1253
-9 -1 19 1.4665 -1.8695
-8 -37 -1 0.9400 0.4423
-8 -37 2 0.4968 2.2655
-8 -36 -2 -1.7948 -2.1453
-8 -36 1 -2.8505 0.5858
-8 -36 4 1.5040 2.6021
-8 -35 -3 -0.9827 -2.8487
-8 -35 0 0.0200 0.3752
-8 -35 3 0.6855 0.4455
-8 -34 -7 2.7315 -2.1688
-8 -34 -4 -3.0414 0.1480
-8 -34 -1 -3.0032 1.2713
-8 -34 2 2.1599 2.2927
-8 -34 5 -1.1009 -2.7520
-8 -33 -8 -2.8295 -1.6961
-8 -33 -5 -0.5437 0.4200
-8 -33 -2 -0.5823 1.1243
-8 -33 1 0.4279 -1.0533
-8 -33 4 0.6233 2.6401
-8 -33 7 -1.0266 -0.8601
-8 -32 -9 -0.3435 1.2500
-8 -32 -6 0.6816 0.9296
-8 -32 -3 -0.3712 -1.6749
-8 -32 0 -1.4211 -0.5509
-8 -32 3 -0.8648 -2.4503
-8 -32 6 -2.3149 -2.3806
-8 -32 9 -0.1087 -0.2879
-8 -31 -10 -0.9149 0.0343
-8 -31 -7 3.9017 -0.3715
-8 -31 -4 -1.4837 -2.2584
-8 -31 -1 -2.2786 2.1848
-8 -31 2 4.4936 -4.0825
-8 -31 5 -0.2432 0.7676
-8 -31 8 2.1870 0.1748
-8 -30 -11 0.2098 -0.5586
-8 -30 -8 1.8440 -2.3877
-8 -30 -5 -5.5252 1.3460
-8 -30 -2 -0.4873 2.6150
-8 -30 1 -0.6737 -3.7081
-8 -30 4 -2.4699 0.5042
-8 -30 7 -2.6027 3.4184
-8 -30 10 -2.0089 1.1795
-8 -29 -12 0.7094 0.3580
-8 -29 -9 -1.1921 -1.3146
-8 -29 -6 0.3153 -1.6559
-8 -29 -3 -1.3338 -3.4010
-8 -29 0 -3.2187 2.9601
-8 -29 3 -2.1976 -5.2563
-8 -29 6 -4.5273 -1.6377
-8 -29 9 0.4755 0.2941
-8 -29 12 -1.2853 -0.4410
-8 -28 -10 0.5866 -1.2971
-8 -28 -7 -0.3898 -1.6757
-8 -28 -4 -3.9544 6.7773
-8 -28 -1 -2.5126 -2.6513
-8 -28 2 -2.9120 3.2329
-8 -28 5 5.0425 -0.1576
-8 -28 8 -1.9559 -2.4921
-8 -28 11 -0.8821 1.1807
-8 -27 -11 -1.9353 -0.9428
-8 -27 -8 1.0431 -5.8973
-8 -27 -5 -0.3820 -1.2221
-8 -27 -2 0.9195 2.2470
-8 -27 1 3.2777 -3.1040
-8 -27 4 1.3363 -0.9540
-8 -27 7 0.1271 -2.9221
-8 -27 10 -0.9684 2.7449
-8 -27 13 -0.0799 0.0179
-8 -26 -12 2.4330 -0.0237
-8 -26 -9 -0.9401 -0.6939
-8 -26 -6 0.5445 1.5634
-8 -26 -3 6.3728 -1.2538
-8 -26 0 -3.1414 0.2934
-8 -26 3 3.0764 -5.8937
-8 -26 6 -0.5961 -5.8581
-8 -26 9 1.7339 1.6489
-8 -26 12 0.2153 -0.5004
-8 -25 -13 0.3733 -1.1186
-8 -25 -10 -2.5006 -0.1169
-8 -25 -7 1.6231 -2.4645
-8 -25 -4 1.1565 -0.1400
-8 -25 -1 0.6228 -2.6350
-8 -25 2 -1.1655 6.5067
-8 -25 5 -0.9884 -7.4138
-8 -25 8 3.2807 1.4245
-8 -25 11 2.0625 2.2637
-8 -25 14 -1.5307 0.5065
-8 -24 -14 1.2234 -1.4673
-8 -24 -11 -1.2725 -0.9235
-8 -24 -8 -0.4018 -1.1091
-8 -24 -5 0.6275 -2.7734
-8 -24 -2 -2.2608 -10.1306
-8 -24 1 -3.9409 -2.1695
-8 -24 4 2.2045 -0.6508
-8 -24 7 -1.6635 -7.2892
-8 -24 10 6.9625 1.5664
-8 -24 13 -0.2651 3.0649
-8 -23 -15 -0.5152 -1.1360
-8 -23 -12 -2.7109 2.2740
-8 -23 -9 2.9784 1.5275
-8 -23 -6 1.3136 5.5675
-8 -23 -3 -1.6272 1.4044
-8 -23 0 -2.2944 -0.1074
-8 -23 3 -1.7443 -2.2710
-8 -23 6 1.3655 -0.9415
-8 -23 9 5.1748 -7.6730
-8 -23 12 -1.4367 3.9408
-8 -23 15 -2.0320 -4.2154
-8 -22 -13 -0.2138 -1.0607
-8 -22 -10 -1.4123 -0.9908
-8 -22 -7 -1.0352 4.7332
-8 -22 -4 -3.2951 1.6451
-8 -22 -1 0.6557 2.7227
-8 -22 2 -0.2123 -1.5230
-8 -22 5 -4.3728 -7.9547
-8 -22 8 -0.1281 -4.2048
-8 -22 11 -0.5299 -4.7492
-8 -22 14 -1.9684 -1.6302
-8 -21 -14 -2.6037 0.6544
-8 -21 -11 1.1310 -0.7982
-8 -21 -8 -0.6030 -4.4779
-8 -21 -5 0.5616 -2.6280
-8 -21 -2 -6.4119 -1.5191
-8 -21 1 -4.9038 0.3139
-8 -21 4 -5.3127 1.2559
-8 -21 7 4.6979 -5.8317
-8 -21 10 -0.4089 -4.4207
-8 -21 13 -0.8692 1.7346
-8 -21 16 0.6742 0.7338
-8 -20 -15 0.5245 -0.3747
-8 -20 -12 -2.5854 3.1374
-8 -20 -9 -3.2086 5.9066
-8 -20 -6 1.7655 3.2929
-8 -20 0 -0.0315 -1.6832
-8 -20 3 3.4563 0.8391
-8 -20 6 -6.9258 -0.5934
-8 -20 9 -1.6421 -4.6945
-8 -20 12 -6.1864 -0.4628
-8 -20 15 0.6558 -1.5424
-8 -19 -16 1.1426 -0.2319
-8 -19 -13 0.9762 4.5217
-8 -19 -10 0.9914 1.3475
-8 -19 -7 -2.6768 3.7706
-8 -19 -4 -6.7501 -3.1818
-8 -19 -1 16.6276 10.8081
-8 -19 2 -2.2001 -2.9906
-8 -19 5 4.3629 6.2141
-8 -19 8 -0.1756 7.1517
-8 -19 11 -0.1111 -0.1934
-8 -19 14 4.7439 1.3989
-8 -18 -17 -0.0631 -2.2438
-8 -18 -14 2.6014 0.4848
-8 -18 -11 -0.5274 5.5537
-8 -18 -8 1.9831 -3.1768
-8 -18 -5 9.6014 -3.2614
-8 -18 -2 6.0508 -0.4962
-8 -18 1 10.9180 -0.3706
-8 -18 4 -1.2034 0.4312
-8 -18 7 -3.9777 -0.1319
-8 -18 10 2.7680 -7.8826
-8 -18 13 4.6493 -1.8420
-8 -18 16 0.5610 1.0216
-8 -17 -15 0.4975 0.7069
-8 -17 -12 1.6777 1.6732
-8 -17 -9 -6.0872 -2.8321
-8 -17 -6 0.2124 2.5374
-8 -17 -3 12.0972 -3.1983
-8 -17 0 1.0907 -4.1116
-8 -17 3 -0.8370 -10.7359
-8 -17 6 -10.0997 10.0549
-8 -17 9 -7.9907 -0.3993
-8 -17 12 -3.8000 -0.8402
-8 -17 15 1.0933 2.7743
-8 -16 -16 -0.4437 0.2981
-8 -16 -13 -2.0880 0.9932
-8 -16 -10 2.8371 2.6493
-8 -16 -7 -1.9309 6.3172
-8 -16 -4 -4.2591 -5.4464
-8 -16 -1 2.9674 18.8628
-8 -16 2 -0.4777 -4.1190
-8 -16 5 1.5844 -7.5539
-8 -16 8 -5.3750 9.3964
-8 -16 11 0.8622 -6.2029
-8 -16 14 -3.3226 0.2321
-8 -16 17 2.3680 1.9858
-8 -15 -17 -1.9938 1.0488
-8 -15 -14 -1.2016 0.6434
-8 -15 -11 -0.0456 -3.5283
-8 -15 -8 2.0785 6.6696
-8 -15 -5 7.7483 4.0383
-8 -15 -2 -16.9221 2.1736
-8 -15 1 -7.5039 -7.6509
-8 -15 4 0.6286 36.4318
-8 -15 7 3.1440 4.9922
-8 -15 10 0.6270 0.1992
-8 -15 13 2.2042 1.1943
-8 -15 16 1.4987 -1.0400
-8 -14 -18 1.0704 0.6478
-8 -14 -15 -0.2959 1.5909
-8 -14 -12 1.3986 -5.0811
-8 -14 -9 2.4108 -4.0902
-8 -14 -6 2.8169 -1.2453
-8 -14 -3 -13.7898 15.7232
-8 -14 0 23.6779 -8.9959
-8 -14 3 7.3646 -3.9252
-8 -14 6 -7.6341 1.5860
-8 -14 9 -4.1947 1.0814
-8 -14 12 -0.4414 -0.4907
-8 -14 15 3.5283 0.7781
-8 -14 18 0.4354 1.0113
-8 -13 -16 0.3113 1.0207
-8 -13 -13 1.5857 1.8238
-8 -13 -7 7.9099 1.8425
-8 -13 -4 -0.0727 -1.7288
-8 -13 -1 -20.4726 -15.8219
-8 -13 2 7.1339 9.1652
-8 -13 5 7.7644 24.7210
-8 -13 8 -14.5706 -0.4187
-8 -13 11 0.3037 3.3310
-8 -13 14 -5.2499 -8.9058
-8 -13 17 2.4693 0.4289
-8 -12 -17 1.6781 -0.1439
-8 -12 -14 -1.4782 -0.7061
-8 -12 -8 -7.0503 -0.4570
-8 -12 -5 1.4983 -3.3818
-8 -12 -2 -15.3782 -12.0796
-8 -12 1 -1.3511 -31.6593
-8 -12 4 3.9737 26.0413
-8 -12 7 0.1978 18.3757
-8 -12 10 3.2868 0.0783
-8 -12 13 3.2474 2.1264
-8 -12 16 0.0009 0.0669
-8 -11 -18 -0.2054 -0.8273
-8 -11 -15 0.3465 1.4195
-8 -11 -9 1.9278 4.9526
-8 -11 -6 15.7026 -1.3505
-8 -11 -3 -34.3577 8.3459
-8 -11 0 88.8959 32.1543
-8 -11 3 -19.8916 -5.7903
-8 -11 6 -7.2883 16.7120
-8 -11 12 0.2782 -2.5565
-8 -11 15 0.1026 0.2400
-8 -11 18 -0.0141 -1.5206
-8 -10 -16 -3.0196 5.5800
-8 -10 -10 -0.8233 1.8668
-8 -10 -7 7.8992 -1.7039
-8 -10 -4 -17.6454 4.1541
-8 -10 -1 20.3811 -9.0656
-8 -10 2 -10.6118 -12.4585
-8 -10 5 12.4226 12.1262
-8 -10 8 -10.3767 -12.1894
-8 -10 11 -3.6336 -1.8817
-8 -10 14 -0.1267 1.5014
-8 -10 17 0.1365 -0.7708
-8 -9 -17 2.1011 3.6131
-8 -9 -8 0.4967 -5.1310
-8 -9 -5 -6.6739 -18.4335
-8 -9 -2 2.6325 2.4651
-8 -9 1 -19.6289 6.0432
-8 -9 4 -6.8060 18.4105
-8 -9 7 1.5045 -1.7027
-8 -9 13 -2.7205 1.9804
-8 -9 16 -2.2701 -2.6293
-8 -9 19 -1.8678 0.8049
-8 -8 -18 0.0122 -0.4750
-8 -8 -9 3.0998 -15.0058
-8 -8 -6 -14.2144 -8.5509
-8 -8 -3 -9.1337 -26.5176
-8 -8 0 44.3555 24.2058
-8 -8 3 11.4892 -4.1692
-8 -8 6 -3.4470 12.4539
-8 -8 12 3.4064 1.8376
-8 -8 15 0.2189 -1.4781
-8 -8 18 0.4341 -0.4255
-8 -7 -19 -1.0415 -0.7034
-8 -7 -16 -3.7891 -1.1156
-8 -7 -10 -5.2344 -0.9859
-8 -7 -7 1.1744 8.4659
-8 -7 -4 -34.0990 -48.1569
-8 -7 -1 -12.3974 45.8406
-8 -7 2 -15.8647 -52.7176
-8 -7 5 -4.4868 1.0382
-8 -7 8 -12.3484 -32.9005
-8 -7 14 -2.6907 -1.8802
-8 -7 17 1.6063 -0.0679
-8 -6 -11 -0.8302 -0.7319
-8 -6 -8 7.0393 3.3421
-8 -6 -5 -16.9548 1.9292
-8 -6 -2 11.8058 16.2968
-8 -6 1 18.3933 -43.7648
-8 -6 4 -16.8397 -21.8036
-8 -6 7 -16.7001 -10.2355
-8 -6 13 2.4902 -0.1818
-8 -6 16 0.6535 -1.1185
-8 -6 19 -3.4792 0.6237
-8 -5 -12 1.4688 5.8278
-8 -5 -9 10.9029 -2.8473
-8 -5 -6 -9.3463 -1.0197
-8 -5 -3 -15.1933 23.5577
-8 -5 0 -3.0990 -34.8952
-8 -5 3 7.2010 19.5113
-8 -5 6 0.7778 20.1631
-8 -5 9 9.5892 0.7467
-8 -5 12 -11.0080 3.6289
-8 -5 15 -0.7935 0.9378
-8 -5 18 2.6058 1.4934
-8 -4 -19 -1.0222 0.2027
-8 -4 -13 -1.4462 2.1496
-8 -4 -10 19.7648 0.4957
-8 -4 -7 -25.6596 -1.5142
-8 -4 -4 -7.6228 13.2297
-8 -4 -1 -28.5934 -29.5168
-8 -4 2 -9.3981 47.2347
-8 -4 5 8.0424 8.9962
-8 -4 8 24.5563 -1.8681
-8 -4 14 2.2088 1.2505
-8 -4 17 2.3245 0.2758
-8 -3 -14 4.2750 -3.9382
-8 -3 -11 -0.0107 -1.9790
-8 -3 -8 -5.6849 10.4927
-8 -3 -5 -29.1854 37.4097
-8 -3 -2 20.9763 36.5646
-8 -3 1 64.4789 -73.8996
-8 -3 4 -1.9786 15.3038
-8 -3 7 -12.9432 -9.0982
-8 -3 13 -2.4009 2.4117
-8 -3 16 -1.2754 1.4739
-8 -3 19 1.1601 -2.2088
-8 -2 -15 0.0682 -2.8916
-8 -2 -12 5.8317 5.8319
-8 -2 -9 -2.9902 5.1036
-8 -2 -6 -61.0953 1.6047
-8 -2 -3 -11.5755 -8.8106
-8 -2 0 -116.5711 -16.3175
-8 -2 3 35.7787 82.5219
-8 -2 6 -12.1073 17.4208
-8 -2 9 3.5578 11.0302
-8 -2 15 2.1693 -3.7164
-8 -2 18 -1.3622 -0.0070
-8 -1 -16 -1.2686 0.3860
-8 -1 -13 -1.6688 -4.6050
-8 -1 -10 0.8990 11.9404
-8 -1 -7 -11.9993 11.7256
-8 -1 -4 9.1011 -25.6290
-8 -1 -1 33.9090 -25.6439
-8 -1 2 -58.8193 133.0833
-8 -1 5 -14.8343 60.8199
-8 -1 8 -33.7600 15.4436
-8 -1 14 0.2834 1.4158
-8 -1 17 -0.5590 -1.3501
-8 -1 20 1.0947 1.3387
-7 -37 -3 -2.8065 3.2422
-7 -37 0 -1.3789 2.0867
-7 -37 3 0.6447 0.8518
-7 -36 -4 -2.6262 2.1240
-7 -36 -1 0.2745 0.9309
-7 -36 2 0.8878 2.2911
-7 -36 5 -1.3006 -1.3412
-7 -35 -5 1.3586 3.3518
-7 -35 -2 -1.3586 -0.5749
-7 -35 1 -0.8725 2.2104
-7 -35 4 0.0788 2.7426
-7 -34 -6 1.7747 0.5800
-7 -34 -3 -2.0381 -2.7275
-7 -34 0 0.0117 -0.5029
-7 -34 3 -1.3499 1.6219
-7 -34 6 -0.5724 -0.7151
-7 -33 -7 3.9509 -2.9717
-7 -33 -4 0.1074 -0.4135
-7 -33 -1 -1.0432 0.5863
-7 -33 2 2.4114 -1.0813
-7 -33 5 -0.9132 0.4916
-7 -33 8 3.2761 -0.3716
-7 -32 -8 -1.1478 0.7271
-7 -32 -5 -2.0063 -2.4925
-7 -32 -2 0.5143 1.0840
-7 -32 1 -0.6294 -1.8561
-7 -32 4 1.4171 1.9967
-7 -32 7 -0.4823 -0.9388
-7 -32 10 -1.6826 1.2541
-7 -31 -9 0.6530 -1.6343
-7 -31 -6 -2.3402 -0.0468
-7 -31 -3 0.3459 -3.0222
-7 -31 0 -4.3284 4.2106
-7 -31 3 -1.0128 -0.1219
-7 -31 6 -1.9663 -3.1316
-7 -31 9 -1.8932 -0.2616
-7 -30 -10 0.2981 0.2543
-7 -30 -7 1.5104 -1.2203
-7 -30 -4 -5.2004 -0.3106
-7 -30 -1 0.4663 -0.1188
-7 -30 2 0.5266 -4.5675
-7 -30 5 3.1776 -0.5699
-7 -30 8 -1.5108 -2.9990
-7 -30 11 0.8625 1.0414
-7 -29 -11 -0.4997 -1.9831
-7 -29 -8 0.2985 -4.0022
-7 -29 -5 -0.8491 3.4534
-7 -29 -2 0.7298 2.0368
-7 -29 1 -0.2150 -4.3699
-7 -29 4 1.4242 -1.4723
-7 -29 7 -2.5914 -2.6004
-7 -29 10 -3.0029 3.9265
-7 -28 -12 1.8718 0.2056
-7 -28 -9 -0.9716 -2.0787
-7 -28 -6 -2.9120 -5.6230
-7 -28 -3 0.1663 0.8075
-7 -28 0 -6.9978 -0.1655
-7 -28 3 -4.4232 -5.4142
-7 -28 6 -4.6690 -4.5543
-7 -28 9 1.4370 -1.8388
-7 -28 12 -1.1018 -1.6929
-7 -27 -13 -0.5221 -3.0914
-7 -27 -10 -2.5220 -1.3062
-7 -27 -7 -0.4769 0.3350
-7 -27 -4 2.6823 0.1957
-7 -27 -1 -5.1125 -0.8291
-7 -27 2 1.5057 3.6672
-7 -27 5 -1.9924 -5.9269
-7 -27 8 3.8953 2.6405
-7 -27 11 0.8225 0.4229
-7 -26 -14 -0.2211 0.3698
-7 -26 -11 -0.8544 1.4243
-7 -26 -8 -0.7693 -2.8278
-7 -26 -5 -3.6015 -2.2329
-7 -26 -2 2.1966 0.9155
-7 -26 1 3.3377 -2.6734
-7 -26 4 3.9721 1.6920
-7 -26 7 6.0015 -5.5579
-7 -26 10 2.7393 1.0425
-7 -26 13 -1.0425 1.6966
-7 -25 -12 -0.6739 0.3571
-7 -25 -9 4.4322 1.1532
-7 -25 -6 3.2723 3.2300
-7 -25 -3 1.2657 -1.9804
-7 -25 0 -6.4917 -1.7150
-7 -25 3 -3.1386 -3.9617
-7 -25 6 1.9632 -3.9796
-7 -25 9 4.5623 -5.7481
-7 -25 12 -2.0959 1.1805
-7 -24 -13 2.2557 0.7609
-7 -24 -10 0.0283 -2.8146
-7 -24 -7 -2.9854 2.4951
-7 -24 -4 6.0791 6.5560
-7 -24 -1 0.8597 -4.2275
-7 -24 2 0.3598 7.4052
-7 -24 5 -1.3814 -9.1685
-7 -24 8 -2.3163 -2.3161
-7 -24 11 -0.2606 2.5487
-7 -24 14 -0.1669 3.1003
-7 -23 -14 -1.4508 -2.7293
-7 -23 -11 -0.8235 -2.1004
-7 -23 -8 -1.9722 1.9687
-7 -23 -5 1.4057 -2.5259
-7 -23 -2 -9.4360 -2.7630
-7 -23 1 -8.3401 4.1064
-7 -23 4 5.2056 1.5779
-7 -23 7 -1.7322 -2.3343
-7 -23 10 2.2025 -3.1652
-7 -23 13 0.3822 2.2749
-7 -22 -15 -1.0121 1.0992
-7 -22 -12 -1.8786 -1.4540
-7 -22 -9 3.8031 4.5684
-7 -22 -6 0.6765 2.9976
-7 -22 -3 1.2887 0.4140
-7 -22 0 -3.3741 -4.0030
-7 -22 3 3.3871 -0.1830
-7 -22 6 4.5269 -6.1194
-7 -22 9 0.8635 -6.4297
-7 -22 12 -0.2548 -1.0393
-7 -22 15 -2.0288 -2.9034
-7 -21 -16 -0.9090 -1.7133
-7 -21 -13 -2.9782 0.2143
-7 -21 -10 2.2102 -0.5103
-7 -21 -7 -3.0021 2.3502
-7 -21 -4 -4.4306 2.1799
-7 -21 -1 11.9958 3.6143
-7 -21 2 4.8901 -5.3995
-7 -21 5 3.2713 -11.6227
-7 -21 8 -6.8168 1.2828
-7 -21 11 -2.2839 -3.8126
-7 -21 14 -2.6619 1.0504
-7 -20 -14 0.6287 0.3260
-7 -20 -11 -1.3054 -0.3646
-7 -20 -8 -9.3869 -4.9816
-7 -20 -5 5.8100 -2.8299
-7 -20 -2 -2.7080 -11.5264
-7 -20 1 -5.7976 0.3934
-7 -20 4 -4.5019 6.1213
-7 -20 7 -0.1444 -4.7658
-7 -20 10 0.6992 -4.1333
-7 -20 13 4.7723 3.2214
-7 -20 16 1.3420 1.5845
-7 -19 -15 -0.3077 -1.1540
-7 -19 -12 -0.6655 4.4602
-7 -19 -9 -3.6587 10.5430
-7 -19 -6 5.0551 -5.5039
-7 -19 -3 -1.1412 -8.1890
-7 -19 0 0.4466 -11.8796
-7 -19 3 -6.5610 -13.3839
-7 -19 6 -14.1236 16.4990
-7 -19 9 -2.6946 -3.4059
-7 -19 12 -6.5575 4.6588
-7 -19 15 1.4030 -1.3036
-7 -18 -16 1.5389 0.2363
-7 -18 -13 -0.6174 2.7716
-7 -18 -10 -1.3506 4.8003
-7 -18 -7 -2.3042 4.2548
-7 -18 -4 2.6794 1.2835
-7 -18 -1 16.5847 16.1732
-7 -18 2 -7.9563 5.0289
-7 -18 5 18.4706 0.8689
-7 -18 8 1.8704 4.6230
-7 -18 11 6.2609 -1.5440
-7 -18 14 -0.5791 -1.3583
-7 -18 17 0.1558 1.8211
-7 -17 -17 -1.5107 -0.0045
-7 -17 -14 0.8963 1.4487
-7 -17 -11 1.6389 2.0330
-7 -17 -8 -0.2984 -5.2613
-7 -17 -5 7.6964 1.5813
-7 -17 -2 3.4749 1.2714
-7 -17 1 5.0117 1.6762
-7 -17 4 -10.1682 4.6777
-7 -17 7 -1.5095 3.1331
-7 -17 10 -0.3109 -6.6982
-7 -17 13 -1.5283 4.5608
-7 -17 16 1.1634 0.8708
-7 -16 -15 1.4013 0.2984
-7 -16 -12 0.8469 -4.9592
-7 -16 -9 -9.2642 3.6961
-7 -16 -6 11.3003 8.3117
-7 -16 -3 -9.5732 -10.6590
-7 -16 0 5.3346 5.1145
-7 -16 3 9.0510 -12.3511
-7 -16 6 -6.8621 -4.3740
-7 -16 9 -5.2911 1.2646
-7 -16 12 -4.9837 2.9446
-7 -16 15 3.3088 1.2219
-7 -16 18 -1.0546 0.7061
-7 -15 -16 -2.1258 -1.8948
-7 -15 -13 -5.0715 -0.9421
-7 -15 -10 5.6340 0.5411
-7 -15 -7 -5.7826 1.8228
-7 -15 -4 -9.8972 12.8847
-7 -15 -1 -10.5232 5.5903
-7 -15 2 -3.5975 0.4143
-7 -15 5 0.1561 9.6543
-7 -15 8 0.5837 2.1467
-7 -15 11 0.2972 6.3591
-7 -15 14 -0.6184 -5.4438
-7 -15 17 4.5313 2.3403
-7 -14 -17 -2.6877 -0.2137
-7 -14 -14 -5.8251 0.3752
-7 -14 -8 3.6286 3.3826
-7 -14 -5 6.4649 -5.0721
-7 -14 -2 -18.6157 0.9758
-7 -14 1 -5.8835 -14.1491
-7 -14 4 9.8575 36.4004
-7 -14 7 -2.9398 10.3614
-7 -14 10 8.8775 4.1280
-7 -14 13 0.0599 -0.3629
-7 -14 16 0.3065 -0.7593
-7 -13 -18 0.2734 1.1752
-7 -13 -15 -0.1537 4.4592
-7 -13 -9 -7.4566 0.3983
-7 -13 -6 10.8679 13.4645
-7 -13 -3 -3.3628 -5.8841
-7 -13 0 40.1815 -9.8194
-7 -13 3 -7.2807 -3.3693
-7 -13 6 -12.2168 6.6094
-7 -13 12 3.1542 -5.9873
-7 -13 15 4.6543 0.0093
-7 -13 18 1.4316 -1.3687
-7 -12 -16 1.0312 3.3023
-7 -12 -7 13.0550 -11.7418
-7 -12 -4 -14.0740 -7.7648
-7 -12 -1 -10.4031 -0.8769
-7 -12 2 15.3991 -7.8069
-7 -12 5 8.6748 15.6712
-7 -12 8 -12.8393 -5.1697
-7 -12 11 -3.9093 0.2228
-7 -12 14 -3.1223 -0.6008
-7 -12 17 -0.8129 0.9334
-7 -11 -17 3.6426 1.6278
-7 -11 -8 -8.8132 0.6223
-7 -11 -5 19.5747 2.0296
-7 -11 -2 -8.7500 -10.7267
-7 -11 1 -20.4483 -5.9292
-7 -11 4 -12.6576 5.8442
-7 -11 7 6.0728 2.7925
-7 -11 13 3.6660 0.4577
-7 -11 16 -1.4114 -1.7978
-7 -11 19 0.3157 -0.1856
-7 -10 -18 -0.0088 -0.3825
-7 -10 -9 1.5172 -13.8800
-7 -10 -6 4.7994 -6.2566
-7 -10 -3 -13.5084 9.9866
-7 -10 0 90.7010 38.2574
-7 -10 3 -24.1181 -7.0402
-7 -10 6 -4.3418 6.5457
-7 -10 12 1.0412 -0.3607
-7 -10 15 0.0553 2.1244
-7 -10 18 0.6776 0.8068
-7 -9 -16 -2.9678 0.9445
-7 -9 -10 -13.7757 3.2185
-7 -9 -7 19.1867 0.8641
-7 -9 -4 -28.2963 -51.3939
-7 -9 -1 -29.4046 29.9626
-7 -9 2 -34.0481 -41.9901
-7 -9 5 -0.6011 -1.4967
-7 -9 11 -1.8743 0.6180
-7 -9 14 -3.9907 -2.4062
-7 -9 17 0.6904 0.4300
-7 -8 -17 -0.0455 3.5797
-7 -8 -11 -4.4874 3.4655
-7 -8 -8 1.7223 -2.5145
-7 -8 -5 -30.7408 -18.0443
-7 -8 -2 17.9832 44.4437
-7 -8 1 -42.6999 -6.4616
-7 -8 4 -18.4654 7.4413
-7 -8 7 -5.7144 -7.5187
-7 -8 13 -2.6320 1.7787
-7 -8 16 0.9803 -1.1809
-7 -8 19 -1.7017 0.0865
-7 -7 -18 -1.7292 -1.9844
-7 -7 -9 9.1845 -13.7358
-7 -7 -6 -14.5819 -1.5988
-7 -7 -3 -9.8773 -7.5644
-7 -7 0 -3.7597 29.2229
-7 -7 3 -3.4959 -1.4564
-7 -7 6 2.3991 28.0846
-7 -7 12 2.1742 1.4974
-7 -7 15 1.2788 -2.6695
-7 -7 18 1.1276 0.0891
-7 -6 -19 -1.9263 -0.3971
-7 -6 -16 -1.8895 -0.3768
-7 -6 -10 2.3437 -4.2725
-7 -6 -7 4.1943 22.7220
-7 -6 -4 12.7074 -23.0789
-7 -6 -1 -3.1081 18.3244
-7 -6 2 1.5302 -44.4206
-7 -6 5 3.8385 1.9404
-7 -6 8 8.4349 -21.7387
-7 -6 14 3.1227 2.1304
-7 -6 17 3.0544 0.3691
-7 -5 -11 3.1561 -5.7139
-7 -5 -8 10.5747 5.1523
-7 -5 -5 -12.8355 13.3666
-7 -5 -2 -11.5898 60.7020
-7 -5 1 50.8599 -91.7939
-7 -5 4 -22.1697 -5.3595
-7 -5 7 2.5221 -29.9509
-7 -5 13 -1.3961 -3.2656
-7 -5 16 0.8014 1.7028
-7 -5 19 -0.5594 1.0126
-7 -4 -12 4.3640 3.3401
-7 -4 -9 9.2424 3.5809
-7 -4 -6 -13.5034 -20.8543
-7 -4 -3 -12.0936 20.7288
-7 -4 0 -91.6094 -77.3306
-7 -4 3 20.6612 85.2663
-7 -4 6 -6.8727 14.1928
-7 -4 12 -1.5652 9.9068
-7 -4 15 3.9152 1.8782
-7 -4 18 2.8897 -0.7525
-7 -3 -19 1.1740 -2.1604
-7 -3 -13 -0.1673 -3.4920
-7 -3 -10 8.9544 -9.4123
-7 -3 -7 -39.7716 17.3058
-7 -3 -4 9.4793 27.5943
-7 -3 -1 -37.2188 0.1355
-7 -3 2 1.7106 121.6884
-7 -3 5 3.5234 39.5035
-7 -3 8 4.9321 0.3977
-7 -3 14 0.2002 -1.0189
-7 -3 17 0.2408 -4.3920
-7 -3 20 1.1791 1.7938
-7 -2 -14 -0.9069 -6.6790
-7 -2 -8 6.6035 -9.5810
-7 -2 -2 -10.7748 47.9866
-7 -2 1 66.7059 -52.1180
-7 -2 4 14.1370 48.8237
-7 -2 7 3.6008 8.8585
-7 -2 13 3.6075 -4.0022
-7 -2 16 -1.1142 -2.3734
-7 -2 19 -0.3084 -1.3363
-7 -1 -15 -0.8448 -1.9594
-7 -1 -12 0.9505 1.5934
-7 -1 -9 -9.4447 6.4064
-7 -1 -6 -46.8828 -6.7907
-7 -1 -3 43.3476 21.5774
-7 -1 0 -33.2982 -46.6986
-7 -1 3 8.8798 40.3593
-7 -1 6 -10.2927 -27.8412
-7 -1 9 -29.1855 -1.7803
-7 -1 15 -1.2139 -1.2634
-7 -1 18 0.0752 0.7182
-6 -38 -1 0.7314 1.0414
-6 -38 2 0.9102 2.0186
-6 -37 -2 -3.0713 -0.2673
-6 -37 1 -3.8091 0.2785
-6 -37 4 0.3861 2.5927
-6 -36 -6 0.4013 0.5366
-6 -36 -3 -1.4419 1.6404
-6 -36 0 0.9144 2.2547
-6 -36 3 -0.6962 2.1521
-6 -35 -7 3.2572 -0.5552
-6 -35 -4 -2.1719 2.6625
-6 -35 -1 -0.0668 0.2888
-6 -35 2 0.7720 1.8655
-6 -35 5 -1.0919 -0.2882
-6 -34 -8 -1.1929 -0.4570
-6 -34 -5 2.6643 -0.4102
-6 -34 -2 0.1034 -1.4882
-6 -34 1 -1.2601 -0.4632
-6 -34 4 -1.0769 4.4090
-6 -34 7 -0.6910 -1.4026
-6 -33 -9 0.2418 0.1985
-6 -33 -6 0.1053 -1.5759
-6 -33 -3 0.7076 -3.1314
-6 -33 0 -1.6833 1.7461
-6 -33 3 -0.6383 1.5241
-6 -33 6 -3.0301 -2.4205
-6 -33 9 -0.0004 0.7306
-6 -32 -10 -0.8959 0.3804
-6 -32 -7 0.1097 -1.5665
-6 -32 -4 -0.4444 -4.4708
-6 -32 -1 -0.0069 1.7532
-6 -32 2 3.1576 -2.2969
-6 -32 5 2.5548 -0.2207
-6 -32 8 2.0181 0.8392
-6 -32 11 1.5835 -0.1860
-6 -31 -11 0.0725 -0.5918
-6 -31 -8 -0.3108 -1.3446
-6 -31 -5 -5.2450 0.2941
-6 -31 -2 0.5922 0.6428
-6 -31 1 -3.4957 -1.5302
-6 -31 4 0.5903 -0.7190
-6 -31 7 -3.8337 -1.9021
-6 -31 10 -1.8684 1.6749
-6 -30 -12 1.0629 -0.4325
-6 -30 -9 -2.5577 -0.2999
-6 -30 -6 0.1049 -1.4445
-6 -30 -3 -0.7482 -0.1789
-6 -30 0 -5.4415 3.9015
-6 -30 3 -2.4231 -1.9872
-6 -30 6 -5.1440 -4.6211
-6 -30 9 -0.3275 -1.9205
-6 -30 12 -1.0590 -1.4284
-6 -29 -13 -1.1709 -1.3166
-6 -29 -10 0.1837 2.0024
-6 -29 -7 -2.0350 -0.6566
-6 -29 -4 -1.7577 4.6544
-6 -29 -1 -2.4384 -0.8484
-6 -29 2 -0.7896 -1.3020
-6 -29 5 1.2955 1.0792
-6 -29 8 0.3754 -1.3206
-6 -29 11 -1.0698 -0.8436
-6 -28 -11 -0.0009 1.4173
-6 -28 -8 2.4382 -4.5068
-6 -28 -5 -0.9658 -3.4940
-6 -28 -2 1.1955 3.9815
-6 -28 1 -0.1319 -7.7312
-6 -28 4 1.4698 1.8003
-6 -28 7 6.6628 -6.7213
-6 -28 10 0.0078 2.1451
-6 -28 13 0.2553 1.9106
-6 -27 -12 4.1135 0.2498
-6 -27 -9 0.3904 -3.5400
-6 -27 -6 -1.7042 2.8988
-6 -27 -3 4.9736 0.7509
-6 -27 0 -6.0459 -2.3659
-6 -27 3 -1.8629 -1.6314
-6 -27 6 2.8325 -8.4530
-6 -27 9 1.7624 -5.9521
-6 -27 12 1.4288 0.4451
-6 -26 -13 -0.2999 -1.2397
-6 -26 -10 -2.7063 -0.2465
-6 -26 -7 2.3518 -0.2701
-6 -26 -4 1.4414 1.7490
-6 -26 -1 -1.9861 1.7585
-6 -26 2 3.7223 10.1320
-6 -26 5 -1.1843 -3.0874
-6 -26 8 1.2790 -3.2353
-6 -26 11 -2.1822 2.5546
-6 -26 14 1.5856 -0.3014
-6 -25 -14 2.2406 -0.9032
-6 -25 -11 0.9376 0.1791
-6 -25 -8 0.8804 1.1845
-6 -25 -5 3.8982 -2.4799
-6 -25 -2 0.8102 -7.0188
-6 -25 1 -1.6086 -6.0028
-6 -25 4 8.0903 1.3048
-6 -25 7 0.9108 -4.6012
-6 -25 10 0.8561 -1.7379
-6 -25 13 0.0967 2.0148
-6 -24 -15 0.3142 -0.7103
-6 -24 -12 0.0787 0.5793
-6 -24 -9 6.0684 -1.2566
-6 -24 -6 0.0655 3.8479
-6 -24 -3 0.8898 1.9845
-6 -24 0 -5.8535 -3.7960
-6 -24 3 1.9478 -5.9218
-6 -24 6 1.8252 -3.0938
-6 -24 9 2.1184 -5.5858
-6 -24 12 -4.0568 -0.4619
-6 -24 15 -2.5014 -0.0283
-6 -23 -13 1.0344 -3.7610
-6 -23 -10 -3.0176 -4.6812
-6 -23 -7 -4.3428 6.4879
-6 -23 -4 -0.7590 1.3407
-6 -23 -1 -5.0847 1.8842
-6 -23 2 2.6888 3.3155
-6 -23 5 -4.7431 -13.0586
-6 -23 8 -9.5228 4.3517
-6 -23 11 -1.5967 -5.0040
-6 -23 14 -0.0123 3.8756
-6 -22 -14 -4.5984 -0.6216
-6 -22 -11 0.0401 -0.0889
-6 -22 -8 -3.9632 1.1721
-6 -22 -5 -0.7866 0.9946
-6 -22 -2 -5.1654 -1.4804
-6 -22 1 -8.6281 0.9773
-6 -22 4 -2.5400 2.6963
-6 -22 7 0.2144 3.5012
-6 -22 10 -0.6792 -3.5436
-6 -22 13 3.3740 4.9281
-6 -22 16 0.4682 0.4397
-6 -21 -15 -0.6264 0.7768
-6 -21 -12 -1.6931 -0.3623
-6 -21 -9 2.6520 5.8244
-6 -21 -6 -2.4071 -0.8730
-6 -21 -3 4.8964 -2.4898
-6 -21 0 -4.0444 -13.0680
-6 -21 3 4.4639 3.8664
-6 -21 6 1.2361 2.9175
-6 -21 9 -0.2850 -4.5469
-6 -21 12 -1.9643 -0.9140
-6 -21 15 -1.1048 -3.2520
-6 -20 -16 -0.4575 0.1720
-6 -20 -13 0.2773 0.2665
-6 -20 -10 0.1530 -2.4721
-6 -20 -7 -4.4197 -2.3666
-6 -20 -4 1.5015 0.6755
-6 -20 -1 9.5596 -3.3658
-6 -20 2 -12.0859 0.5555
-6 -20 5 13.0174 1.4091
-6 -20 8 1.0476 2.4235
-6 -20 11 1.8819 0.1581
-6 -20 14 -4.6956 3.6978
-6 -20 17 -0.4760 1.0725
-6 -19 -17 1.0311 -1.4193
-6 -19 -14 0.7809 -2.8985
-6 -19 -11 -6.8702 7.4140
-6 -19 -8 -7.8388 -0.1871
-6 -19 -5 11.2217 -6.2340
-6 -19 -2 -5.8730 -8.5892
-6 -19 1 2.7442 11.4402
-6 -19 4 -3.7972 -0.6651
-6 -19 7 -7.1404 -4.3512
-6 -19 10 1.5378 -6.9602
-6 -19 13 -2.0115 6.9446
-6 -19 16 1.6578 1.7677
-6 -18 -15 -0.7380 -0.0247
-6 -18 -12 2.3225 2.7651
-6 -18 -9 -6.1641 6.4817
-6 -18 -6 2.8904 0.2949
-6 -18 -3 -3.0061 0.5542
-6 -18 0 8.7611 -4.5877
-6 -18 3 -11.2022 -10.5512
-6 -18 6 -1.8351 14.6750
-6 -18 9 -6.6353 2.0705
-6 -18 12 -1.8346 12.2691
-6 -18 15 3.6721 -0.8210
-6 -17 -16 -0.1904 -0.1068
-6 -17 -13 -0.5622 0.7208
-6 -17 -10 1.0666 2.5666
-6 -17 -7 1.4386 1.2252
-6 -17 -4 -4.2790 11.3515
-6 -17 -1 11.2903 9.7519
-6 -17 2 -5.4494 12.4574
-6 -17 5 20.6039 -12.8971
-6 -17 8 4.9687 3.9967
-6 -17 11 5.2179 5.0266
-6 -17 14 -2.0856 -5.7682
-6 -17 17 3.2446 2.1085
-6 -16 -17 -1.5522 0.7813
-6 -16 -14 -1.5037 -0.1217
-6 -16 -11 -5.3306 -0.9443
-6 -16 -8 -4.1261 -1.1576
-6 -16 -5 6.6604 14.3379
-6 -16 -2 3.3567 -11.7261
-6 -16 1 -7.1286 7.2979
-6 -16 4 4.2962 10.5218
-6 -16 7 4.5894 -1.4492
-6 -16 10 7.3065 1.6502
-6 -16 13 -1.1801 0.2839
-6 -16 16 0.3912 -1.9525
-6 -15 -18 0.9460 -1.2127
-6 -15 -15 1.3236 -1.0527
-6 -15 -12 0.1656 0.1008
-6 -15 -9 -3.5929 3.5746
-6 -15 -6 5.2981 8.8254
-6 -15 -3 -24.3665 -8.9395
-6 -15 0 23.9222 10.2989
-6 -15 3 5.8556 -24.9146
-6 -15 6 -18.6642 -4.8894
-6 -15 12 -2.7416 0.7989
-6 -15 15 3.2053 1.6753
-6 -15 18 -0.8084 1.2462
-6 -14 -16 -1.6780 -1.1315
-6 -14 -13 1.6657 2.0966
-6 -14 -7 4.2683 8.0005
-6 -14 -4 1.4663 -12.6217
-6 -14 -1 -25.5297 -0.6197
-6 -14 2 -6.2784 -12.1500
-6 -14 5 -0.8108 23.3350
-6 -14 8 -6.6778 -10.4934
-6 -14 11 -1.8947 1.4727
-6 -14 14 -2.3123 -4.1260
-6 -14 17 0.5325 1.3373
-6 -13 -17 0.0982 1.7764
-6 -13 -14 -2.9424 -1.4825
-6 -13 -8 -3.5322 -4.3620
-6 -13 -5 8.2757 -7.0175
-6 -13 -2 8.0607 -0.0590
-6 -13 1 -18.2284 -30.4784
-6 -13 4 -3.2373 16.8172
-6 -13 7 -1.0442 12.8838
-6 -13 10 -4.2332 -1.3007
-6 -13 13 7.7402 3.8926
-6 -13 16 -0.9621 0.3562
-6 -12 -18 2.1988 0.5126
-6 -12 -15 0.9214 0.7636
-6 -12 -9 -4.5611 -5.1849
-6 -12 -6 19.4174 0.9582
-6 -12 -3 -9.9298 -17.7470
-6 -12 0 37.5090 21.4619
-6 -12 3 -21.3290 2.0251
-6 -12 6 -11.4922 2.2107
-6 -12 12 3.7281 -2.9996
-6 -12 15 2.3174 2.0193
-6 -12 18 0.2174 -1.0425
-6 -11 -16 -0.3859 -0.0911
-6 -11 -10 -5.1497 3.2564
-6 -11 -7 -3.7366 -6.2179
-6 -11 -4 -10.7947 -2.7126
-6 -11 -1 -23.8889 16.3930
-6 -11 2 -2.4168 -31.6363
-6 -11 5 1.4419 -3.9464
-6 -11 11 -1.9019 -7.1479
-6 -11 14 -2.0251 1.2223
-6 -11 17 1.9771 2.1853
-6 -10 -17 1.1503 1.6017
-6 -10 -8 -2.1867 4.0219
-6 -10 -5 6.6019 -7.1867
-6 -10 -2 -21.6757 56.4275
-6 -10 1 -33.5402 26.4940
-6 -10 4 -19.4425 -0.1139
-6 -10 7 10.3761 -10.7002
-6 -10 13 -4.0211 -0.2090
-6 -10 16 -0.9152 -1.8855
-6 -10 19 -0.6028 -0.5518
-6 -9 -18 -0.3695 -1.1339
-6 -9 -9 3.8179 -12.6099
-6 -9 -6 6.5950 12.1945
-6 -9 -3 19.8077 3.6251
-6 -9 0 50.2596 44.1423
-6 -9 3 -31.6386 -13.1438
-6 -9 6 5.6140 18.9838
-6 -9 12 1.3056 5.9162
-6 -9 15 0.2323 -1.9328
-6 -9 18 0.9353 -1.5661
-6 -8 -16 -2.4720 0.4073
-6 -8 -10 -4.3404 -4.8853
-6 -8 -7 15.3335 3.1321
-6 -8 -4 -17.8479 -50.1670
-6 -8 -1 -19.1777 56.3320
-6 -8 2 -39.9089 -64.9476
-6 -8 5 0.5208 -5.4363
-6 -8 14 -4.3853 -0.8361
-6 -8 17 1.9481 2.9861
-6 -7 -17 0.5662 1.0206
-6 -7 -11 -1.8372 -5.3683
-6 -7 -8 11.1794 5.7034
-6 -7 -5 -4.4903 -13.3307
-6 -7 -2 16.9675 9.5293
-6 -7 1 -43.1141 -47.3977
-6 -7 4 -23.5480 -12.7264
-6 -7 7 4.0013 -15.6509
-6 -7 13 2.6448 1.0085
-6 -7 16 3.6793 -0.2791
-6 -7 19 -1.8470 -0.9162
-6 -6 -18 -1.8460 -2.3125
-6 -6 -12 4.7217 -10.2988
-6 -6 -9 3.8574 -5.2275
-6 -6 -6 0.1801 -3.1685
-6 -6 -3 -3.8615 21.7560
-6 -6 0 -49.3932 -7.5258
-6 -6 3 11.6561 42.3428
-6 -6 6 -9.0786 9.2448
-6 -6 12 -7.0426 3.0840
-6 -6 15 3.1744 -0.6816
-6 -6 18 4.8609 -0.2610
-6 -5 -13 -5.3366 -3.3442
-6 -5 -10 8.4397 -3.7176
-6 -5 -7 12.3281 16.3949
-6 -5 -4 3.8322 -21.3747
-6 -5 -1 -60.1190 40.5075
-6 -5 2 38.0797 10.6602
-6 -5 5 -9.4641 16.0984
-6 -5 8 9.2571 -8.7543
-6 -5 14 1.2663 -4.7629
-6 -5 17 0.2107 -0.9906
-6 -5 20 -1.1616 1.2254
-6 -4 -14 1.1071 -0.1105
-6 -4 -11 -6.1424 -4.6926
-6 -4 -8 18.6842 -3.3544
-6 -4 -5 -10.9046 15.3470
-6 -4 -2 3.6601 100.5652
-6 -4 1 103.6356 -106.0566
-6 -4 4 -17.4308 29.4268
-6 -4 7 4.2897 -6.9086
-6 -4 13 -6.4580 2.3275
-6 -4 16 -1.0758 1.5652
-6 -4 19 2.4453 1.2674
-6 -3 -15 -1.3415 -0.4781
-6 -3 -12 4.7411 6.1818
-6 -3 -9 3.2295 -13.7759
-6 -3 -6 -56.3218 -33.5178
-6 -3 -3 0.2359 59.7187
-6 -3 0 -56.5464 -57.4271
-6 -3 3 18.0593 90.2865
-6 -3 6 22.7175 10.4741
-6 -3 15 2.8250 0.8455
-6 -3 18 3.4710 -0.3550
-6 -2 -13 -5.2321 -7.2801
-6 -2 -10 -9.6364 -7.9915
-6 -2 -7 -25.7929 9.0377
-6 -2 -1 11.8121 -115.4119
-6 -2 2 -96.5951 130.8403
-6 -2 5 14.4475 4.6319
-6 -2 8 -20.5102 22.2076
-6 -2 14 2.1798 2.8429
-6 -2 17 1.5281 -5.9613
-6 -2 20 -0.5248 -0.2358
-6 -1 -14 -1.7683 1.7636
-6 -1 -8 -8.1895 -12.7898
-6 -1 -2 -7.6097 13.7383
-6 -1 1 13.9476 -100.2241
-6 -1 4 10.2327 -33.6584
-6 -1 7 36.9704 -27.3555
-6 -1 13 3.0506 -8.8458
-6 -1 16 1.4960 -2.7973
-6 -1 19 0.0237 -0.4818
-5 -39 1 -0.0699 -0.5759
-5 -38 -3 1.5851 3.8755
-5 -38 0 -0.3397 1.0413
-5 -38 3 -0.6649 1.0047
-5 -37 -4 -2.0349 1.0509
-5 -37 -1 1.0296 -1.3516
-5 -37 2 -1.8244 1.4924
-5 -37 5 0.4432 -0.2059
-5 -36 -5 2.0239 3.0360
-5 -36 -2 -4.2010 -0.6617
-5 -36 1 -4.3071 3.2441
-5 -36 4 -0.9302 3.2910
-5 -35 -6 0.2513 -0.5913
-5 -35 -3 -1.6978 0.1482
-5 -35 0 0.0451 1.6737
-5 -35 3 -2.8190 3.9991
-5 -35 6 -0.7193 1.4311
-5 -34 -7 0.2693 -1.8371
-5 -34 -4 0.7265 0.3705
-5 -34 -1 2.0265 1.5508
-5 -34 2 2.0121 -2.4311
-5 -34 5 -1.1586 0.8736
-5 -34 8 3.9514 1.0353
-5 -33 -8 -2.0268 2.4833
-5 -33 -5 0.1368 -2.7012
-5 -33 -2 1.6108 -0.2595
-5 -33 1 -0.4729 1.0668
-5 -33 4 -0.4287 0.5487
-5 -33 7 -3.0432 -0.9369
-5 -33 10 -0.5637 1.8196
-5 -32 -9 0.6893 1.2854
-5 -32 -6 -0.8706 -1.3028
-5 -32 -3 1.4162 -1.6366
-5 -32 0 -2.5769 3.6451
-5 -32 3 -4.5777 1.6786
-5 -32 6 -5.1322 1.4452
-5 -32 9 0.3679 -1.0001
-5 -31 -10 1.6013 2.4535
-5 -31 -7 -1.0549 -1.0775
-5 -31 -4 -1.9089 -1.0595
-5 -31 -1 -0.1631 0.8127
-5 -31 2 0.0045 -3.0327
-5 -31 5 3.2900 3.0111
-5 -31 8 3.1614 -1.1004
-5 -31 11 -0.7017 -1.7962
-5 -30 -11 1.5647 -1.2010
-5 -30 -8 -1.3730 -1.1017
-5 -30 -5 0.7792 3.4762
-5 -30 -2 -1.2203 2.9598
-5 -30 1 -1.7100 0.7411
-5 -30 4 4.4927 0.5675
-5 -30 7 1.6514 -5.2471
-5 -30 10 -1.8354 1.5823
-5 -29 -12 2.6992 -0.3141
-5 -29 -9 -1.4335 0.2632
-5 -29 -6 -1.2586 -3.5243
-5 -29 -3 1.5467 5.3655
-5 -29 0 -2.4349 -0.8007
-5 -29 3 -0.5475 -2.4599
-5 -29 6 -2.7078 -10.0406
-5 -29 9 -0.4477 -5.8907
-5 -29 12 3.2153 -4.2455
-5 -28 -13 -1.5713 -1.4027
-5 -28 -10 0.9245 1.8358
-5 -28 -7 1.5173 1.1156
-5 -28 -4 5.5149 2.1880
-5 -28 -1 -1.5510 -5.4794
-5 -28 2 1.6734 1.6790
-5 -28 5 2.8728 -3.5533
-5 -28 8 -3.1895 -2.0527
-5 -28 11 -0.0751 1.3920
-5 -27 -14 1.2685 1.6242
-5 -27 -11 2.3549 1.7672
-5 -27 -8 1.5105 -4.6112
-5 -27 -5 0.4850 -2.6401
-5 -27 -2 4.6335 -4.1074
-5 -27 1 -3.0495 -5.4497
-5 -27 4 9.9092 5.2812
-5 -27 7 2.5486 -9.9356
-5 -27 10 -0.4052 2.4304
-5 -27 13 1.7435 2.6877
-5 -26 -12 1.5236 -1.7401
-5 -26 -9 1.9288 -1.5771
-5 -26 -6 6.5608 -0.5757
-5 -26 -3 -5.4687 -4.5292
-5 -26 0 -5.1443 -1.0954
-5 -26 3 -1.3594 -5.7806
-5 -26 6 -2.4764 -0.2363
-5 -26 9 3.9775 -7.2662
-5 -26 12 0.0323 -2.2279
-5 -25 -13 1.3740 0.1664
-5 -25 -10 -1.8378 0.8168
-5 -25 -7 -0.4973 0.6632
-5 -25 -4 -2.3218 7.9660
-5 -25 -1 4.1156 3.7724
-5 -25 2 6.1871 -1.0273
-5 -25 5 -6.5520 0.7373
-5 -25 8 -4.1816 -0.0177
-5 -25 11 -4.2267 -1.9688
-5 -25 14 -1.1159 1.5946
-5 -24 -14 -1.0090 -1.4445
-5 -24 -11 2.2380 0.6902
-5 -24 -8 -1.6703 2.3399
-5 -24 -5 -1.8175 1.5877
-5 -24 -2 -0.4016 -1.9111
-5 -24 1 -14.7313 -6.3188
-5 -24 4 4.1755 6.9011
-5 -24 7 -0.1776 3.4564
-5 -24 10 -5.3350 -4.9150
-5 -24 13 0.4533 3.0742
-5 -23 -15 0.2484 2.3510
-5 -23 -12 1.6857 -3.7453
-5 -23 -9 3.5911 0.1468
-5 -23 -6 -0.9755 5.5643
-5 -23 -3 7.3997 -5.3930
-5 -23 0 -15.2360 -10.1370
-5 -23 3 -1.1999 1.0725
-5 -23 6 4.0173 0.0626
-5 -23 9 0.2396 -4.2664
-5 -23 12 -0.0932 1.3130
-5 -23 15 0.0624 0.1588
-5 -22 -16 -0.9374 -0.4823
-5 -22 -13 -3.8452 -4.3119
-5 -22 -10 -2.2768 -3.1992
-5 -22 -7 -3.6727 4.5666
-5 -22 -1 -2.9002 9.1032
-5 -22 2 1.6155 3.7520
-5 -22 5 2.5143 -3.0358
-5 -22 8 -1.5541 5.0531
-5 -22 11 -2.9726 -2.7135
-5 -22 14 -0.5865 3.3605
-5 -21 -14 -4.4104 0.6867
-5 -21 -11 -1.0598 2.9454
-5 -21 -8 -7.0430 -2.9553
-5 -21 -5 -0.6355 -2.1598
-5 -21 -2 -4.4918 4.2992
-5 -21 1 -8.4159 10.1454
-5 -21 4 -3.3364 18.3582
-5 -21 7 1.4429 -3.1823
-5 -21 10 1.5639 -6.4925
-5 -21 13 0.2717 8.0174
-5 -21 16 1.7317 0.2882
-5 -20 -15 -0.6902 2.2977
-5 -20 -12 3.7745 0.9318
-5 -20 -9 -0.8089 8.3877
-5 -20 -6 -0.0049 -4.3412
-5 -20 0 1.1204 -19.5453
-5 -20 3 9.5542 -3.4990
-5 -20 6 -7.0487 8.1704
-5 -20 9 -3.7009 2.2157
-5 -20 12 -4.3006 7.0111
-5 -20 15 0.0087 -1.8009
-5 -19 -16 2.6412 1.0879
-5 -19 -13 3.2506 -3.9431
-5 -19 -10 -3.4451 -1.4853
-5 -19 -7 -6.6256 -1.3699
-5 -19 -4 14.4779 2.5949
-5 -19 -1 2.6350 -9.0451
-5 -19 2 -4.1575 14.5495
-5 -19 5 27.0708 -10.8448
-5 -19 8 3.0542 6.7624
-5 -19 11 9.1089 5.2446
-5 -19 14 -3.6226 -0.9409
-5 -19 17 1.2149 0.1726
-5 -18 -17 -0.2793 -2.1184
-5 -18 -14 -1.9793 -5.2318
-5 -18 -11 -5.3851 9.7602
-5 -18 -8 -2.6451 -3.7226
-5 -18 -5 4.4477 3.1879
-5 -18 -2 -7.5654 -1.2482
-5 -18 1 8.0321 11.4510
-5 -18 4 -17.1555 -14.9895
-5 -18 7 -4.2723 3.4631
-5 -18 10 4.6111 -3.0195
-5 -18 13 -5.8420 3.8719
-5 -18 16 1.2742 -0.9371
-5 -17 -15 -0.7409 0.3844
-5 -17 -12 1.7070 2.3344
-5 -17 -9 -10.1453 4.6945
-5 -17 -6 6.1171 10.7386
-5 -17 -3 -10.3547 -0.8687
-5 -17 0 14.9524 -2.4203
-5 -17 3 -13.2963 -9.6514
-5 -17 6 -4.0073 -2.6134
-5 -17 9 4.0465 1.4695
-5 -17 12 -2.7554 5.1482
-5 -17 15 1.3636 -0.0212
-5 -17 18 -1.5127 1.1038
-5 -16 -16 0.1884 -0.1154
-5 -16 -13 0.5322 -1.6542
-5 -16 -10 5.2395 0.4073
-5 -16 -7 -1.6879 -6.3970
-5 -16 -4 -2.2430 13.0528
-5 -16 -1 0.2964 -2.7845
-5 -16 2 -8.8014 9.4216
-5 -16 5 10.0465 9.8139
-5 -16 8 6.4027 -5.4755
-5 -16 11 0.8897 6.8541
-5 -16 14 -3.8434 -3.6882
-5 -16 17 3.0414 2.6834
-5 -15 -17 1.0549 0.4457
-5 -15 -14 -0.1246 -3.5042
-5 -15 -11 -5.8381 -2.8758
-5 -15 -8 -0.3987 0.3561
-5 -15 -5 2.1106 -13.5808
-5 -15 -2 -15.1071 -12.8807
-5 -15 1 -22.5629 7.7684
-5 -15 4 15.6432 13.4233
-5 -15 7 -3.9558 2.1215
-5 -15 10 3.4220 4.4996
-5 -15 13 3.0414 1.5197
-5 -15 16 -3.1068 0.6187
-5 -14 -18 2.0857 -2.0820
-5 -14 -15 -0.4294 -3.7365
-5 -14 -9 -9.4360 -5.8327
-5 -14 -6 -7.1481 10.6288
-5 -14 -3 -6.1103 -8.2828
-5 -14 0 19.4195 3.7089
-5 -14 3 -14.6263 -20.7394
-5 -14 6 -16.0315 1.6098
-5 -14 12 7.9535 1.3837
-5 -14 15 4.1236 1.7533
-5 -14 18 1.2244 1.0552
-5 -13 -16 -2.5719 -1.3906
-5 -13 -10 2.8855 3.8912
-5 -13 -7 -1.1236 -0.7226
-5 -13 -4 1.2778 -7.0821
-5 -13 -1 -29.0567 23.0491
-5 -13 2 9.5389 -16.2598
-5 -13 5 -0.6833 12.4787
-5 -13 8 4.0968 -9.7338
-5 -13 11 -3.9999 -6.9259
-5 -13 14 1.0793 1.3741
-5 -13 17 -0.2893 3.1945
-5 -12 -17 0.8723 3.5094
-5 -12 -8 -10.3848 9.3493
-5 -12 -5 36.0437 -1.0091
-5 -12 -2 0.7240 16.0216
-5 -12 1 -28.2795 -22.5729
-5 -12 4 -12.6766 7.7345
-5 -12 7 10.3601 -7.8139
-5 -12 13 4.2031 -1.8289
-5 -12 16 0.0401 -3.1591
-5 -12 19 2.2166 -1.0201
-5 -11 -18 1.7593 1.2628
-5 -11 -9 2.5494 -14.5803
-5 -11 -6 14.4913 -4.8424
-5 -11 -3 -7.1953 34.7239
-5 -11 0 62.1863 39.2626
-5 -11 3 -20.9201 -3.9458
-5 -11 6 -3.2130 -2.4592
-5 -11 12 0.5934 1.2211
-5 -11 15 1.9733 1.9730
-5 -11 18 -1.5355 -0.9906
-5 -10 -16 0.8877 -2.4116
-5 -10 -10 -8.5778 -0.5169
-5 -10 -7 -1.2699 8.6600
-5 -10 -4 12.7605 -6.1495
-5 -10 -1 -54.0938 24.1394
-5 -10 2 -27.1867 -37.5414
-5 -10 5 3.5226 -14.9829
-5 -10 8 25.5107 -10.8475
-5 -10 14 -3.7205 -0.7961
-5 -10 17 -0.5304 1.0902
-5 -9 -17 0.6036 -0.4882
-5 -9 -11 -0.2202 -1.1556
-5 -9 -8 -13.7091 5.4303
-5 -9 -5 22.7868 7.3202
-5 -9 -2 -3.3875 35.1821
-5 -9 1 -27.2474 36.0449
-5 -9 4 -21.9289 -26.9329
-5 -9 7 12.7947 -16.0344
-5 -9 13 -0.3792 0.3977
-5 -9 16 0.9472 -0.9896
-5 -9 19 -1.0615 -0.7135
-5 -8 -18 -1.0292 -2.7627
-5 -8 -9 7.3773 -0.8232
-5 -8 -6 33.0792 -12.5779
-5 -8 -3 -26.1785 -37.0676
-5 -8 0 3.3741 40.1082
-5 -8 3 -45.7926 -8.7890
-5 -8 6 -6.5925 9.6028
-5 -8 12 -1.3867 -1.1998
-5 -8 15 -1.5425 -0.8793
-5 -8 18 2.0916 -1.1422
-5 -7 -16 -0.2135 1.6569
-5 -7 -10 -1.8350 -3.6043
-5 -7 -7 16.7124 3.5460
-5 -7 -4 -20.7026 -22.2432
-5 -7 -1 14.2277 46.0483
-5 -7 2 -21.0501 -67.6681
-5 -7 5 -37.3450 -0.0506
-5 -7 8 0.4172 9.7365
-5 -7 14 -3.1866 0.5684
-5 -7 17 4.1904 1.8267
-5 -6 -11 0.6022 -4.3225
-5 -6 -8 17.7459 -17.2047
-5 -6 -5 -10.1556 14.7507
-5 -6 -2 -2.4733 49.1151
-5 -6 1 25.7794 -47.5922
-5 -6 4 -29.4974 28.0134
-5 -6 7 25.5926 -10.8945
-5 -6 13 -0.3618 -0.7811
-5 -6 16 0.9809 2.0837
-5 -6 19 1.5145 1.5189
-5 -5 -15 0.1593 -2.2496
-5 -5 -12 1.2450 -5.2822
-5 -5 -9 -8.0859 -2.6591
-5 -5 -6 16.0304 0.0753
-5 -5 -3 46.9450 13.4226
-5 -5 0 -50.4542 -41.8588
-5 -5 3 58.0416 74.1369
-5 -5 6 21.0124 10.1099
-5 -5 15 2.2908 0.3572
-5 -5 18 6.6168 -1.3264
-5 -4 -13 -2.6077 -1.3600
-5 -4 -10 2.1882 -9.9224
-5 -4 -7 0.5850 11.6358
-5 -4 -4 8.5081 32.3786
-5 -4 -1 -2.5778 8.1169
-5 -4 2 8.7979 44.5631
-5 -4 5 19.6581 -29.6080
-5 -4 8 -5.5922 -2.5390
-5 -4 14 -2.9693 1.0210
-5 -4 17 2.2617 -1.7712
-5 -4 20 -0.9732 0.9972
-5 -3 -14 1.1745 1.9980
-5 -3 -8 33.2662 -18.1606
-5 -3 -2 -50.5227 8.8545
-5 -3 1 7.2775 -56.7834
-5 -3 4 -33.0473 -11.3517
-5 -3 7 26.1015 13.6274
-5 -3 13 0.7317 1.3437
-5 -3 16 0.6972 -1.2201
-5 -3 19 0.5349 -0.1455
-5 -2 -15 4.5001 3.2374
-5 -2 -9 -10.0639 -24.1606
-5 -2 -6 -6.6736 -8.8992
-5 -2 0 12.8987 -49.8533
-5 -2 3 -80.1578 16.9488
-5 -2 6 46.6157 -38.5219
-5 -2 15 1.0463 -1.6429
-5 -2 18 1.2621 -3.3751
-5 -1 -16 1.6005 -2.2998
-5 -1 -13 -12.3215 0.1772
-5 -1 -7 3.7691 -42.6628
-5 -1 -1 19.6248 -55.1287
-5 -1 2 -106.9964 88.0036
-5 -1 5 71.8764 -26.1188
-5 -1 8 -1.8340 12.2811
-5 -1 14 -1.1453 0.8546
-5 -1 17 -2.7418 -6.2671
-5 -1 20 -1.9585 0.4436
-4 -39 -1 -1.1195 1.6421
-4 -39 2 0.4643 2.3099
-4 -38 -5 -1.1201 4.7295
-4 -38 -2 -2.8290 3.1245
-4 -38 1 -2.7989 1.7349
-4 -38 4 -1.2600 0.2967
-4 -37 -6 1.6865 1.6541
-4 -37 -3 1.1189 2.8782
-4 -37 0 2.0899 2.9560
-4 -37 3 -2.0678 1.8986
-4 -37 6 -0.2124 2.4954
-4 -36 -7 2.1134 0.0484
-4 -36 -4 -1.2482 2.7408
-4 -36 -1 0.2487 -1.5572
-4 -36 2 -2.2755 0.2012
-4 -36 5 -0.2311 -0.1710
-4 -35 -8 -1.4073 -0.6066
-4 -35 -5 3.5681 -0.8168
-4 -35 -2 -1.5316 -1.0730
-4 -35 1 -2.9707 0.9837
-4 -35 4 -3.1741 3.6168
-4 -35 7 -1.8086 0.1143
-4 -34 -9 0.5830 0.7460
-4 -34 -6 -1.1517 -1.8415
-4 -34 -3 1.5710 -0.3354
-4 -34 0 -0.7084 2.4994
-4 -34 3 -2.7724 5.3856
-4 -34 6 -0.7826 2.1471
-4 -34 9 -0.4361 -2.6543
-4 -33 -10 -0.1413 1.6899
-4 -33 -7 -1.8171 0.7599
-4 -33 -4 0.3409 -2.3884
-4 -33 -1 2.8415 3.6515
-4 -33 2 0.5905 -2.1013
-4 -33 5 4.2005 4.6277
-4 -33 8 3.7904 -1.6273
-4 -33 11 -1.8458 0.5519
-4 -32 -11 0.4111 -0.8300
-4 -32 -8 0.0141 1.8149
-4 -32 -5 -0.9943 0.9372
-4 -32 -2 2.2456 1.8743
-4 -32 1 3.1963 1.5656
-4 -32 4 -0.7868 -1.0987
-4 -32 7 -2.5819 -2.8284
-4 -32 10 -2.7937 2.4719
-4 -31 -12 1.8793 -0.1932
-4 -31 -9 -0.6048 1.1281
-4 -31 -6 1.4348 -0.0328
-4 -31 -3 2.1466 3.0708
-4 -31 0 -0.9788 -0.1030
-4 -31 3 -1.0258 -0.1000
-4 -31 6 -4.6038 -3.8241
-4 -31 9 1.1038 -1.9900
-4 -31 12 1.2303 -3.0510
-4 -30 -13 -0.2829 -1.8605
-4 -30 -10 2.5511 2.5004
-4 -30 -7 -3.2224 2.3642
-4 -30 -4 3.2615 2.3712
-4 -30 -1 -5.8797 -3.7516
-4 -30 2 0.4968 -1.2898
-4 -30 5 2.3915 -2.9199
-4 -30 8 -1.9043 -0.0555
-4 -30 11 1.7806 -4.0343
-4 -29 -11 -0.0583 0.1225
-4 -29 -8 2.6107 0.2625
-4 -29 -5 5.5187 -4.3349
-4 -29 -2 -1.4614 2.4860
-4 -29 1 1.9100 0.5926
-4 -29 4 4.9531 -1.9875
-4 -29 7 1.6221 -7.1268
-4 -29 10 0.0176 -0.1730
-4 -29 13 3.4914 0.1980
-4 -28 -12 2.5155 0.6905
-4 -28 -9 0.6440 -1.1364
-4 -28 -6 1.3256 -1.6605
-4 -28 -3 1.1320 0.4985
-4 -28 0 6.5590 -5.5309
-4 -28 3 -0.5036 -6.2931
-4 -28 6 -4.7539 -1.3715
-4 -28 9 0.8770 -6.7505
-4 -28 12 0.3964 -3.6957
-4 -27 -13 -0.3633 0.7019
-4 -27 -10 -0.5172 2.0078
-4 -27 -7 3.5733 -4.3606
-4 -27 -4 -4.4399 3.8517
-4 -27 -1 0.1960 -5.9079
-4 -27 2 0.3807 1.6208
-4 -27 5 -2.0751 6.4275
-4 -27 8 -1.4289 -1.2158
-4 -27 11 -3.9798 0.4370
-4 -27 14 -1.3577 3.0134
-4 -26 -14 2.9635 0.1252
-4 -26 -11 2.6579 2.1743
-4 -26 -8 -0.6889 -0.1871
-4 -26 -5 4.6474 3.6176
-4 -26 -2 0.8518 -10.1819
-4 -26 1 -15.0299 -3.8064
-4 -26 4 10.7616 8.8870
-4 -26 7 -1.9957 -3.3465
-4 -26 10 -1.1359 -1.2306
-4 -26 13 3.0279 4.0261
-4 -25 -15 1.0872 -0.9927
-4 -25 -12 0.4650 2.1564
-4 -25 -9 3.7303 0.1052
-4 -25 -6 2.8411 0.9307
-4 -25 -3 -2.0832 3.1997
-4 -25 0 -2.7566 4.3282
-4 -25 3 1.5162 -1.3497
-4 -25 6 3.2022 1.8807
-4 -25 9 -1.8478 -5.0310
-4 -25 12 2.5099 -2.0748
-4 -25 15 0.2677 -1.8139
-4 -24 -16 -0.6297 -0.0961
-4 -24 -13 2.6999 -1.5080
-4 -24 -10 -1.2892 -1.4237
-4 -24 -7 0.1016 3.8284
-4 -24 -4 -7.6493 1.6693
-4 -24 -1 6.8949 6.1237
-4 -24 2 -3.1269 -1.4729
-4 -24 5 1.8468 1.7765
-4 -24 8 -5.7638 1.1018
-4 -24 11 -2.7794 -2.6313
-4 -24 14 0.8136 -1.2672
-4 -23 -14 -3.4739 0.8089
-4 -23 -11 1.1859 -0.0606
-4 -23 -8 -2.0040 -0.2199
-4 -23 -5 -8.1708 6.9294
-4 -23 -2 9.0483 -0.7655
-4 -23 1 -20.3054 -1.4405
-4 -23 4 0.5861 6.7330
-4 -23 7 1.6543 -2.1714
-4 -23 10 -2.9267 -2.7397
-4 -23 13 -0.5508 5.3704
-4 -23 16 0.1704 1.2371
-4 -22 -15 0.3233 2.5409
-4 -22 -12 -1.4588 -5.2671
-4 -22 -9 1.1640 2.1612
-4 -22 -6 -2.0941 0.2500
-4 -22 -3 8.5048 -9.0220
-4 -22 0 -12.7338 -3.7149
-4 -22 3 13.0288 5.2893
-4 -22 6 -7.3943 1.2489
-4 -22 9 -1.3669 0.6080
-4 -22 12 -0.8662 3.2003
-4 -22 15 2.2451 -1.2084
-4 -21 -16 -1.6373 0.8808
-4 -21 -13 -0.7472 -2.7135
-4 -21 -10 -1.8933 -4.7484
-4 -21 -7 0.7677 1.7110
-4 -21 -1 -2.8477 3.1288
-4 -21 2 -4.0282 -6.7147
-4 -21 5 3.1833 7.2917
-4 -21 8 6.1221 11.0883
-4 -21 11 2.3501 2.9376
-4 -21 14 -1.0138 0.7225
-4 -21 17 -0.0480 -0.7573
-4 -20 -17 0.1189 0.9739
-4 -20 -14 -2.1229 -2.5207
-4 -20 -11 -4.0573 5.1929
-4 -20 -8 -5.5200 -1.1934
-4 -20 -5 -0.0132 -4.9755
-4 -20 -2 -0.5420 6.4243
-4 -20 1 -3.6848 4.4714
-4 -20 4 -9.3847 9.1661
-4 -20 7 -1.6131 1.3739
-4 -20 10 1.6099 -7.3207
-4 -20 13 -3.7623 4.1021
-4 -20 16 0.2087 -2.1966
-4 -19 -15 -0.1540 2.2621
-4 -19 -12 4.9977 1.7676
-4 -19 -9 -2.4627 3.0697
-4 -19 -6 -3.3029 3.0046
-4 -19 -3 11.8497 2.3880
-4 -19 0 -6.9653 -17.3940
-4 -19 3 -9.0609 3.7042
-4 -19 6 -4.0929 13.3224
-4 -19 9 -2.8668 1.4695
-4 -19 12 -6.3558 7.4246
-4 -19 15 -1.3987 -0.2228
-4 -18 -16 4.2463 -1.2087
-4 -18 -13 2.3525 -3.1621
-4 -18 -10 -1.3881 0.9552
-4 -18 -7 -2.0397 0.8722
-4 -18 -4 12.5103 -0.1683
-4 -18 -1 -11.6710 -5.8632
-4 -18 2 8.8539 25.7413
-4 -18 5 17.4707 -9.8731
-4 -18 8 5.0330 9.0055
-4 -18 11 3.8108 0.1352
-4 -18 14 -5.1544 1.3556
-4 -18 17 1.4953 1.8807
-4 -17 -17 -0.6956 -2.4705
-4 -17 -14 -1.3356 -4.4252
-4 -17 -11 -4.9909 1.9086
-4 -17 -8 -0.0010 -9.9176
-4 -17 -5 -3.0470 1.1185
-4 -17 -2 -6.2319 7.9188
-4 -17 1 8.4058 8.0704
-4 -17 4 -7.0872 -0.2457
-4 -17 7 1.0286 6.4557
-4 -17 10 4.4501 3.9734
-4 -17 13 -2.5089 4.4424
-4 -17 16 0.6912 0.5164
-4 -16 -18 -0.6443 -2.8030
-4 -16 -15 -0.2975 -2.1695
-4 -16 -12 -3.0146 2.0644
-4 -16 -9 -10.6779 -3.4434
-4 -16 -6 -11.0307 3.3196
-4 -16 -3 -16.8317 7.3990
-4 -16 0 9.1290 7.0544
-4 -16 3 -11.0204 -1.9579
-4 -16 6 -8.4618 -3.8326
-4 -16 9 7.0597 -2.4803
-4 -16 12 6.9775 5.5468
-4 -16 15 1.1258 1.1065
-4 -16 18 2.4278 1.6277
-4 -15 -16 -1.2238 -0.1675
-4 -15 -13 -1.1037 2.8698
-4 -15 -10 0.3669 -0.7200
-4 -15 -7 -19.5518 0.0979
-4 -15 -4 20.4201 -4.0054
-4 -15 -1 -23.5433 -14.9011
-4 -15 2 -7.1012 14.4489
-4 -15 5 16.5868 20.4814
-4 -15 8 0.9717 -12.7432
-4 -15 11 6.8140 -0.7513
-4 -15 14 -3.3031 -1.7357
-4 -15 17 2.3336 -0.3120
-4 -14 -17 3.1233 2.3091
-4 -14 -14 -0.8652 -0.6924
-4 -14 -8 4.6411 6.5819
-4 -14 -5 -2.2168 -17.6565
-4 -14 -2 -0.4075 11.8432
-4 -14 1 -4.9115 -4.5290
-4 -14 4 18.9052 -6.6338
-4 -14 7 -2.9894 6.2954
-4 -14 13 4.1070 0.9800
-4 -14 16 -2.3521 -1.2564
-4 -13 -18 3.8216 -0.5011
-4 -13 -15 4.6966 -0.4178
-4 -13 -9 5.7759 -9.5346
-4 -13 -6 4.9118 8.3335
-4 -13 -3 -0.6925 11.4282
-4 -13 0 18.0021 8.4917
-4 -13 3 -23.5110 -9.4703
-4 -13 6 -9.0425 -8.5451
-4 -13 12 3.2061 2.2359
-4 -13 15 2.6230 0.1570
-4 -13 18 -1.7600 0.5667
-4 -12 -16 1.6331 -3.6908
-4 -12 -10 -2.6833 -9.6088
-4 -12 -7 -10.6187 3.8831
-4 -12 -4 39.6883 24.6269
-4 -12 -1 -17.4048 14.2232
-4 -12 2 20.5932 -43.7803
-4 -12 5 -3.4203 -5.7682
-4 -12 8 19.8887 -11.3120
-4 -12 11 -3.9102 0.6786
-4 -12 14 1.9608 -2.3790
-4 -12 17 0.1052 5.3909
-4 -11 -17 0.5817 0.9320
-4 -11 -11 1.1597 -3.9043
-4 -11 -8 -11.1831 16.0498
-4 -11 -5 55.6070 -18.9638
-4 -11 -2 -41.5140 25.2501
-4 -11 1 -19.9597 28.4147
-4 -11 4 2.3812 -12.5496
-4 -11 7 6.1828 -17.1913
-4 -11 13 0.0841 -2.7875
-4 -11 16 -1.6047 -2.4590
-4 -11 19 0.9857 -0.6343
-4 -10 -18 1.4901 -0.8391
-4 -10 -9 -3.2748 -1.0483
-4 -10 -6 7.7318 -10.2056
-4 -10 -3 -19.0292 16.4896
-4 -10 0 45.8540 18.7564
-4 -10 3 -62.8023 -21.6111
-4 -10 6 -7.2382 18.6752
-4 -10 9 11.1072 8.8867
-4 -10 12 -3.8210 -2.0928
-4 -10 15 2.4600 -0.2082
-4 -10 18 0.3715 -1.5991
-4 -9 -16 0.1414 -1.1841
-4 -9 -10 -2.7024 -0.8974
-4 -9 -7 -10.1836 2.8887
-4 -9 -4 -38.9971 11.2501
-4 -9 -1 -26.8366 49.7445
-4 -9 2 -56.9813 -16.2831
-4 -9 5 -16.0546 -4.1700
-4 -9 8 15.5801 5.2634
-4 -9 14 -5.2448 -0.0183
-4 -9 17 -0.1056 2.0675
-4 -8 -17 1.1779 -1.7246
-4 -8 -11 -2.3058 3.1047
-4 -8 -8 -10.4263 14.6740
-4 -8 -5 45.6054 20.4458
-4 -8 -2 10.1526 -29.4697
-4 -8 1 3.3048 42.0414
-4 -8 4 -20.9592 10.8073
-4 -8 7 26.4073 -10.6218
-4 -8 13 0.9353 -1.8759
-4 -8 16 -0.1846 -1.0757
-4 -8 19 -1.1392 -0.3641
-4 -7 -15 -3.2382 0.2801
-4 -7 -12 8.1361 -4.6940
-4 -7 -9 -2.9546 -5.3166
-4 -7 -6 29.8293 -13.5468
-4 -7 -3 -1.8814 -36.2919
-4 -7 0 24.5265 31.3895
-4 -7 3 30.0358 6.5361
-4 -7 6 1.2188 -3.3127
-4 -7 12 -7.2748 2.8435
-4 -7 15 -0.2377 2.9476
-4 -7 18 6.3974 0.5770
-4 -6 -16 -0.1816 2.0965
-4 -6 -13 -0.3231 1.4158
-4 -6 -10 10.6561 -0.7708
-4 -6 -7 16.2487 8.5118
-4 -6 -4 -12.7843 -31.4032
-4 -6 -1 11.0292 29.8746
-4 -6 2 -3.8566 -69.7544
-4 -6 5 -28.4216 -18.0685
-4 -6 14 -0.3630 0.8532
-4 -6 17 5.2144 0.5651
-4 -6 20 -2.4957 -0.4647
-4 -5 -14 6.2508 -1.2770
-4 -5 -11 -6.0945 -12.0698
-4 -5 -8 16.8669 -16.4329
-4 -5 -5 10.9482 58.7879
-4 -5 -2 16.7132 36.5842
-4 -5 1 19.4308 -11.6905
-4 -5 4 -9.4378 12.1513
-4 -5 7 15.7571 -0.4111
-4 -5 13 -1.7178 2.0359
-4 -5 16 3.2951 0.3376
-4 -5 19 2.3757 -0.5714
-4 -4 -9 -0.7972 -9.3478
-4 -4 -6 30.6305 -19.6091
-4 -4 -3 4.2604 33.0916
-4 -4 0 -1.6881 46.1589
-4 -4 3 61.9099 45.8548
-4 -4 6 63.0876 -10.0408
-4 -4 15 -0.7970 -1.5459
-4 -4 18 0.2854 -1.2551
-4 -3 -13 -8.7628 -4.1010
-4 -3 -7 21.4166 -12.4772
-4 -3 -1 37.7687 -68.3530
-4 -3 2 -77.3205 -2.5196
-4 -3 5 25.3628 -86.6450
-4 -3 14 -3.8196 -0.7058
-4 -3 17 -3.3757 -2.7475
-4 -3 20 -0.6244 0.5686
-4 -2 -14 -0.0309 9.7677
-4 -2 -8 10.5009 -40.6653
-4 -2 -5 -55.5233 7.5952
-4 -2 1 -72.1700 -118.6121
-4 -2 4 -36.1511 -120.6567
-4 -2 7 42.0768 -25.7256
-4 -2 13 -0.9994 1.9577
-4 -2 16 -2.0212 2.0152
-4 -2 19 1.7454 1.1508
-4 -1 -15 9.3352 5.0210
-4 -1 -9 -3.7014 -7.3169
-4 -1 -6 24.9733 2.1037
-4 -1 0 -13.0092 1.1576
-4 -1 3 -138.0665 -41.5916
-4 -1 6 -19.1423 -20.3498
-4 -1 15 -0.9241 1.1800
-4 -1 18 0.7063 -4.9667
-3 -40 -2 0.3178 2.0224
-3 -40 1 0.6641 -0.3098
-3 -39 -3 2.0275 2.0773
-3 -39 0 0.4083 0.3973
-3 -39 3 -1.6630 0.5825
-3 -38 -4 -3.6620 1.7674
-3 -38 -1 0.3948 0.5327
-3 -38 2 -2.9345 1.4478
-3 -38 5 -0.2604 -0.5082
-3 -37 -5 3.9008 4.1301
-3 -37 -2 -3.7974 1.4995
-3 -37 1 -2.6967 4.2035
-3 -37 4 -1.4434 1.2512
-3 -36 -9 0.3932 0.1834
-3 -36 -6 1.3976 -1.2544
-3 -36 -3 1.0696 1.2523
-3 -36 0 0.9506 0.9278
-3 -36 3 -1.8298 3.9931
-3 -36 6 1.6149 2.2648
-3 -35 -10 -0.2313 0.8844
-3 -35 -7 0.0998 -1.5244
-3 -35 -4 0.5899 0.0880
-3 -35 -1 2.1223 -0.2670
-3 -35 2 -1.4733 -3.1554
-3 -35 5 2.0611 0.6334
-3 -35 8 1.2087 0.9064
-3 -34 -8 -1.7360 0.7797
-3 -34 -5 1.4429 -2.0685
-3 -34 -2 0.6765 -2.0803
-3 -34 1 0.5960 4.0150
-3 -34 4 -0.2182 2.1058
-3 -34 7 -3.3353 -0.3432
-3 -34 10 0.2980 2.7672
-3 -33 -9 -1.1055 -0.3828
-3 -33 -6 -1.4040 1.4399
-3 -33 -3 0.6698 0.2726
-3 -33 0 0.2777 2.0883
-3 -33 3 -1.4704 2.5179
-3 -33 6 -4.0192 1.0379
-3 -33 9 1.8049 -1.4467
-3 -32 -10 1.1582 1.7095
-3 -32 -7 -2.0389 3.9633
-3 -32 -4 -0.0060 1.1530
-3 -32 -1 0.3027 3.2636
-3 -32 2 1.3257 -4.4317
-3 -32 5 2.2102 -1.9434
-3 -32 8 -0.0391 -1.7766
-3 -32 11 0.7943 -4.0701
-3 -31 -11 0.0374 0.5935
-3 -31 -8 1.2189 4.9166
-3 -31 -5 4.9813 1.9346
-3 -31 -2 0.2925 3.4716
-3 -31 1 2.0063 1.1872
-3 -31 4 -2.6916 -0.2569
-3 -31 7 -1.4278 -2.0836
-3 -31 10 -4.0800 1.5499
-3 -30 -12 2.6629 -0.3289
-3 -30 -9 0.6283 2.8740
-3 -30 -6 0.4229 -4.3496
-3 -30 -3 1.2851 2.9225
-3 -30 0 3.0865 -4.3707
-3 -30 3 -2.2289 -2.4873
-3 -30 6 -1.7324 0.2286
-3 -30 9 0.7852 -5.7639
-3 -30 12 1.4282 -1.1238
-3 -29 -13 -1.6046 -1.4261
-3 -29 -10 3.0240 1.6317
-3 -29 -7 0.5657 2.5626
-3 -29 -4 -0.1343 -0.0426
-3 -29 -1 -6.5668 -3.1847
-3 -29 2 1.9636 -0.4803
-3 -29 5 3.2331 3.4755
-3 -29 8 1.7627 -2.1977
-3 -29 11 -1.3838 -0.0130
-3 -28 -14 0.5635 1.5472
-3 -28 -11 -0.4348 2.5926
-3 -28 -8 0.7048 -1.5613
-3 -28 -5 4.0575 0.6450
-3 -28 -2 3.3630 2.3797
-3 -28 1 2.6738 1.5867
-3 -28 4 9.9317 5.6591
-3 -28 7 -0.2211 -9.2585
-3 -28 10 -3.2294 -1.8962
-3 -28 13 4.9424 0.8042
-3 -27 -12 2.7060 2.5446
-3 -27 -9 0.8642 -0.0016
-3 -27 -6 9.2347 -3.6669
-3 -27 -3 -1.3510 -1.3170
-3 -27 0 9.1315 -4.2296
-3 -27 3 3.8223 -4.5593
-3 -27 6 -3.7521 1.8739
-3 -27 9 -1.2449 -2.2817
-3 -27 12 1.6439 -3.3514
-3 -27 15 -0.8714 -0.1939
-3 -26 -13 4.6127 0.5441
-3 -26 -10 1.8656 2.7811
-3 -26 -7 -0.1860 -3.0379
-3 -26 -4 -1.5990 6.2327
-3 -26 -1 4.9192 -7.1003
-3 -26 2 1.2841 -2.4806
-3 -26 5 -0.3956 -0.4502
-3 -26 8 -5.5400 2.8220
-3 -26 11 0.1138 1.4181
-3 -26 14 -0.7056 1.8483
-3 -25 -14 0.0441 -2.2339
-3 -25 -11 1.1969 0.4855
-3 -25 -8 -3.0276 1.0848
-3 -25 -5 -1.2912 4.2852
-3 -25 -2 -1.4489 -3.8717
-3 -25 1 -22.9431 6.4474
-3 -25 4 3.1709 -0.3305
-3 -25 7 -2.5836 1.0958
-3 -25 10 1.5647 -6.8222
-3 -25 13 3.0961 1.1888
-3 -24 -15 -0.6200 2.4257
-3 -24 -12 -2.0351 0.3564
-3 -24 -9 1.4551 2.3552
-3 -24 -6 0.4160 0.6263
-3 -24 -3 7.3292 -0.5075
-3 -24 0 1.3987 3.7135
-3 -24 3 -2.6817 -5.4451
-3 -24 6 -5.2261 1.9061
-3 -24 9 0.4851 -0.6359
-3 -24 12 0.8362 -2.3481
-3 -24 15 2.0424 -2.0148
-3 -23 -16 -1.3311 1.8473
-3 -23 -13 -0.3374 -0.9991
-3 -23 -10 -1.1950 -0.4329
-3 -23 -7 1.5650 0.1050
-3 -23 -1 15.7549 1.2631
-3 -23 2 -5.4544 -10.1125
-3 -23 5 6.7348 4.9620
-3 -23 8 0.7875 8.9158
-3 -23 11 -1.3299 3.7138
-3 -23 14 -0.5841 -3.4335
-3 -22 -17 0.8120 2.3784
-3 -22 -14 -2.6683 -0.6280
-3 -22 -11 0.3855 -0.1674
-3 -22 -8 -1.8678 -4.9706
-3 -22 -2 -0.0639 -4.9280
-3 -22 1 -34.7913 3.9530
-3 -22 4 -9.5005 18.9411
-3 -22 7 1.0808 -5.4638
-3 -22 10 3.4128 -0.1794
-3 -22 13 -1.3657 3.9963
-3 -22 16 1.0610 -0.3115
-3 -21 -15 -1.8661 0.5128
-3 -21 -12 -0.5620 -4.8806
-3 -21 -9 -0.6735 5.2744
-3 -21 -6 0.8291 -2.0228
-3 -21 -3 6.7401 -7.8618
-3 -21 0 -20.2689 -3.5323
-3 -21 3 10.3157 3.5413
-3 -21 6 -17.4901 14.1393
-3 -21 9 -4.7287 -0.8963
-3 -21 12 -3.0134 3.3932
-3 -21 15 -1.4081 -1.8970
-3 -20 -16 -0.6563 0.4431
-3 -20 -13 0.5154 -2.5651
-3 -20 -10 0.5887 -3.9893
-3 -20 -7 2.8348 -2.9112
-3 -20 -4 4.6592 -6.0164
-3 -20 -1 -1.0294 6.6558
-3 -20 2 0.5290 10.1668
-3 -20 5 14.2446 25.6418
-3 -20 8 6.1081 11.1954
-3 -20 11 -2.4507 0.3241
-3 -20 14 -0.4639 2.3168
-3 -20 17 -0.8022 2.1557
-3 -19 -17 -1.0020 0.1058
-3 -19 -14 -1.6090 -2.5064
-3 -19 -11 -3.2323 4.8915
-3 -19 -8 2.3269 -4.2388
-3 -19 -5 -6.9333 -2.1610
-3 -19 -2 1.2399 15.8675
-3 -19 1 6.0969 -4.8437
-3 -19 4 -10.5173 10.1341
-3 -19 7 -0.3646 8.9273
-3 -19 10 -3.9634 -0.3383
-3 -19 13 -4.3818 2.3730
-3 -19 16 2.5609 -0.4483
-3 -18 -18 -0.0472 -0.5391
-3 -18 -15 2.0489 3.4249
-3 -18 -12 3.7719 -0.1240
-3 -18 -9 -19.3817 -3.2203
-3 -18 -6 -5.1332 9.5313
-3 -18 -3 5.6054 5.2724
-3 -18 0 -12.5037 -10.7267
-3 -18 3 4.1937 18.5872
-3 -18 6 -3.7760 -7.4839
-3 -18 9 2.3666 4.2234
-3 -18 12 4.1340 4.7787
-3 -18 15 -0.0940 -0.6888
-3 -18 18 0.1613 -0.4722
-3 -17 -16 3.2886 -2.2347
-3 -17 -13 1.2929 -0.1706
-3 -17 -10 0.0075 9.3148
-3 -17 -7 -9.9486 -4.2843
-3 -17 -4 15.4593 8.0804
-3 -17 -1 -17.8326 5.0082
-3 -17 2 33.3778 29.9221
-3 -17 5 2.9076 3.8251
-3 -17 8 6.8635 1.9001
-3 -17 11 4.9547 -5.0604
-3 -17 14 -5.7844 0.4998
-3 -17 17 1.0405 -1.3578
-3 -16 -17 -0.1221 -1.5170
-3 -16 -14 0.1658 -1.5346
-3 -16 -11 2.6740 0.4546
-3 -16 -8 1.6626 -3.4083
-3 -16 -5 -2.0953 -10.7470
-3 -16 -2 -3.9917 4.0126
-3 -16 1 9.7668 0.2740
-3 -16 4 3.1597 -3.2002
-3 -16 7 -2.8720 9.8919
-3 -16 10 -0.0445 -7.3362
-3 -16 13 -1.7314 3.8696
-3 -16 16 -2.5324 -0.6527
-3 -15 -18 0.7483 -1.0646
-3 -15 -15 1.6203 -3.4282
-3 -15 -12 0.3666 0.4068
-3 -15 -9 1.5101 -20.3383
-3 -15 -6 -9.8985 1.2487
-3 -15 -3 3.2226 7.4219
-3 -15 0 18.9893 -18.2320
-3 -15 3 -30.8890 -3.9184
-3 -15 6 -4.9153 -4.3207
-3 -15 9 -4.7598 0.3894
-3 -15 12 5.9841 7.5238
-3 -15 15 0.9927 0.3564
-3 -15 18 2.5843 1.2577
-3 -14 -16 3.1008 -1.7485
-3 -14 -13 0.4351 -2.6669
-3 -14 -10 -6.7437 -8.8130
-3 -14 -7 -11.6555 -3.3901
-3 -14 -4 21.6046 -11.5951
-3 -14 -1 -33.0047 -9.7141
-3 -14 2 11.0742 9.6537
-3 -14 5 10.8248 5.7088
-3 -14 8 2.2310 1.3942
-3 -14 11 5.6512 2.0174
-3 -14 14 -1.2107 -0.5504
-3 -14 17 0.0400 2.2540
-3 -13 -17 3.1612 -1.0733
-3 -13 -8 -3.4125 4.7446
-3 -13 -5 14.9246 -8.8791
-3 -13 -2 -8.5524 -3.0737
-3 -13 1 -5.2265 -16.8014
-3 -13 4 9.4417 -15.2906
-3 -13 7 10.0854 2.2923
-3 -13 13 2.9085 -4.5394
-3 -13 16 0.2607 -1.0125
-3 -13 19 1.0068 -0.2777
-3 -12 -18 1.4783 -0.5716
-3 -12 -15 1.8991 0.9472
-3 -12 -9 7.7596 -8.9227
-3 -12 -6 -2.2121 11.2869
-3 -12 -3 -12.1325 42.9904
-3 -12 0 26.6878 31.6651
-3 -12 3 -22.7535 -8.2483
-3 -12 6 -6.7098 2.6487
-3 -12 9 5.5075 3.3678
-3 -12 12 -3.1946 -0.7375
-3 -12 15 6.3915 0.9417
-3 -12 18 -0.3273 1.6143
-3 -11 -16 -0.1653 -1.4491
-3 -11 -10 -6.0767 3.4138
-3 -11 -7 -9.6885 16.8702
-3 -11 -4 26.5976 35.1212
-3 -11 -1 -27.5780 3.4339
-3 -11 2 -20.3266 -14.6777
-3 -11 5 5.6833 6.0804
-3 -11 8 15.4445 -5.8699
-3 -11 14 -1.2634 -4.1533
-3 -11 17 0.6819 1.9809
-3 -10 -17 2.1996 0.7072
-3 -10 -11 -0.1824 3.9278
-3 -10 -8 -16.3350 10.3037
-3 -10 -5 34.5708 -8.0097
-3 -10 -2 -26.5760 0.6090
-3 -10 1 23.9903 74.5355
-3 -10 4 15.8293 -9.4348
-3 -10 7 7.1223 1.8390
-3 -10 13 0.9686 -3.6087
-3 -10 16 -3.6913 -0.6010
-3 -10 19 0.0255 -0.5877
-3 -9 -18 -0.5487 -2.6602
-3 -9 -9 -4.0418 6.8209
-3 -9 -6 4.5560 -20.4926
-3 -9 -3 -43.9772 -57.0163
-3 -9 0 13.5304 13.0401
-3 -9 3 -53.5241 11.3364
-3 -9 6 15.7265 9.2007
-3 -9 9 -0.8111 -0.9641
-3 -9 12 -0.1969 -3.0871
-3 -9 15 -0.6788 2.5558
-3 -9 18 1.5960 -0.2801
-3 -8 -16 1.4484 0.4104
-3 -8 -10 -9.2179 -3.2204
-3 -8 -7 -23.2575 27.0369
-3 -8 -4 -34.6803 6.8853
-3 -8 -1 34.3284 45.6286
-3 -8 2 -13.7674 -27.7311
-3 -8 5 -43.6152 -26.1609
-3 -8 8 5.4309 2.1574
-3 -8 14 2.2215 1.1571
-3 -8 17 4.5352 0.3780
-3 -7 -17 2.7463 -1.9773
-3 -7 -11 -0.7846 2.3234
-3 -7 -8 14.3083 1.0286
-3 -7 -5 33.9449 10.8303
-3 -7 -2 1.2122 -37.3953
-3 -7 1 46.5194 76.0212
-3 -7 4 9.6973 10.1555
-3 -7 7 5.8509 -12.6707
-3 -7 13 1.7796 -0.0391
-3 -7 16 -0.0019 -2.2548
-3 -7 19 -0.9923 0.5317
-3 -6 -15 -1.0002 -0.9807
-3 -6 -12 3.7369 0.7566
-3 -6 -9 -12.0719 -2.9847
-3 -6 -6 44.0520 -10.1981
-3 -6 -3 52.5159 -40.6864
-3 -6 0 54.4891 31.6493
-3 -6 3 86.7367 -29.6984
-3 -6 6 14.4074 11.4838
-3 -6 15 -2.0076 0.5353
-3 -6 18 2.3367 0.6745
-3 -5 -16 -2.1419 -0.1013
-3 -5 -13 2.9331 3.4603
-3 -5 -7 -0.9584 0.9880
-3 -5 -4 -26.3977 22.4119
-3 -5 -1 52.2009 64.3318
-3 -5 2 -37.7835 -82.8066
-3 -5 5 18.9177 -62.9377
-3 -5 14 -5.0522 0.3635
-3 -5 17 -0.3451 3.5092
-3 -5 20 0.3364 0.6211
-3 -4 -14 1.4575 -0.7528
-3 -4 -8 13.0564 -9.9476
-3 -4 -5 34.2985 51.6007
-3 -4 -2 -53.5665 -23.8817
-3 -4 1 -65.3452 14.0414
-3 -4 4 -25.6776 -45.3805
-3 -4 7 30.6526 11.1312
-3 -4 13 -1.3690 1.7875
-3 -4 16 -2.1806 2.2012
-3 -4 19 1.0659 -1.2560
-3 -3 -15 3.6446 1.4317
-3 -3 -6 38.4617 21.3578
-3 -3 -3 48.3783 73.4858
-3 -3 0 82.2993 -1.0243
-3 -3 3 -18.2747 -51.5972
-3 -3 6 30.9832 -40.9522
-3 -3 15 -0.7003 2.3208
-3 -3 18 -0.0890 -3.3336
-3 -2 -13 -10.0950 0.3091
-3 -2 -7 53.6399 -40.1385
-3 -2 -1 -26.4826 -36.3368
-3 -2 2 -91.6243 -50.1251
-3 -2 5 2.6610 -16.5005
-3 -2 14 -5.7307 3.1823
-3 -2 17 -2.3671 -1.8140
-3 -2 20 -1.3201 0.2391
-3 -1 -14 2.8758 7.4198
-3 -1 -8 4.5931 -20.9224
-3 -1 -5 -43.6596 -59.9963
-3 -1 1 -248.1724 -194.1304
-3 -1 4 -37.3631 -70.0211
-3 -1 7 14.0826 -58.4630
-3 -1 13 -2.3724 5.2138
-3 -1 16 2.5003 -0.6623
-3 -1 19 2.0770 -1.5208
-2 -40 -4 0.5097 0.3496
-2 -40 -1 0.5121 1.3893
-2 -40 2 -0.0360 2.2642
-2 -39 -5 1.6424 3.0280
-2 -39 -2 0.5741 1.7272
-2 -39 1 -0.7615 0.0775
-2 -39 4 -0.9894 0.0028
-2 -38 -6 1.6588 -0.8172
-2 -38 -3 1.8428 -0.1014
-2 -38 0 -0.8593 0.6669
-2 -38 3 -1.2472 1.6639
-2 -38 6 0.9587 0.1608
-2 -37 -7 0.8488 -0.9438
-2 -37 -4 -2.8840 2.0229
-2 -37 -1 -2.8314 -0.8250
-2 -37 2 -2.9397 0.8812
-2 -37 5 0.8171 -1.0169
-2 -36 -8 -1.6963 -1.6480
-2 -36 -5 3.2483 -2.0604
-2 -36 -2 -4.0854 0.8705
-2 -36 1 1.1529 2.2565
-2 -36 4 -2.0613 1.9295
-2 -36 7 -1.7453 2.2194
-2 -35 -9 -1.0840 -0.4190
-2 -35 -6 -1.2746 -0.0567
-2 -35 -3 1.8531 0.7670
-2 -35 0 1.7974 0.1711
-2 -35 3 0.5312 2.1212
-2 -35 6 0.0958 2.0073
-2 -35 9 1.1626 -2.5794
-2 -34 -10 -1.3605 0.5599
-2 -34 -7 -1.9108 3.2200
-2 -34 -4 0.1828 0.1837
-2 -34 -1 1.4969 0.7263
-2 -34 2 -2.1834 -3.7984
-2 -34 5 -0.2607 0.0491
-2 -34 8 1.5053 2.0859
-2 -34 11 0.8796 -3.7118
-2 -33 -11 -0.5960 -0.3445
-2 -33 -8 1.5344 2.5452
-2 -33 -5 2.1250 0.9026
-2 -33 -2 -0.9637 -0.9583
-2 -33 1 4.0142 5.8706
-2 -33 4 -4.7850 -0.3178
-2 -33 7 -3.0797 0.7566
-2 -33 10 -2.0046 1.4841
-2 -32 -12 1.9128 -0.0142
-2 -32 -9 0.8775 1.6007
-2 -32 -6 1.0543 1.5809
-2 -32 -3 -0.6978 4.1948
-2 -32 0 0.2961 2.2415
-2 -32 3 -0.0750 4.0159
-2 -32 6 1.8250 -1.0361
-2 -32 9 0.0923 -4.5256
-2 -32 12 -0.1636 1.8102
-2 -31 -13 -0.6704 -2.2713
-2 -31 -10 2.6211 1.1001
-2 -31 -7 -2.8588 5.4956
-2 -31 -4 -0.1211 0.7901
-2 -31 -1 -2.6056 2.2636
-2 -31 2 -0.4344 -4.0112
-2 -31 5 5.7762 -2.3181
-2 -31 8 -5.7037 -4.2020
-2 -31 11 0.7338 -0.3528
-2 -30 -11 -1.4908 -0.0044
-2 -30 -8 2.7280 4.3951
-2 -30 -5 4.8132 -2.3635
-2 -30 -2 3.7929 4.7988
-2 -30 1 2.3706 0.9694
-2 -30 4 4.6442 1.5491
-2 -30 7 0.2225 -5.6252
-2 -30 10 -3.2273 3.7737
-2 -30 13 3.3211 -2.1097
-2 -29 -12 1.7429 2.2184
-2 -29 -9 0.5475 1.1213
-2 -29 -6 0.7306 -1.7488
-2 -29 -3 2.8762 -0.9732
-2 -29 0 8.9123 -4.6808
-2 -29 3 6.7024 -3.5167
-2 -29 6 -2.2652 -0.5802
-2 -29 9 0.3549 1.1482
-2 -29 12 1.8870 -1.2794
-2 -28 -13 0.2664 -0.8614
-2 -28 -10 0.6491 0.0509
-2 -28 -7 4.6367 -2.0357
-2 -28 -4 -4.5988 -1.0756
-2 -28 -1 -3.4725 1.7361
-2 -28 2 9.2567 -0.7398
-2 -28 5 -1.7005 -0.1874
-2 -28 8 0.4306 -3.0313
-2 -28 11 0.0813 1.3509
-2 -28 14 3.5340 1.1585
-2 -27 -14 1.5047 -0.6074
-2 -27 -11 -0.7157 1.9883
-2 -27 -8 -1.6727 1.2241
-2 -27 -5 6.9919 -0.3436
-2 -27 -2 3.7440 0.6347
-2 -27 1 -1.4265 -4.3178
-2 -27 4 -1.3250 0.6996
-2 -27 7 -3.3404 -0.7530
-2 -27 10 -2.5583 -6.8432
-2 -27 13 4.3860 -0.1737
-2 -26 -15 0.8675 0.0196
-2 -26 -12 -1.2861 4.9475
-2 -26 -9 1.1803 3.7053
-2 -26 -6 -0.6103 -6.3480
-2 -26 -3 6.2412 7.8632
-2 -26 0 12.6168 -3.0554
-2 -26 3 -5.1809 -7.7383
-2 -26 6 0.4038 6.0222
-2 -26 9 -1.2453 -1.2830
-2 -26 12 -2.7004 -1.2755
-2 -26 15 0.3439 -0.5074
-2 -25 -16 0.0070 -0.0056
-2 -25 -13 5.4883 -0.1220
-2 -25 -10 3.2602 1.4111
-2 -25 -7 -1.7323 4.2721
-2 -25 -4 0.5268 -2.3376
-2 -25 -1 2.6810 -8.1448
-2 -25 2 -12.9165 -3.2707
-2 -25 5 1.8259 -4.1905
-2 -25 8 3.6230 10.6139
-2 -25 11 3.0166 3.0639
-2 -25 14 3.4213 0.8039
-2 -24 -14 -2.7635 -1.3988
-2 -24 -11 -0.4179 -0.8666
-2 -24 -8 -1.3607 -0.6041
-2 -24 -5 -1.3479 4.2449
-2 -24 -2 -2.3692 -2.8358
-2 -24 1 -24.1779 11.6308
-2 -24 4 -11.9933 -8.1832
-2 -24 7 1.4329 -1.6970
-2 -24 10 9.0967 -2.7027
-2 -24 13 2.0809 -0.7650
-2 -24 16 2.2188 -2.5514
-2 -23 -15 -2.8384 2.3695
-2 -23 -12 -6.4651 -2.2165
-2 -23 -9 0.3716 0.1912
-2 -23 -6 -1.8282 -9.2555
-2 -23 0 -3.3408 10.8711
-2 -23 3 1.8436 11.4897
-2 -23 6 -8.3507 9.6548
-2 -23 9 -3.4415 -3.3533
-2 -23 12 0.0617 -1.7042
-2 -23 15 0.5508 -3.1215
-2 -22 -16 -3.2492 2.1613
-2 -22 -13 -1.6938 2.3464
-2 -22 -10 2.1172 -3.4313
-2 -22 -7 -0.0880 -1.7755
-2 -22 -1 8.4569 -9.8618
-2 -22 2 -13.5022 -2.3515
-2 -22 5 19.2486 22.9347
-2 -22 8 -1.3492 10.4526
-2 -22 11 -2.9995 5.5567
-2 -22 14 -1.6414 0.6225
-2 -22 17 -0.0791 1.1438
-2 -21 -17 0.4373 2.4796
-2 -21 -14 -0.6862 -1.7635
-2 -21 -11 -0.6186 -1.2910
-2 -21 -8 1.8122 -0.6634
-2 -21 -5 -2.3875 4.6238
-2 -21 -2 0.9027 3.7793
-2 -21 1 -12.1990 12.1083
-2 -21 4 10.5896 12.5816
-2 -21 7 -10.6322 0.8296
-2 -21 10 1.0163 3.4847
-2 -21 13 -0.6457 2.7159
-2 -21 16 3.9705 -0.9861
-2 -20 -15 -0.2574 1.3636
-2 -20 -12 -0.4387 -4.2814
-2 -20 -9 1.5977 4.9364
-2 -20 -6 2.1811 -0.8216
-2 -20 -3 1.3130 1.0667
-2 -20 0 -15.1284 2.7818
-2 -20 3 8.2046 -3.3777
-2 -20 6 -25.0397 16.9233
-2 -20 9 -2.4034 1.1968
-2 -20 12 1.7557 -1.2955
-2 -20 15 -2.5554 -1.8554
-2 -19 -16 2.6729 -0.9858
-2 -19 -13 1.4534 -1.5807
-2 -19 -10 -1.7098 1.1180
-2 -19 -7 -3.5207 -0.5919
-2 -19 -4 14.1616 -1.1651
-2 -19 -1 6.3248 -3.6743
-2 -19 2 19.9544 5.5532
-2 -19 5 -0.0586 26.1214
-2 -19 8 4.8326 6.3481
-2 -19 11 0.7360 -8.8568
-2 -19 14 -2.8021 -2.3736
-2 -19 17 -0.5253 1.9247
-2 -18 -17 -1.4628 -0.3026
-2 -18 -14 0.5876 0.4949
-2 -18 -11 4.5062 0.6976
-2 -18 -8 3.9698 -6.2317
-2 -18 -5 -3.8491 1.2225
-2 -18 -2 15.5389 13.7807
-2 -18 1 9.9631 -15.5370
-2 -18 4 -5.3317 18.2148
-2 -18 7 -1.1214 8.1081
-2 -18 10 -9.7114 -0.3726
-2 -18 13 -7.2722 2.1301
-2 -18 16 0.0059 -0.2554
-2 -17 -18 0.1425 0.2816
-2 -17 -15 3.4971 -1.0971
-2 -17 -12 0.7850 -2.2182
-2 -17 -9 -16.2294 -1.3279
-2 -17 -6 -1.1402 -6.4153
-2 -17 -3 -11.8741 3.2970
-2 -17 0 -21.4987 -3.9213
-2 -17 3 -1.3370 23.0600
-2 -17 6 -11.6016 -9.9249
-2 -17 9 -1.6536 1.4032
-2 -17 12 3.0084 8.4056
-2 -17 15 -2.3020 -1.7844
-2 -17 18 2.9742 1.5313
-2 -16 -16 1.5963 -4.2484
-2 -16 -13 -1.0360 -1.8316
-2 -16 -10 1.5261 -1.9983
-2 -16 -7 -22.6321 -18.9339
-2 -16 -4 15.6383 -0.9526
-2 -16 -1 -6.1936 -12.0097
-2 -16 2 17.0948 15.1341
-2 -16 5 3.8240 16.0703
-2 -16 8 5.6840 7.8403
-2 -16 11 8.2467 1.7850
-2 -16 14 -5.0527 3.5451
-2 -16 17 -0.3599 0.0470
-2 -15 -17 -0.8366 -2.3806
-2 -15 -14 -3.5930 -0.1545
-2 -15 -8 4.3235 3.9329
-2 -15 -5 -11.7320 -9.9966
-2 -15 -2 3.7700 -2.5547
-2 -15 1 10.5900 -2.2451
-2 -15 4 11.5870 -8.3362
-2 -15 7 7.1124 14.5859
-2 -15 13 1.7890 0.1653
-2 -15 16 0.9544 0.3337
-2 -15 19 1.5760 1.5898
-2 -14 -18 -0.2693 -0.0654
-2 -14 -15 0.0048 3.4989
-2 -14 -9 2.7552 -20.2341
-2 -14 -6 1.5193 21.6173
-2 -14 -3 1.7220 -13.2725
-2 -14 0 -8.6785 -12.2046
-2 -14 3 -29.3620 4.1153
-2 -14 6 1.1237 -5.9710
-2 -14 9 -8.6388 0.6347
-2 -14 12 0.8544 4.0448
-2 -14 15 7.6791 -2.7984
-2 -14 18 1.6397 0.5352
-2 -13 -16 4.5096 -1.4853
-2 -13 -10 -3.4484 -4.4587
-2 -13 -7 0.2903 1.2323
-2 -13 -4 16.2713 14.9779
-2 -13 -1 1.3912 4.1396
-2 -13 2 33.4859 -29.9213
-2 -13 5 7.8921 9.2728
-2 -13 8 8.0895 6.9953
-2 -13 11 -4.2397 4.0677
-2 -13 14 0.8936 -5.0577
-2 -13 17 0.7405 2.0668
-2 -12 -17 2.5186 -0.4264
-2 -12 -11 7.0313 3.9762
-2 -12 -8 -7.0012 4.8402
-2 -12 -5 7.2191 -3.0898
-2 -12 -2 -25.5541 -5.2871
-2 -12 1 -29.0420 23.9522
-2 -12 4 52.6672 8.6077
-2 -12 7 5.1302 1.2258
-2 -12 10 6.4588 -1.9032
-2 -12 13 -3.6974 -3.5483
-2 -12 16 -1.4228 -0.0641
-2 -12 19 -0.8942 1.0209
-2 -11 -18 0.0282 -0.3539
-2 -11 -9 3.3117 4.7861
-2 -11 -6 -19.0165 19.0102
-2 -11 -3 5.0982 2.4450
-2 -11 0 4.6100 29.6996
-2 -11 3 -19.6077 1.3688
-2 -11 6 4.0552 13.7787
-2 -11 9 3.1923 -6.8220
-2 -11 12 -1.5841 -4.2598
-2 -11 15 6.4969 4.1063
-2 -11 18 1.6134 1.8863
-2 -10 -16 1.2336 0.8942
-2 -10 -10 2.3584 5.4075
-2 -10 -7 -18.1521 20.7486
-2 -10 -4 -15.8803 -4.8788
-2 -10 -1 -27.1301 48.8854
-2 -10 2 25.5031 13.6001
-2 -10 5 -23.1228 -21.0162
-2 -10 8 -8.4704 -1.6827
-2 -10 14 3.3800 -3.3959
-2 -10 17 2.1024 0.6440
-2 -9 -17 3.5121 -1.2908
-2 -9 -11 -7.3768 10.0981
-2 -9 -8 -13.5034 5.4324
-2 -9 -5 18.9085 -35.0041
-2 -9 -2 -8.8865 -70.9022
-2 -9 1 66.7779 38.5830
-2 -9 4 -24.1176 14.9316
-2 -9 7 -1.4077 17.4665
-2 -9 13 3.1032 -4.4308
-2 -9 16 -2.3566 -2.5886
-2 -9 19 -2.0976 -2.1825
-2 -8 -18 0.6243 -3.1598
-2 -8 -15 3.3999 0.2637
-2 -8 -12 7.4433 -1.9735
-2 -8 -9 -18.7652 -5.3062
-2 -8 -6 -40.7895 -37.8144
-2 -8 -3 -10.8051 -55.3556
-2 -8 0 -9.7034 14.2894
-2 -8 3 19.9383 37.9016
-2 -8 6 0.6139 9.8674
-2 -8 9 8.4177 2.5587
-2 -8 15 -0.9438 3.6937
-2 -8 18 1.7043 1.6093
-2 -7 -16 1.1044 -0.4793
-2 -7 -10 -1.8261 12.1532
-2 -7 -7 -24.9184 44.9563
-2 -7 -4 -8.2888 -14.8613
-2 -7 -1 53.5413 77.1020
-2 -7 2 10.3082 -45.3113
-2 -7 5 -8.1572 -35.5643
-2 -7 8 10.9441 -9.8741
-2 -7 14 0.9432 -0.4496
-2 -7 17 0.4375 3.1389
-2 -7 20 -0.9892 -2.2679
-2 -6 -17 -1.7567 -0.3028
-2 -6 -11 4.0006 -5.1158
-2 -6 -8 4.6025 7.9221
-2 -6 -5 48.7507 54.9901
-2 -6 -2 29.4240 -16.0159
-2 -6 1 74.2862 68.5432
-2 -6 4 36.0547 -54.2312
-2 -6 7 -11.4683 -8.9550
-2 -6 13 0.1979 -1.1422
-2 -6 16 -2.3489 2.6146
-2 -6 19 1.9304 0.0261
-2 -5 -15 -0.8577 3.5777
-2 -5 -6 61.3613 -6.5743
-2 -5 -3 15.4732 -9.1910
-2 -5 0 26.7849 11.7746
-2 -5 3 43.6252 -59.6993
-2 -5 6 31.1296 10.0601
-2 -5 15 -2.0863 3.9925
-2 -5 18 -1.6225 -0.0883
-2 -4 -13 2.7218 -3.1583
-2 -4 -7 16.1799 8.0492
-2 -4 -4 57.2874 39.9937
-2 -4 -1 -94.6508 1.6437
-2 -4 2 -111.9021 -38.0655
-2 -4 5 -18.5632 -42.2963
-2 -4 14 -1.2700 2.0672
-2 -4 17 -2.9034 -1.1663
-2 -4 20 0.3170 0.6767
-2 -3 -14 -0.3436 1.3600
-2 -3 -8 8.4065 -14.3121
-2 -3 -5 -5.1076 -30.7975
-2 -3 -2 -128.5546 84.6768
-2 -3 1 -48.9168 27.6316
-2 -3 4 12.4993 -11.9436
-2 -3 7 35.9316 -23.7934
-2 -3 13 -3.3627 2.1786
-2 -3 16 -2.2599 1.7782
-2 -3 19 0.2368 1.3815
-2 -2 -6 23.5086 -10.3418
-2 -2 -3 12.1604 19.8140
-2 -2 0 215.0016 3.6448
-2 -2 3 -11.2753 -4.2439
-2 -2 6 -36.2324 -25.7283
-2 -2 15 -1.8903 -1.1980
-2 -2 18 -3.9175 -2.5627
-2 -1 -7 16.8390 -11.9862
-2 -1 -1 178.7559 -2.8840
-2 -1 2 114.7819 -154.9478
-2 -1 5 -17.1246 29.3990
-2 -1 14 -0.5769 1.7193
-2 -1 17 0.6664 5.1803
-2 -1 20 1.4729 0.7490
-1 -41 -2 0.1060 -0.3378
-1 -41 1 -0.9963 -0.6703
-1 -40 -3 2.2205 0.3276
-1 -40 0 -1.5529 1.8848
-1 -40 3 0.1107 0.1930
-1 -39 -4 -3.2929 0.4869
-1 -39 -1 -0.2775 2.7884
-1 -39 2 -0.8516 2.3624
-1 -39 5 -0.5135 0.4460
-1 -38 -8 0.8605 -1.8540
-1 -38 -5 3.2526 1.2997
-1 -38 -2 -1.7027 0.4745
-1 -38 1 -0.7261 -0.3897
-1 -38 4 0.9990 1.3082
-1 -37 -9 -0.5613 0.0159
-1 -37 -6 -0.2154 -1.6247
-1 -37 -3 1.7294 -0.1756
-1 -37 0 -2.7636 -1.3134
-1 -37 3 -0.0094 2.1947
-1 -37 6 2.1008 2.4203
-1 -36 -10 -0.3715 -0.1128
-1 -36 -7 -1.2154 -0.2164
-1 -36 -4 -0.1816 -0.3404
-1 -36 -1 -2.2261 0.1641
-1 -36 2 -2.2981 -3.7725
-1 -36 5 -0.3226 0.6346
-1 -36 8 2.7588 0.3344
-1 -35 -8 -0.9803 -0.1219
-1 -35 -5 2.0253 -1.4962
-1 -35 -2 -1.6949 -1.0042
-1 -35 1 4.1171 4.3503
-1 -35 4 -3.2470 3.0196
-1 -35 7 0.1711 0.8692
-1 -35 10 -1.9003 0.8162
-1 -34 -9 -0.7162 -1.0726
-1 -34 -6 0.8321 1.7680
-1 -34 -3 -0.7242 1.2502
-1 -34 0 1.5357 0.8627
-1 -34 3 -0.1546 3.5728
-1 -34 6 -1.2110 -1.3889
-1 -34 9 -1.5573 -1.8647
-1 -33 -10 1.2012 -0.3868
-1 -33 -7 -0.3176 2.9874
-1 -33 -4 -0.4410 0.8389
-1 -33 -1 -0.9027 3.1813
-1 -33 2 -0.0780 -1.9387
-1 -33 5 3.3960 -3.8724
-1 -33 8 -3.9193 0.0881
-1 -33 11 2.2366 -1.7620
-1 -32 -11 -1.3599 -0.2723
-1 -32 -8 0.2451 4.8776
-1 -32 -5 3.0114 1.3109
-1 -32 -2 -1.8022 1.6627
-1 -32 1 1.1990 5.3448
-1 -32 4 -0.8225 -2.0309
-1 -32 7 -0.5372 0.9506
-1 -32 10 -0.2874 3.0611
-1 -31 -12 2.4868 -1.3470
-1 -31 -9 -0.8058 2.6654
-1 -31 -6 -0.0728 0.0570
-1 -31 -3 1.7258 1.3263
-1 -31 0 3.0313 4.7822
-1 -31 3 6.6408 -5.5979
-1 -31 6 -2.1278 -5.8142
-1 -31 9 1.8574 -2.0271
-1 -31 12 0.4941 -1.0506
-1 -30 -13 -3.0250 -1.4158
-1 -30 -10 2.9706 0.2133
-1 -30 -7 2.4922 2.1203
-1 -30 -4 -3.7337 -4.7855
-1 -30 -1 -0.5977 4.3064
-1 -30 2 4.8408 -5.9634
-1 -30 5 -1.4422 -2.4173
-1 -30 8 -5.6602 0.7010
-1 -30 11 0.3728 1.1585
-1 -30 14 1.8856 0.2973
-1 -29 -14 -0.5619 2.0780
-1 -29 -11 -5.0596 0.9933
-1 -29 -8 -0.9347 -1.5859
-1 -29 -5 0.2972 -2.3623
-1 -29 -2 7.6821 2.6645
-1 -29 1 1.2850 -6.7152
-1 -29 4 1.2436 9.2135
-1 -29 7 -0.4357 -3.2520
-1 -29 10 -5.2552 2.3730
-1 -29 13 2.6756 -1.4827
-1 -28 -12 0.3612 2.9388
-1 -28 -9 -2.7487 2.0196
-1 -28 -6 1.8039 -3.0971
-1 -28 -3 0.8003 2.1243
-1 -28 0 3.8800 -3.3577
-1 -28 3 3.0336 -0.0635
-1 -28 6 5.3983 3.7874
-1 -28 9 2.6991 0.3401
-1 -28 12 -0.4547 2.2570
-1 -28 15 2.3485 1.8062
-1 -27 -13 2.8017 -0.7583
-1 -27 -10 3.1493 5.7750
-1 -27 -7 2.4937 0.7472
-1 -27 -4 2.2264 1.6108
-1 -27 -1 1.8326 6.6970
-1 -27 2 4.6645 -2.6636
-1 -27 5 -2.2956 -4.9201
-1 -27 8 2.6753 -2.7813
-1 -27 11 0.3035 5.1065
-1 -27 14 4.2564 0.3338
-1 -26 -14 -0.2495 -1.4538
-1 -26 -11 1.1377 0.5925
-1 -26 -8 -0.7735 2.0108
-1 -26 -5 2.9431 -5.1979
-1 -26 -2 2.7396 6.3109
-1 -26 1 -8.7454 1.3014
-1 -26 4 -12.6309 -4.3151
-1 -26 7 4.4122 -0.9696
-1 -26 10 2.9171 -6.7385
-1 -26 13 5.0542 -3.7490
-1 -25 -15 1.2576 1.5503
-1 -25 -12 -2.4493 2.1449
-1 -25 -9 -1.7517 2.6304
-1 -25 -6 -4.3931 -6.1248
-1 -25 -3 10.1705 4.9048
-1 -25 0 2.8274 -4.1464
-1 -25 3 -9.0293 2.0985
-1 -25 6 0.6229 -2.9693
-1 -25 9 -1.1972 4.2889
-1 -25 12 0.6308 -0.3328
-1 -25 15 0.8649 -1.1941
-1 -24 -16 -1.2200 0.4734
-1 -24 -13 1.2750 0.5829
-1 -24 -10 0.0545 0.1066
-1 -24 -7 2.2060 3.1221
-1 -24 -1 1.8052 -1.9322
-1 -24 2 2.0030 8.4237
-1 -24 5 14.2723 -8.2968
-1 -24 8 3.9806 13.2130
-1 -24 11 1.4120 6.2140
-1 -24 14 4.3996 -2.3975
-1 -23 -17 -0.3582 2.1157
-1 -23 -14 -4.2232 -1.2495
-1 -23 -11 1.1684 -0.6450
-1 -23 -8 2.2190 -7.1217
-1 -23 -2 -10.8282 4.8963
-1 -23 1 -3.5311 15.3923
-1 -23 4 -17.0851 -5.1036
-1 -23 7 -4.0621 5.9912
-1 -23 10 9.5770 -0.3638
-1 -23 13 0.6552 2.8788
-1 -23 16 2.5788 -3.3381
-1 -22 -15 -3.2753 3.0434
-1 -22 -12 -4.1055 -5.9455
-1 -22 -9 -1.6880 -1.4908
-1 -22 -6 -0.8723 -10.9759
-1 -22 -3 -1.4001 1.7742
-1 -22 0 6.8939 -10.1105
-1 -22 3 5.6726 -7.5266
-1 -22 6 -17.2865 20.7855
-1 -22 9 -3.1370 -3.8462
-1 -22 12 1.2165 -3.3474
-1 -22 15 -2.4953 -2.3664
-1 -21 -16 0.7759 1.3333
-1 -21 -13 -0.5112 -0.2132
-1 -21 -10 1.1325 -3.7773
-1 -21 -7 -0.4425 3.3045
-1 -21 -4 -2.7238 2.7873
-1 -21 -1 2.8755 -18.2009
-1 -21 2 -14.7473 11.5926
-1 -21 5 17.1909 35.6602
-1 -21 8 -3.8373 8.1441
-1 -21 11 -1.4777 -5.3861
-1 -21 14 -1.7720 1.6812
-1 -21 17 -1.9836 2.2629
-1 -20 -17 1.4272 -0.4651
-1 -20 -14 -1.2041 -3.4981
-1 -20 -11 0.3613 2.5576
-1 -20 -8 11.3900 6.5904
-1 -20 -5 -1.0245 10.5283
-1 -20 -2 0.0127 2.9541
-1 -20 1 3.0546 7.3023
-1 -20 4 -0.6827 6.2629
-1 -20 7 -17.3934 8.2210
-1 -20 10 -7.5643 1.2168
-1 -20 13 -6.6663 -3.4599
-1 -20 16 2.6244 0.1467
-1 -19 -18 0.8725 -1.1379
-1 -19 -15 -0.8311 0.6379
-1 -19 -12 5.3606 -0.8731
-1 -19 -9 -5.7822 -7.7874
-1 -19 -6 3.8627 -3.3513
-1 -19 -3 5.4547 7.6621
-1 -19 0 -1.4535 -1.3050
-1 -19 3 6.0142 6.2808
-1 -19 6 -19.9400 8.9080
-1 -19 9 -2.6643 1.7041
-1 -19 12 0.3111 4.7331
-1 -19 15 -2.5592 0.1181
-1 -19 18 1.6267 1.9358
-1 -18 -16 1.4063 -2.4940
-1 -18 -13 0.1993 -2.3984
-1 -18 -10 -1.7116 8.6398
-1 -18 -7 -14.7994 -17.0461
-1 -18 -4 11.0076 3.6084
-1 -18 -1 12.7087 -10.7796
-1 -18 2 12.4806 10.4475
-1 -18 5 2.2722 30.6308
-1 -18 8 5.0092 5.0694
-1 -18 11 2.4439 -2.6872
-1 -18 14 -4.5550 -0.3360
-1 -18 17 2.6255 0.6252
-1 -17 -17 -2.5967 -0.5961
-1 -17 -14 0.2147 0.1485
-1 -17 -11 0.7963 -5.9357
-1 -17 -8 -8.3021 1.3104
-1 -17 -5 -12.5085 -2.8392
-1 -17 -2 13.9238 -13.4002
-1 -17 1 -11.5901 -4.4262
-1 -17 4 11.2366 5.0920
-1 -17 7 0.6339 6.7224
-1 -17 10 -3.0315 0.4054
-1 -17 13 -0.9879 -2.4034
-1 -17 16 1.6034 -0.5817
-1 -16 -18 -1.1902 1.2082
-1 -16 -15 -0.2717 0.6100
-1 -16 -12 -1.8508 0.1883
-1 -16 -9 0.7410 -0.7040
-1 -16 -6 3.7760 -1.1067
-1 -16 -3 -20.6959 1.4135
-1 -16 0 -1.3984 11.5016
-1 -16 3 -4.6608 6.4705
-1 -16 6 -2.1178 -8.0607
-1 -16 9 -11.7162 2.6542
-1 -16 12 0.5682 4.4683
-1 -16 15 -1.4258 -4.7919
-1 -16 18 2.2012 -0.0701
-1 -15 -16 1.7192 -0.9174
-1 -15 -13 2.4946 -1.8918
-1 -15 -10 -7.0726 -4.9188
-1 -15 -7 -2.7053 -5.1467
-1 -15 -4 3.1154 3.4193
-1 -15 -1 12.0685 -22.6907
-1 -15 2 12.2851 -10.0664
-1 -15 5 11.8824 13.9043
-1 -15 8 6.1119 12.8446
-1 -15 11 -4.2970 3.1297
-1 -15 14 0.2456 0.4654
-1 -15 17 -3.4123 2.2312
-1 -14 -17 0.8607 -2.5431
-1 -14 -14 -3.9352 0.4586
-1 -14 -8 16.0290 -8.9436
-1 -14 -5 -10.3288 8.6924
-1 -14 -2 29.9626 -37.5749
-1 -14 1 -22.6638 -33.5057
-1 -14 4 42.8997 -8.6297
-1 -14 7 6.2205 9.3558
-1 -14 10 -2.6834 -3.8688
-1 -14 13 0.3103 -0.0124
-1 -14 16 1.2927 1.1514
-1 -14 19 0.9532 2.7095
-1 -13 -18 -1.4879 1.6919
-1 -13 -15 2.2887 1.4847
-1 -13 -9 7.9700 -12.0776
-1 -13 -6 12.7467 32.7867
-1 -13 -3 0.7834 -27.9042
-1 -13 0 -35.3949 45.4901
-1 -13 3 13.2798 -4.2065
-1 -13 6 -13.9328 0.1763
-1 -13 9 -7.7726 0.6851
-1 -13 12 2.5509 -1.8058
-1 -13 15 9.7383 0.5989
-1 -13 18 1.8599 3.1734
-1 -12 -19 1.2164 0.9988
-1 -12 -16 -0.4191 -1.0210
-1 -12 -10 0.1214 -2.5212
-1 -12 -7 0.2256 5.6297
-1 -12 -4 -13.6808 -8.7300
-1 -12 -1 10.8635 21.3441
-1 -12 2 24.9004 -60.3731
-1 -12 5 -8.8264 25.0071
-1 -12 8 -4.9736 7.1252
-1 -12 14 2.0452 -3.9513
-1 -12 17 3.3818 0.0763
-1 -11 -17 2.6565 -0.5530
-1 -11 -11 -3.1315 1.9592
-1 -11 -8 -18.9317 -3.1523
-1 -11 -5 -30.6969 -20.0567
-1 -11 -2 -29.0560 -14.6682
-1 -11 1 1.9209 31.4447
-1 -11 4 31.1987 35.6920
-1 -11 7 -5.3664 22.4642
-1 -11 10 4.6066 -1.7111
-1 -11 13 0.1605 -1.7468
-1 -11 16 -1.1241 -1.1243
-1 -11 19 -1.4957 0.5193
-1 -10 -18 -1.1945 -2.9642
-1 -10 -15 -0.6464 0.1002
-1 -10 -9 -7.0337 9.2250
-1 -10 -6 -58.2812 2.2034
-1 -10 -3 16.2979 -55.8876
-1 -10 0 -87.4584 1.6672
-1 -10 3 -9.6254 89.6840
-1 -10 6 14.9210 13.1903
-1 -10 9 0.4233 -5.2669
-1 -10 12 2.9227 -2.3012
-1 -10 15 4.3175 3.9269
-1 -10 18 0.7557 -0.1415
-1 -9 -16 2.0780 -1.3914
-1 -9 -10 -4.4683 13.5356
-1 -9 -7 -46.8265 33.8891
-1 -9 -4 -2.6182 -27.7209
-1 -9 -1 23.5090 86.8009
-1 -9 2 108.8119 -0.1430
-1 -9 5 -53.0229 -46.2496
-1 -9 8 -4.4972 3.8959
-1 -9 14 2.7423 -1.4389
-1 -9 17 1.9798 1.6064
-1 -9 20 -0.6929 -3.5478
-1 -8 -17 1.5529 1.2366
-1 -8 -11 5.5706 13.6959
-1 -8 -8 -3.2890 -4.6618
-1 -8 -5 14.0734 -54.9051
-1 -8 -2 -15.5184 -112.7876
-1 -8 1 78.9565 22.9801
-1 -8 4 -5.0257 -1.2394
-1 -8 7 -15.2228 -4.5081
-1 -8 13 -0.2332 -1.1245
-1 -8 16 -2.0535 1.6119
-1 -8 19 -1.5201 -1.4903
-1 -7 -15 3.5579 3.1942
-1 -7 -12 3.2754 -0.0176
-1 -7 -9 -28.4242 -0.7471
-1 -7 -6 -14.7859 5.1229
-1 -7 -3 28.8709 -60.7417
-1 -7 0 -34.6721 17.8878
-1 -7 3 38.0450 -8.7143
-1 -7 6 -4.6765 27.4863
-1 -7 9 -2.1026 -10.9033
-1 -7 15 0.1279 4.2175
-1 -7 18 0.5260 -0.4478
-1 -6 -16 2.8870 1.1040
-1 -6 -13 6.9831 2.6672
-1 -6 -7 2.4910 39.1823
-1 -6 -4 -11.6817 36.4749
-1 -6 -1 -30.8169 164.5519
-1 -6 2 6.2377 18.4839
-1 -6 5 22.6243 -56.3644
-1 -6 8 -11.7607 -8.8333
-1 -6 14 3.8856 0.3614
-1 -6 17 -3.3704 1.8997
-1 -6 20 -0.1223 0.6031
-1 -5 -14 -0.8056 -2.7852
-1 -5 -5 75.1790 30.6474
-1 -5 -2 -58.6750 17.5116
-1 -5 1 72.1927 69.6659
-1 -5 4 30.6771 -61.2476
-1 -5 7 -13.9604 25.7805
-1 -5 13 -3.7113 -3.2022
-1 -5 16 -4.4323 1.0565
-1 -5 19 1.2058 2.0888
-1 -4 -15 -2.5068 2.3442
-1 -4 -6 7.7405 -3.7766
-1 -4 0 115.8378 -100.2729
-1 -4 3 7.0871 -56.8794
-1 -4 6 -8.9735 -14.9976
-1 -4 15 -0.8239 -0.6329
-1 -4 18 -1.7420 1.7977
-1 -3 -7 17.5109 23.3094
-1 -3 -4 36.9190 8.1903
-1 -3 -1 -229.7458 48.6337
-1 -3 2 -28.4155 36.8028
-1 -3 5 -61.3175 68.7234
-1 -3 14 -6.0639 -2.0163
-1 -3 17 -4.5008 2.0178
-1 -3 20 0.3624 0.7997
-1 -2 -5 16.7941 -51.8473
-1 -2 -2 62.0948 67.5527
-1 -2 1 69.2518 -25.2191
-1 -2 4 -19.3745 19.0941
-1 -2 7 19.6886 -32.9236
-1 -2 13 1.5394 0.9562
-1 -2 16 0.8696 4.2914
-1 -2 19 2.5160 0.0465
-1 -1 -6 12.6065 -66.0035
-1 -1 -3 -8.7605 -36.6710
-1 -1 3 30.7766 55.1412
-1 -1 6 -0.4411 54.2064
-1 -1 15 2.7498 3.2906
-1 -1 18 -4.0928 0.3271
0 -41 -4 0.7247 -1.5149
0 -41 -1 1.2512 0.2619
0 -41 2 -0.0922 1.2483
0 -40 -5 -1.0443 1.2402
0 -40 -2 -0.0382 0.6406
0 -40 1 -0.8957 -0.9412
0 -40 4 0.7174 -0.5736
0 -39 -6 1.3615 0.3654
0 -39 -3 1.9105 -0.9804
0 -39 0 -4.3179 2.3262
0 -39 3 0.3295 2.0002
0 -39 6 0.9066 0.9546
0 -38 -7 0.1548 0.7786
0 -38 -4 -0.8331 0.6418
0 -38 -1 -1.8464 1.7805
0 -38 2 -0.6100 0.5895
0 -38 5 2.7255 1.1123
0 -38 8 1.5463 -1.4863
0 -37 -8 -1.3742 -1.8714
0 -37 -5 2.9946 -4.4227
0 -37 -2 -2.2706 -1.7389
0 -37 1 1.1131 -0.9519
0 -37 4 0.3230 0.8819
0 -37 7 -2.0187 -1.0061
0 -36 -9 0.8837 -0.6226
0 -36 -6 -0.3714 -0.8160
0 -36 -3 2.7826 -1.1703
0 -36 0 -2.1968 -0.9816
0 -36 3 2.0573 2.8354
0 -36 6 0.1932 -0.4870
0 -36 9 -0.4733 -1.7932
0 -35 -10 -0.4045 -1.4640
0 -35 -7 -1.1457 0.1441
0 -35 -4 -0.7340 -0.4110
0 -35 -1 -1.4737 1.6414
0 -35 2 -1.7866 -2.2365
0 -35 5 0.5500 -0.6133
0 -35 8 -1.0199 1.9049
0 -35 11 0.9134 -1.2228
0 -34 -11 -1.5230 -2.2121
0 -34 -8 0.4039 0.4998
0 -34 -5 3.5256 -1.2456
0 -34 -2 -2.8804 -1.0977
0 -34 1 6.5990 2.7363
0 -34 4 -6.1525 -2.8394
0 -34 7 0.0611 0.0811
0 -34 10 -0.1448 2.2085
0 -33 -12 0.6933 -1.1735
0 -33 -9 -0.7011 1.1206
0 -33 -6 1.9975 1.2592
0 -33 -3 -1.0164 3.6314
0 -33 0 -1.4882 3.7661
0 -33 3 -1.1651 -0.5901
0 -33 6 -3.2937 -0.9548
0 -33 9 3.3072 -3.3553
0 -33 12 -1.6785 -1.0254
0 -32 -10 1.4404 -0.6699
0 -32 -7 -2.0420 1.3714
0 -32 -4 -1.8520 -4.9775
0 -32 -1 -3.3486 4.3106
0 -32 2 -1.1645 -3.3699
0 -32 5 -0.4580 -1.0258
0 -32 8 -5.4507 2.1240
0 -32 11 -0.6002 -2.8356
0 -31 -11 -3.3611 -0.5994
0 -31 -8 -0.9163 2.9003
0 -31 -5 -0.8619 -2.7087
0 -31 -2 -0.4652 2.2040
0 -31 1 0.3642 1.7020
0 -31 4 3.1012 2.0739
0 -31 7 6.0156 -0.1111
0 -31 10 -3.0909 3.0135
0 -31 13 -0.4917 -0.8062
0 -30 -12 -1.7126 2.0734
0 -30 -9 -2.7945 2.5568
0 -30 -6 -2.3238 0.3131
0 -30 -3 -1.0698 2.1349
0 -30 0 5.4335 4.0979
0 -30 3 6.4939 -3.4025
0 -30 6 3.3054 -4.6485
0 -30 9 -1.7122 1.6785
0 -30 12 0.2034 4.0929
0 -29 -13 -0.7871 -0.4504
0 -29 -10 1.6435 -0.3918
0 -29 -7 3.0489 -2.1864
0 -29 -4 -1.8943 1.1034
0 -29 -1 2.3618 8.0425
0 -29 2 5.2738 0.7017
0 -29 5 -1.3604 -1.8475
0 -29 8 -4.2456 -4.8385
0 -29 11 0.3370 6.4121
0 -29 14 3.2551 0.3136
0 -28 -14 0.9348 0.2171
0 -28 -11 -0.0532 0.9285
0 -28 -8 -2.7265 1.0105
0 -28 -5 6.2416 -2.2475
0 -28 -2 7.3323 -1.4200
0 -28 1 -3.5357 -5.3112
0 -28 4 1.0459 3.6661
0 -28 7 -2.9573 0.5245
0 -28 10 3.9101 0.8634
0 -28 13 3.6016 -3.0376
0 -27 -15 1.6114 -1.4394
0 -27 -12 -2.8195 0.3299
0 -27 -9 0.0076 5.9626
0 -27 -6 -1.7165 -6.0993
0 -27 -3 4.3996 8.1786
0 -27 0 1.6796 6.9562
0 -27 3 2.8527 -4.1958
0 -27 6 3.5751 -6.2152
0 -27 9 4.1408 1.3890
0 -27 12 -1.0986 -3.2743
0 -27 15 3.1350 -1.4307
0 -26 -16 0.2537 -2.1261
0 -26 -13 2.2329 0.1529
0 -26 -10 5.6360 2.8063
0 -26 -7 4.1819 2.8184
0 -26 -4 3.6960 -2.1235
0 -26 -1 2.5350 9.7896
0 -26 2 -0.6521 0.1685
0 -26 5 -3.2899 -9.8278
0 -26 8 5.8689 5.3451
0 -26 11 1.6093 4.5208
0 -26 14 3.4246 -3.7309
0 -25 -14 -0.4795 1.1352
0 -25 -11 -0.0758 0.5914
0 -25 -8 -0.7526 -3.8038
0 -25 -5 4.4191 -2.2830
0 -25 -2 6.8378 5.1910
0 -25 1 5.6483 -3.2708
0 -25 4 -20.2478 -10.3576
0 -25 7 7.4291 0.4029
0 -25 10 2.7360 1.8828
0 -25 13 1.1422 -0.7961
0 -25 16 -0.9007 -3.0542
0 -24 -15 1.4974 1.9717
0 -24 -12 -4.6770 -3.9439
0 -24 -9 -3.5251 1.2906
0 -24 -6 -2.4245 -12.7451
0 -24 -3 -3.5518 4.8972
0 -24 0 -2.0292 -7.6305
0 -24 3 1.4657 8.3795
0 -24 6 -0.0837 4.9094
0 -24 9 2.0024 1.8204
0 -24 12 3.8748 3.2218
0 -24 15 1.1356 0.1016
0 -23 -16 0.3409 -0.4744
0 -23 -13 -3.0201 -1.2755
0 -23 -10 1.6519 -2.1017
0 -23 -7 5.0502 0.7206
0 -23 -1 -7.2351 -12.1002
0 -23 2 -6.0781 2.2260
0 -23 5 8.6255 5.3017
0 -23 8 1.2028 10.6865
0 -23 11 2.8596 -0.3955
0 -23 14 1.5273 0.1890
0 -23 17 -2.1856 0.3255
0 -22 -17 -0.2789 0.1850
0 -22 -14 -5.9601 -1.6082
0 -22 -11 2.1340 -5.3799
0 -22 -8 5.7637 -2.6178
0 -22 -5 5.0067 6.9705
0 -22 -2 -3.5934 14.6933
0 -22 1 21.1276 16.4937
0 -22 4 -10.4313 9.0790
0 -22 7 -8.3525 11.7777
0 -22 10 -1.8941 -2.4358
0 -22 13 -1.3363 1.3982
0 -22 16 1.7734 -0.3804
0 -21 -15 -4.0216 3.4677
0 -21 -12 -1.4118 -3.5870
0 -21 -9 -2.8670 -2.7392
0 -21 -6 0.0079 -3.6569
0 -21 -3 -4.9634 -5.5683
0 -21 0 -3.6267 -15.4330
0 -21 3 -2.7965 2.0849
0 -21 6 -10.7177 21.5496
0 -21 9 -6.8994 -6.0320
0 -21 12 -1.9307 1.2888
0 -21 15 -3.4396 1.6645
0 -20 -16 3.7394 -0.0781
0 -20 -13 1.6604 1.5765
0 -20 -10 -4.5710 -1.3844
0 -20 -7 -12.0335 5.5877
0 -20 -4 2.2387 -2.6662
0 -20 -1 7.3042 -26.8558
0 -20 2 -1.7920 16.9198
0 -20 5 15.8544 18.6754
0 -20 8 -2.7220 3.7907
0 -20 11 3.7596 -5.5966
0 -20 14 2.2154 -0.1066
0 -20 17 1.9343 0.5578
0 -19 -17 0.6579 -1.8538
0 -19 -14 0.0953 -0.5803
0 -19 -11 7.7791 3.5090
0 -19 -8 6.8036 7.5186
0 -19 -5 -10.6001 13.8840
0 -19 -2 16.7482 23.4367
0 -19 1 14.3208 15.9762
0 -19 4 4.1389 -8.5552
0 -19 7 -18.5040 8.0131
0 -19 10 -3.4377 2.5593
0 -19 13 -9.0986 -5.8518
0 -19 16 3.6102 -2.8468
0 -18 -18 -0.8088 0.7819
0 -18 -15 -0.4378 0.3209
0 -18 -12 1.8331 -3.5985
0 -18 -3 4.2974 8.0942
0 -18 0 3.0618 6.0447
0 -18 3 1.6571 -6.0909
0 -18 6 -11.8964 2.6047
0 -18 9 -5.2503 -2.7136
0 -18 12 -1.4571 0.5792
0 -18 15 -3.8501 -5.0249
0 -18 18 1.9765 1.3882
0 -17 -16 0.3734 -1.0176
0 -17 -13 -0.5907 -2.5050
0 -17 -10 9.9767 4.7791
0 -17 -7 -17.7892 -20.6053
0 -17 -4 23.6412 3.5251
0 -17 -1 37.6305 -37.3847
0 -17 2 1.3127 -26.1155
0 -17 5 17.3605 16.2680
0 -17 8 0.4679 7.6881
0 -17 11 -2.5871 7.3815
0 -17 14 -4.5451 0.5069
0 -17 17 -2.0623 1.1884
0 -16 -17 -0.4847 -2.1474
0 -16 -14 -1.7097 -0.5132
0 -16 -11 2.4295 -6.0883
0 -16 -8 10.5880 6.0345
0 -16 -5 -13.1944 -7.3870
0 -16 -2 1.8987 -36.3764
0 -16 1 -38.9856 -9.6323
0 -16 4 26.5750 -14.2427
0 -16 7 -4.3760 8.2934
0 -16 10 -5.3162 2.5883
0 -16 13 0.1631 -5.1909
0 -16 16 -0.8244 2.1002
0 -16 19 0.4180 0.1827
0 -15 -18 -1.3601 0.8272
0 -15 -15 -2.4478 0.0131
0 -15 -12 0.6894 -5.3545
0 -15 -9 4.5883 -16.6697
0 -15 -6 7.0567 4.7091
0 -15 -3 -12.6407 -17.8596
0 -15 0 -30.1781 0.7467
0 -15 3 -7.9041 -9.7952
0 -15 6 -17.2108 4.0368
0 -15 9 -6.2390 5.1398
0 -15 12 0.3382 -0.7675
0 -15 15 3.0638 0.5852
0 -15 18 0.7864 2.4898
0 -14 -19 -0.2067 0.8195
0 -14 -16 -1.0878 -0.5687
0 -14 -10 -12.4570 1.8875
0 -14 -7 19.4017 -7.3399
0 -14 -4 -13.2538 11.8615
0 -14 -1 48.0212 -3.2191
0 -14 2 33.7647 -61.7175
0 -14 5 8.7483 38.3363
0 -14 8 -0.6956 8.8912
0 -14 11 -8.4660 2.6412
0 -14 14 4.7362 -1.1459
0 -14 17 1.4628 4.2306
0 -13 -17 -2.3004 0.6130
0 -13 -11 -3.3269 3.1627
0 -13 -8 -0.4210 -8.4570
0 -13 -5 -20.4451 11.3940
0 -13 -2 3.1510 -52.8064
0 -13 1 -73.5023 -29.8895
0 -13 4 71.7455 34.7074
0 -13 7 -7.2890 2.6816
0 -13 10 -0.4074 0.0282
0 -13 13 2.5210 -0.6692
0 -13 16 3.1264 -2.2050
0 -13 19 1.4989 2.1430
0 -12 -18 -1.4892 1.6715
0 -12 -15 0.6392 0.6792
0 -12 -9 8.8356 6.6324
0 -12 -6 -12.8558 16.6439
0 -12 -3 22.4991 -39.6408
0 -12 0 -80.5133 44.3274
0 -12 3 23.5656 30.9677
0 -12 6 -17.8772 16.5548
0 -12 9 -0.6537 1.2966
0 -12 12 4.7992 -6.3462
0 -12 15 7.1828 0.5677
0 -12 18 2.1305 0.6024
0 -11 -16 -0.1035 0.0677
0 -11 -10 9.8980 5.5291
0 -11 -7 -31.7614 8.8135
0 -11 -4 -28.8120 -27.0009
0 -11 -1 -29.6084 60.8568
0 -11 2 78.6783 6.1739
0 -11 5 -28.3614 -4.0501
0 -11 8 -0.9011 3.3765
0 -11 14 2.3692 0.6305
0 -11 17 0.8177 -0.3869
0 -10 -17 1.0073 -1.1523
0 -10 -11 -4.2105 8.8264
0 -10 -8 -29.9181 1.2179
0 -10 -5 -24.2638 -50.2021
0 -10 -2 -34.2262 -55.3571
0 -10 1 62.9343 -14.2268
0 -10 4 -8.3357 46.8061
0 -10 7 -7.9972 -3.6770
0 -10 10 -4.6447 -6.1403
0 -10 13 -1.6732 1.1614
0 -10 16 0.7534 2.0569
0 -10 19 -1.6048 -0.8205
0 -9 -18 -0.9828 -0.8955
0 -9 -15 4.4749 2.1822
0 -9 -12 1.0596 2.8771
0 -9 -9 -22.3112 0.1135
0 -9 -6 -49.2014 -15.8268
0 -9 -3 23.8762 -62.6116
0 -9 0 -106.5344 13.0141
0 -9 3 36.5758 81.5242
0 -9 6 -30.0843 -20.1513
0 -9 9 -17.5363 0.5376
0 -9 15 4.3029 3.6762
0 -9 18 0.2535 -1.3984
0 -8 -16 2.3391 0.8021
0 -8 -10 4.3429 22.4744
0 -8 -7 -15.3684 24.9219
0 -8 -4 36.3983 -48.0411
0 -8 -1 49.7007 95.5485
0 -8 2 86.4871 -36.4800
0 -8 5 -64.7780 -39.8388
0 -8 8 -8.1400 12.1284
0 -8 14 5.5768 -1.1724
0 -8 17 -1.3819 -0.7702
0 -8 20 -1.6018 -2.1846
0 -7 -17 0.5941 1.2694
0 -7 -14 1.2117 -2.5018
0 -7 -11 16.0022 0.9208
0 -7 -8 -13.7928 -29.9742
0 -7 -5 19.8163 -6.8732
0 -7 -2 -47.9528 -107.0426
0 -7 1 86.8395 67.9666
0 -7 4 7.3476 -51.4213
0 -7 7 -27.3180 26.3832
0 -7 13 -3.4248 -2.0096
0 -7 16 -3.2552 0.6404
0 -7 19 0.5907 2.9035
0 -6 -15 -0.1328 2.8902
0 -6 -12 5.5396 1.7143
0 -6 -6 6.0557 26.7101
0 -6 -3 -72.8972 2.0737
0 -6 0 -46.5744 7.7269
0 -6 3 16.7676 -0.6278
0 -6 6 16.8594 30.8841
0 -6 15 -0.9628 1.5217
0 -6 18 -0.0661 3.1965
0 -5 -16 0.7406 2.9773
0 -5 -7 17.2687 64.0000
0 -5 -4 22.6025 145.2837
0 -5 -1 -146.2366 172.6124
0 -5 2 20.0090 57.3937
0 -5 5 -35.3784 -19.5408
0 -5 8 -9.3008 6.6272
0 -5 14 -1.4977 -4.1176
0 -5 17 -3.0367 3.1346
0 -5 20 0.9315 0.8656
0 -4 -14 -2.3261 -4.1337
0 -4 -5 63.7662 -19.8178
0 -4 -2 -61.1273 126.4167
0 -4 1 134.1148 1.5750
0 -4 4 16.8586 18.4822
0 -4 7 25.6802 16.9183
0 -4 13 -5.4926 -1.5457
0 -4 16 0.4336 5.4283
0 -4 19 0.5008 3.3393
0 -3 -6 -1.2547 -34.1393
0 -3 -3 27.3229 -42.2412
0 -3 0 258.1307 -225.8377
0 -3 3 -77.2094 35.2012
0 -3 6 -29.2297 17.5782
0 -3 15 6.4622 -2.4140
0 -3 18 -1.6860 -1.3344
0 -2 -4 -62.6254 -28.3367
0 -2 -1 -91.5988 -38.7553
0 -2 2 70.0037 118.5102
0 -2 5 -4.5448 93.1666
0 -2 14 2.6851 -0.1396
0 -2 17 -0.8364 1.5473
0 -2 20 0.7073 0.2044
0 -1 -5 -18.5707 -77.0351
0 -1 -2 -26.4512 44.4331
0 -1 1 170.6764 376.6050
0 -1 4 15.0578 69.4268
0 -1 13 9.7642 -2.6858
0 -1 16 -6.4721 2.2818
0 -1 19 0.5704 -0.0617
0 0 -3 82.2860 70.2679
0 0 3 82.2860 -70.2679
0 0 15 1.9548 7.6502
0 0 18 -1.2327 6.4661
0 1 -4 15.0578 -69.4268
0 1 2 -26.4512 -44.4331
0 1 5 -18.5707 77.0351
0 1 14 5.6756 -2.0752
0 1 17 5.1555 1.4651
0 1 20 2.0289 -0.7845
0 2 -5 -4.5448 -93.1666
0 2 1 -91.5988 38.7553
0 2 4 -62.6254 28.3367
0 2 7 -1.5252 -8.0631
0 2 13 5.5901 -1.0988
0 2 16 -0.3086 0.9324
0 2 19 1.4228 -3.0898
0 3 -15 6.4622 2.4140
0 3 -6 -29.2297 -17.5782
0 3 0 258.1307 225.8377
0 3 3 27.3229 42.2412
0 3 6 -1.2547 34.1393
0 3 15 -1.1680 -0.4799
0 3 18 -5.9138 -0.1677
0 4 -16 0.4336 -5.4283
0 4 -13 -5.4926 1.5457
0 4 -7 25.6802 -16.9183
0 4 -1 134.1148 -1.5750
0 4 2 -61.1273 -126.4167
0 4 5 63.7662 19.8178
0 4 8 24.0075 -13.5380
0 4 14 -2.3261 4.1337
0 4 17 2.0708 -0.7029
0 4 20 -0.1738 -0.6754
0 5 -14 -1.4977 4.1176
0 5 -8 -9.3008 -6.6272
0 5 -5 -35.3784 19.5408
0 5 -2 20.0090 -57.3937
0 5 1 -146.2366 -172.6124
0 5 4 22.6025 -145.2837
0 5 7 17.2687 -64.0000
0 5 13 1.5408 4.2467
0 5 16 0.7406 -2.9773
0 5 19 1.2761 0.4301
0 6 -15 -0.9628 -1.5217
0 6 -9 8.3787 7.7242
0 6 -6 16.8594 -30.8841
0 6 -3 16.7676 0.6278
0 6 0 -46.5744 -7.7269
0 6 3 -72.8972 -2.0737
0 6 6 6.0557 -26.7101
0 6 9 -19.5768 -5.1460
0 6 15 -0.1328 -2.8902
0 6 18 -0.5213 -3.2948
0 7 -16 -3.2552 -0.6404
0 7 -13 -3.4248 2.0096
0 7 -10 3.3714 7.6832
0 7 -7 -27.3180 -26.3832
0 7 -4 7.3476 51.4213
0 7 -1 86.8395 -67.9666
0 7 2 -47.9528 107.0426
0 7 5 19.8163 6.8732
0 7 8 -13.7928 29.9742
0 7 14 1.2117 2.5018
0 7 17 0.5941 -1.2694
0 7 20 0.2497 0.8213
0 8 -14 5.5768 1.1724
0 8 -11 10.8852 7.3191
0 8 -8 -8.1400 -12.1284
0 8 -5 -64.7780 39.8388
0 8 -2 86.4871 36.4800
0 8 1 49.7007 -95.5485
0 8 4 36.3983 48.0411
0 8 7 -15.3684 -24.9219
0 8 13 2.4915 -7.5284
0 8 16 2.3391 -0.8021
0 8 19 2.0454 -1.1992
0 9 -15 4.3029 -3.6762
0 9 -9 -17.5363 -0.5376
0 9 -6 -30.0843 20.1513
0 9 -3 36.5758 -81.5242
0 9 0 -106.5344 -13.0141
0 9 3 23.8762 62.6116
0 9 6 -49.2014 15.8268
0 9 9 -22.3112 -0.1135
0 9 15 4.4749 -2.1822
0 9 18 -0.9828 0.8955
0 10 -16 0.7534 -2.0569
0 10 -13 -1.6732 -1.1614
0 10 -10 -4.6447 6.1403
0 10 -7 -7.9972 3.6770
0 10 -4 -8.3357 -46.8061
0 10 -1 62.9343 14.2268
0 10 2 -34.2262 55.3571
0 10 5 -24.2638 50.2021
0 10 8 -29.9181 -1.2179
0 10 14 -4.6823 3.0806
0 10 17 1.0073 1.1523
0 11 -14 2.3692 -0.6305
0 11 -11 2.4402 9.7142
0 11 -8 -0.9011 -3.3765
0 11 -5 -28.3614 4.0501
0 11 -2 78.6783 -6.1739
0 11 1 -29.6084 -60.8568
0 11 4 -28.8120 27.0009
0 11 7 -31.7614 -8.8135
0 11 10 9.8980 -5.5291
0 11 13 7.2980 -1.4304
0 11 16 -0.1035 -0.0677
0 11 19 -0.1031 -1.9743
0 12 -15 7.1828 -0.5677
0 12 -12 4.7992 6.3462
0 12 -9 -0.6537 -1.2966
0 12 -6 -17.8772 -16.5548
0 12 -3 23.5656 -30.9677
0 12 0 -80.5133 -44.3274
0 12 3 22.4991 39.6408
0 12 6 -12.8558 -16.6439
0 12 9 8.8356 -6.6324
0 12 12 -1.6486 -2.8010
0 12 15 0.6392 -0.6792
0 12 18 -1.4892 -1.6715
0 13 -13 2.5210 0.6692
0 13 -10 -0.4074 -0.0282
0 13 -7 -7.2890 -2.6816
0 13 -4 71.7455 -34.7074
0 13 -1 -73.5023 29.8895
0 13 2 3.1510 52.8064
0 13 5 -20.4451 -11.3940
0 13 8 -0.4210 8.4570
0 13 11 -3.3269 -3.1627
0 13 14 -3.3545 -2.6920
0 13 17 -2.3004 -0.6130
0 14 -14 4.7362 1.1459
0 14 -11 -8.4660 -2.6412
0 14 -8 -0.6956 -8.8912
0 14 -5 8.7483 -38.3363
0 14 -2 33.7647 61.7175
0 14 1 48.0212 3.2191
0 14 4 -13.2538 -11.8615
0 14 7 19.4017 7.3399
0 14 10 -12.4570 -1.8875
0 14 13 -0.1180 9.3605
0 14 16 -1.0878 0.5687
0 14 19 -0.2067 -0.8195
0 15 -12 0.3382 0.7675
0 15 -9 -6.2390 -5.1398
0 15 -6 -17.2108 -4.0368
0 15 -3 -7.9041 9.7952
0 15 0 -30.1781 -0.7467
0 15 3 -12.6407 17.8596
0 15 6 7.0567 -4.7091
0 15 9 4.5883 16.6697
0 15 12 0.6894 5.3545
0 15 15 -2.4478 -0.0131
0 15 18 -1.3601 -0.8272
0 16 -13 0.1631 5.1909
0 16 -10 -5.3162 -2.5883
0 16 -7 -4.3760 -8.2934
0 16 -4 26.5750 14.2427
0 16 -1 -38.9856 9.6323
0 16 2 1.8987 36.3764
0 16 5 -13.1944 7.3870
0 16 8 10.5880 -6.0345
0 16 11 2.4295 6.0883
0 16 14 -1.7097 0.5132
0 16 17 -0.4847 2.1474
0 17 -11 -2.5871 -7.3815
0 17 -8 0.4679 -7.6881
0 17 -5 17.3605 -16.2680
0 17 -2 1.3127 26.1155
0 17 1 37.6305 37.3847
0 17 4 23.6412 -3.5251
0 17 7 -17.7892 20.6053
0 17 10 9.9767 -4.7791
0 17 13 -0.5907 2.5050
0 17 16 0.3734 1.0176
0 18 -12 -1.4571 -0.5792
0 18 -9 -5.2503 2.7136
0 18 -6 -11.8964 -2.6047
0 18 -3 1.6571 6.0909
0 18 0 3.0618 -6.0447
0 18 3 4.2974 -8.0942
0 18 6 4.6605 3.2639
0 18 9 -11.8572 -8.7162
0 18 12 1.8331 3.5985
0 18 15 -0.4378 -0.3209
0 18 18 -0.8088 -0.7819
0 19 -10 -3.4377 -2.5593
0 19 -7 -18.5040 -8.0131
0 19 -4 4.1389 8.5552
0 19 -1 14.3208 -15.9762
0 19 2 16.7482 -23.4367
0 19 5 -10.6001 -13.8840
0 19 8 6.8036 -7.5186
0 19 11 7.7791 -3.5090
0 19 14 0.0953 0.5803
0 19 17 0.6579 1.8538
0 20 -11 3.7596 5.5966
0 20 -8 -2.7220 -3.7907
0 20 -5 15.8544 -18.6754
0 20 -2 -1.7920 -16.9198
0 20 1 7.3042 26.8558
0 20 4 2.2387 2.6662
0 20 7 -12.0335 -5.5877
0 20 10 -4.5710 1.3844
0 20 13 1.6604 -1.5765
0 20 16 3.7394 0.0781
0 21 -9 -6.8994 6.0320
0 21 -6 -10.7177 -21.5496
0 21 -3 -2.7965 -2.0849
0 21 0 -3.6267 15.4330
0 21 3 -4.9634 5.5683
0 21 6 0.0079 3.6569
0 21 9 -2.8670 2.7392
0 21 12 -1.4118 3.5870
0 21 15 -4.0216 -3.4677
0 22 -7 -8.3525 -11.7777
0 22 -4 -10.4313 -9.0790
0 22 -1 21.1276 -16.4937
0 22 2 -3.5934 -14.6933
0 22 5 5.0067 -6.9705
0 22 8 5.7637 2.6178
0 22 11 2.1340 5.3799
0 22 14 -5.9601 1.6082
0 22 17 -0.2789 -0.1850
0 23 -17 -2.1856 -0.3255
0 23 -5 8.6255 -5.3017
0 23 -2 -6.0781 -2.2260
0 23 1 -7.2351 12.1002
0 23 4 -8.7775 -5.6929
0 23 7 5.0502 -0.7206
0 23 10 1.6519 2.1017
0 23 13 -3.0201 1.2755
0 23 16 0.3409 0.4744
0 24 -6 -0.0837 -4.9094
0 24 -3 1.4657 -8.3795
0 24 0 -2.0292 7.6305
0 24 3 -3.5518 -4.8972
0 24 6 -2.4245 12.7451
0 24 9 -3.5251 -1.2906
0 24 12 -4.6770 3.9439
0 24 15 1.4974 -1.9717
0 25 -16 -0.9007 3.0542
0 25 -7 7.4291 -0.4029
0 25 -4 -20.2478 10.3576
0 25 -1 5.6483 3.2708
0 25 2 6.8378 -5.1910
0 25 5 4.4191 2.2830
0 25 8 -0.7526 3.8038
0 25 11 -0.0758 -0.5914
0 25 14 -0.4795 -1.1352
0 26 -14 3.4246 3.7309
0 26 -5 -3.2899 9.8278
0 26 1 2.5350 -9.7896
0 26 4 3.6960 2.1235
0 26 7 4.1819 -2.8184
0 26 10 5.6360 -2.8063
0 26 13 2.2329 -0.1529
0 27 -15 3.1350 1.4307
0 27 -6 3.5751 6.2152
0 27 -3 2.8527 4.1958
0 27 0 1.6796 -6.9562
0 27 3 4.3996 -8.1786
0 27 6 -1.7165 6.0993
0 27 9 0.0076 -5.9626
0 27 12 -2.8195 -0.3299
0 27 15 1.6114 1.4394
0 28 -13 3.6016 3.0376
0 28 -7 -2.9573 -0.5245
0 28 -4 1.0459 -3.6661
0 28 -1 -3.5357 5.3112
0 28 2 7.3323 1.4200
0 28 5 6.2416 2.2475
0 28 8 -2.7265 -1.0105
0 28 11 -0.0532 -0.9285
0 28 14 0.9348 -0.2171
0 29 -8 -4.2456 4.8385
0 29 -5 -1.3604 1.8475
0 29 -2 5.2738 -0.7017
0 29 1 2.3618 -8.0425
0 29 4 -1.8943 -1.1034
0 29 7 3.0489 2.1864
0 29 10 1.6435 0.3918
0 29 13 -0.7871 0.4504
0 30 -6 3.3054 4.6485
0 30 -3 6.4939 3.4025
0 30 0 5.4335 -4.0979
0 30 3 -1.0698 -2.1349
0 30 6 -2.3238 -0.3131
0 30 9 -2.7945 -2.5568
0 30 12 -1.7126 -2.0734
0 31 -7 6.0156 0.1111
0 31 -4 3.1012 -2.0739
0 31 -1 0.3642 -1.7020
0 31 2 -0.4652 -2.2040
0 31 5 -0.8619 2.7087
0 31 8 -0.9163 -2.9003
0 31 11 -3.3611 0.5994
0 32 -8 -5.4507 -2.1240
0 32 -5 -0.4580 1.0258
0 32 -2 -1.1645 3.3699
0 32 1 -3.3486 -4.3106
0 32 4 -1.8520 4.9775
0 32 7 -2.0420 -1.3714
0 32 10 1.4404 0.6699
0 33 -6 -3.2937 0.9548
0 33 -3 -1.1651 0.5901
0 33 0 -1.4882 -3.7661
0 33 3 -1.0164 -3.6314
0 33 6 1.9975 -1.2592
0 33 9 -0.7011 -1.1206
0 33 12 0.6933 1.1735
0 34 -7 0.0611 -0.0811
0 34 -4 -6.1525 2.8394
0 34 -1 6.5990 -2.7363
0 34 2 -2.8804 1.0977
0 34 5 3.5256 1.2456
0 34 8 0.4039 -0.4998
0 34 11 -1.5230 2.2121
0 35 -8 -1.0199 -1.9049
0 35 -5 0.5500 0.6133
0 35 -2 -1.7866 2.2365
0 35 1 -1.4737 -1.6414
0 35 4 -0.7340 0.4110
0 35 7 -1.1457 -0.1441
0 35 10 -0.4045 1.4640
0 36 -6 0.1932 0.4870
0 36 -3 2.0573 -2.8354
0 36 0 -2.1968 0.9816
0 36 3 2.7826 1.1703
0 36 6 -0.3714 0.8160
0 36 9 0.8837 0.6226
0 37 -7 -2.0187 1.0061
0 37 -4 0.3230 -0.8819
0 37 -1 1.1131 0.9519
0 37 2 -2.2706 1.7389
0 37 5 2.9946 4.4227
0 37 8 -1.3742 1.8714
0 38 -5 2.7255 -1.1123
0 38 -2 -0.6100 -0.5895
0 38 1 -1.8464 -1.7805
0 38 4 -0.8331 -0.6418
0 38 7 0.1548 -0.7786
0 39 -6 0.9066 -0.9546
0 39 -3 0.3295 -2.0002
0 39 0 -4.3179 -2.3262
0 39 3 1.9105 0.9804
0 39 6 1.3615 -0.3654
0 40 -4 0.7174 0.5736
0 40 -1 -0.8957 0.9412
0 40 2 -0.0382 -0.6406
0 40 5 -1.0443 -1.2402
0 41 -2 -0.0922 -1.2483
0 41 1 1.2512 -0.2619
0 41 4 0.7247 1.5149
1 1 -6 -0.4411 -54.2064
1 1 -3 30.7766 -55.1412
1 1 3 -8.7605 36.6710
1 1 6 12.6065 66.0035
1 1 15 3.0883 4.5871
1 1 18 -2.4298 1.7367
1 2 -7 19.6886 32.9236
1 2 -4 -19.3745 -19.0941
1 2 -1 69.2518 25.2191
1 2 2 62.0948 -67.5527
1 2 5 16.7941 51.8473
1 2 14 3.6134 -0.3932
1 2 17 2.2952 3.2666
1 2 20 1.8008 -0.6985
1 3 -14 -6.0639 2.0163
1 3 -8 10.1061 3.5042
1 3 -5 -61.3175 -68.7234
1 3 1 -229.7458 -48.6337
1 3 4 36.9190 -8.1903
1 3 7 17.5109 -23.3094
1 3 13 -0.0239 2.5163
1 3 16 2.1727 -3.6475
1 3 19 -1.7599 -0.2737
1 4 -15 -0.8239 0.6329
1 4 -9 14.6236 2.2159
1 4 -6 -8.9735 14.9976
1 4 0 115.8378 100.2729
1 4 3 -11.3226 -106.4016
1 4 6 7.7405 3.7766
1 4 15 -2.5068 -2.3442
1 4 18 -0.3507 1.8225
1 5 -16 -4.4323 -1.0565
1 5 -13 -3.7113 3.2022
1 5 -7 -13.9604 -25.7805
1 5 -1 72.1927 -69.6659
1 5 2 -58.6750 -17.5116
1 5 5 75.1790 -30.6474
1 5 8 17.1839 -9.7087
1 5 14 -0.8056 2.7852
1 5 17 -0.1555 -2.4591
1 5 20 0.5144 1.0034
1 6 -14 3.8856 -0.3614
1 6 -8 -11.7607 8.8333
1 6 -2 6.2377 -18.4839
1 6 1 -30.8169 -164.5519
1 6 4 -11.6817 -36.4749
1 6 7 2.4910 -39.1823
1 6 13 6.9831 -2.6672
1 6 16 2.8870 -1.1040
1 6 19 4.0893 -1.5758
1 7 -15 0.1279 -4.2175
1 7 -9 -2.1026 10.9033
1 7 -3 38.0450 8.7143
1 7 0 -34.6721 -17.8878
1 7 3 28.8709 60.7417
1 7 6 -14.7859 -5.1229
1 7 9 -28.4242 0.7471
1 7 15 3.5579 -3.1942
1 7 18 -0.5384 0.2247
1 8 -16 -2.0535 -1.6119
1 8 -13 -0.2332 1.1245
1 8 -10 -4.0098 2.8708
1 8 -7 -15.2228 4.5081
1 8 -4 -5.0257 1.2394
1 8 -1 78.9565 -22.9801
1 8 2 -15.5184 112.7876
1 8 5 14.0734 54.9051
1 8 8 -3.2890 4.6618
1 8 14 2.5108 -2.1336
1 8 17 1.5529 -1.2366
1 8 20 -0.1698 0.8054
1 9 -14 2.7423 1.4389
1 9 -11 5.7799 9.3851
1 9 -8 -4.4972 -3.8959
1 9 -5 -53.0229 46.2496
1 9 -2 108.8119 0.1430
1 9 1 23.5090 -86.8009
1 9 4 -2.6182 27.7209
1 9 7 -46.8265 -33.8891
1 9 10 -4.4683 -13.5356
1 9 13 2.0834 -2.5703
1 9 16 2.0780 1.3914
1 9 19 0.6002 -1.0929
1 10 -15 4.3175 -3.9269
1 10 -12 2.9227 2.3012
1 10 -9 0.4233 5.2669
1 10 -6 14.9210 -13.1903
1 10 -3 -9.6254 -89.6840
1 10 0 -87.4584 -1.6672
1 10 3 16.2979 55.8876
1 10 6 -58.2812 -2.2034
1 10 9 -7.0337 -9.2250
1 10 12 -3.1957 -9.8394
1 10 15 -0.6464 -0.1002
1 10 18 -1.1945 2.9642
1 11 -16 -1.1241 1.1243
1 11 -13 0.1605 1.7468
1 11 -10 4.6066 1.7111
1 11 -7 -5.3664 -22.4642
1 11 -4 31.1987 -35.6920
1 11 -1 1.9209 -31.4447
1 11 2 -29.0560 14.6682
1 11 5 -30.6969 20.0567
1 11 8 -18.9317 3.1523
1 11 11 -3.1315 -1.9592
1 11 14 -1.9622 4.0368
1 11 17 2.6565 0.5530
1 12 -14 2.0452 3.9513
1 12 -11 -2.7404 -0.8272
1 12 -8 -4.9736 -7.1252
1 12 -5 -8.8264 -25.0071
1 12 -2 24.9004 60.3731
1 12 1 10.8635 -21.3441
1 12 4 -13.6808 8.7300
1 12 7 0.2256 -5.6297
1 12 10 0.1214 2.5212
1 12 13 1.7384 0.8679
1 12 16 -0.4191 1.0210
1 12 19 1.2164 -0.9988
1 13 -15 9.7383 -0.5989
1 13 -12 2.5509 1.8058
1 13 -9 -7.7726 -0.6851
1 13 -6 -13.9328 -0.1763
1 13 -3 13.2798 4.2065
1 13 0 -35.3949 -45.4901
1 13 3 0.7834 27.9042
1 13 6 12.7467 -32.7867
1 13 9 7.9700 12.0776
1 13 12 2.5295 2.1344
1 13 15 2.2887 -1.4847
1 13 18 -1.4879 -1.6919
1 14 -13 0.3103 0.0124
1 14 -10 -2.6834 3.8688
1 14 -7 6.2205 -9.3558
1 14 -4 42.8997 8.6297
1 14 -1 -22.6638 33.5057
1 14 2 29.9626 37.5749
1 14 5 -10.3288 -8.6924
1 14 8 16.0290 8.9436
1 14 11 3.1531 2.3108
1 14 14 -3.9352 -0.4586
1 14 17 0.8607 2.5431
1 15 -14 0.2456 -0.4654
1 15 -11 -4.2970 -3.1297
1 15 -8 6.1119 -12.8446
1 15 -5 11.8824 -13.9043
1 15 -2 12.2851 10.0664
1 15 1 12.0685 22.6907
1 15 4 3.1154 -3.4193
1 15 7 -2.7053 5.1467
1 15 10 -7.0726 4.9188
1 15 13 2.4946 1.8918
1 15 16 1.7192 0.9174
1 15 19 -0.2065 0.4623
1 16 -12 0.5682 -4.4683
1 16 -9 -11.7162 -2.6542
1 16 -6 -2.1178 8.0607
1 16 -3 -4.6608 -6.4705
1 16 0 -1.3984 -11.5016
1 16 3 -20.6959 -1.4135
1 16 6 3.7760 1.1067
1 16 9 0.7410 0.7040
1 16 12 -1.8508 -0.1883
1 16 15 -0.2717 -0.6100
1 16 18 -1.1902 -1.2082
1 17 -13 -0.9879 2.4034
1 17 -10 -3.0315 -0.4054
1 17 -7 0.6339 -6.7224
1 17 -4 11.2366 -5.0920
1 17 -1 -11.5901 4.4262
1 17 2 13.9238 13.4002
1 17 5 -12.5085 2.8392
1 17 8 -8.3021 -1.3104
1 17 11 0.7963 5.9357
1 17 14 0.2147 -0.1485
1 17 17 -2.5967 0.5961
1 18 -11 2.4439 2.6872
1 18 -8 5.0092 -5.0694
1 18 -5 2.2722 -30.6308
1 18 -2 12.4806 -10.4475
1 18 1 12.7087 10.7796
1 18 4 11.0076 -3.6084
1 18 7 -14.7994 17.0461
1 18 10 -1.7116 -8.6398
1 18 13 0.1993 2.3984
1 18 16 1.4063 2.4940
1 19 -18 1.6267 -1.9358
1 19 -12 0.3111 -4.7331
1 19 -9 -2.6643 -1.7041
1 19 -6 -19.9400 -8.9080
1 19 -3 6.0142 -6.2808
1 19 0 -1.4535 1.3050
1 19 3 5.4547 -7.6621
1 19 6 3.8627 3.3513
1 19 9 -5.7822 7.7874
1 19 12 5.3606 0.8731
1 19 15 -0.8311 -0.6379
1 19 18 0.8725 1.1379
1 20 -10 -7.5643 -1.2168
1 20 -7 -17.3934 -8.2210
1 20 -4 -0.6827 -6.2629
1 20 -1 3.0546 -7.3023
1 20 2 0.0127 -2.9541
1 20 5 -1.0245 -10.5283
1 20 8 11.3900 -6.5904
1 20 11 0.3613 -2.5576
1 20 14 -1.2041 3.4981
1 20 17 1.4272 0.4651
1 21 -5 17.1909 -35.6602
1 21 -2 -14.7473 -11.5926
1 21 1 2.8755 18.2009
1 21 4 -2.7238 -2.7873
1 21 7 -0.4425 -3.3045
1 21 10 1.1325 3.7773
1 21 13 -0.5112 0.2132
1 21 16 0.7759 -1.3333
1 22 -6 -17.2865 -20.7855
1 22 -3 5.6726 7.5266
1 22 0 6.8939 10.1105
1 22 3 -1.4001 -1.7742
1 22 6 -0.8723 10.9759
1 22 9 -1.6880 1.4908
1 22 12 -4.1055 5.9455
1 22 15 -3.2753 -3.0434
1 23 -16 2.5788 3.3381
1 23 -4 -17.0851 5.1036
1 23 -1 -3.5311 -15.3923
1 23 2 -10.8282 -4.8963
1 23 5 6.2251 -3.2969
1 23 8 2.2190 7.1217
1 23 11 1.1684 0.6450
1 23 14 -4.2232 1.2495
1 23 17 -0.3582 -2.1157
1 24 -2 2.0030 -8.4237
1 24 1 1.8052 1.9322
1 24 4 -2.4892 -3.2618
1 24 7 2.2060 -3.1221
1 24 10 0.0545 -0.1066
1 24 13 1.2750 -0.5829
1 24 16 -1.2200 -0.4734
1 25 -15 0.8649 1.1941
1 25 -6 0.6229 2.9693
1 25 0 2.8274 4.1464
1 25 3 10.1705 -4.9048
1 25 6 -4.3931 6.1248
1 25 9 -1.7517 -2.6304
1 25 12 -2.4493 -2.1449
1 25 15 1.2576 -1.5503
1 26 -7 4.4122 0.9696
1 26 2 2.7396 -6.3109
1 26 5 2.9431 5.1979
1 26 8 -0.7735 -2.0108
1 26 11 1.1377 -0.5925
1 26 14 -0.2495 1.4538
1 27 -14 4.2564 -0.3338
1 27 -5 -2.2956 4.9201
1 27 -2 4.6645 2.6636
1 27 1 1.8326 -6.6970
1 27 4 2.2264 -1.6108
1 27 7 2.4937 -0.7472
1 27 10 3.1493 -5.7750
1 27 13 2.8017 0.7583
1 28 -6 5.3983 -3.7874
1 28 -3 3.0336 0.0635
1 28 0 3.8800 3.3577
1 28 3 0.8003 -2.1243
1 28 6 1.8039 3.0971
1 28 9 -2.7487 -2.0196
1 28 12 0.3612 -2.9388
1 29 -7 -0.4357 3.2520
1 29 -4 1.2436 -9.2135
1 29 -1 1.2850 6.7152
1 29 2 7.6821 -2.6645
1 29 5 0.2972 2.3623
1 29 8 -0.9347 1.5859
1 29 11 -5.0596 -0.9933
1 29 14 -0.5619 -2.0780
1 30 -8 -5.6602 -0.7010
1 30 -5 -1.4422 2.4173
1 30 -2 4.8408 5.9634
1 30 1 -0.5977 -4.3064
1 30 4 -3.7337 4.7855
1 30 7 2.4922 -2.1203
1 30 10 2.9706 -0.2133
1 30 13 -3.0250 1.4158
1 31 -6 -2.1278 5.8142
1 31 -3 6.6408 5.5979
1 31 0 3.0313 -4.7822
1 31 3 1.7258 -1.3263
1 31 6 -0.0728 -0.0570
1 31 9 -0.8058 -2.6654
1 31 12 2.4868 1.3470
1 32 -7 -0.5372 -0.9506
1 32 -4 -0.8225 2.0309
1 32 -1 1.1990 -5.3448
1 32 2 -1.8022 -1.6627
1 32 5 3.0114 -1.3109
1 32 8 0.2451 -4.8776
1 32 11 -1.3599 0.2723
1 33 -8 -3.9193 -0.0881
1 33 -5 3.3960 3.8724
1 33 -2 -0.0780 1.9387
1 33 1 -0.9027 -3.1813
1 33 4 -0.4410 -0.8389
1 33 7 -0.3176 -2.9874
1 33 10 1.2012 0.3868
1 34 -6 -1.2110 1.3889
1 34 -3 -0.1546 -3.5728
1 34 0 1.5357 -0.8627
1 34 3 -0.7242 -1.2502
1 34 6 0.8321 -1.7680
1 34 9 -0.7162 1.0726
1 35 -7 0.1711 -0.8692
1 35 -4 -3.2470 -3.0196
1 35 -1 4.1171 -4.3503
1 35 2 -1.6949 1.0042
1 35 5 2.0253 1.4962
1 35 8 -0.9803 0.1219
1 36 -8 2.7588 -0.3344
1 36 -5 -0.3226 -0.6346
1 36 -2 -2.2981 3.7725
1 36 1 -2.2261 -0.1641
1 36 4 -0.1816 0.3404
1 36 7 -1.2154 0.2164
1 36 10 -0.3715 0.1128
1 37 -6 2.1008 -2.4203
1 37 -3 -0.0094 -2.1947
1 37 0 -2.7636 1.3134
1 37 3 1.7294 0.1756
1 37 6 -0.2154 1.6247
1 37 9 -0.5613 -0.0159
1 38 -7 0.1777 0.7599
1 38 -4 0.9990 -1.3082
1 38 -1 -0.7261 0.3897
1 38 2 -1.7027 -0.4745
1 38 5 3.2526 -1.2997
1 39 -5 -0.5135 -0.4460
1 39 -2 -0.8516 -2.3624
1 39 1 -0.2775 -2.7884
1 39 4 -3.2929 -0.4869
1 40 -3 0.1107 -0.1930
1 40 0 -1.5529 -1.8848
1 40 3 2.2205 -0.3276
1 41 -1 -0.9963 0.6703
1 41 2 0.1060 0.3378
2 1 -14 -0.5769 -1.7193
2 1 -5 -17.1246 -29.3990
2 1 -2 114.7819 154.9478
2 1 1 178.7559 2.8840
2 1 4 22.1279 -6.6711
2 1 7 16.8390 11.9862
2 1 13 1.9733 -3.6471
2 1 16 -0.5146 4.4930
2 1 19 1.3352 1.5090
2 2 -15 -1.8903 1.1980
2 2 -6 -36.2324 25.7283
2 2 0 215.0016 -3.6448
2 2 3 12.1604 -19.8140
2 2 6 23.5086 10.3418
2 2 15 4.8674 -1.3063
2 2 18 -2.0274 3.7917
2 3 -16 -2.2599 -1.7782
2 3 -13 -3.3627 -2.1786
2 3 -7 35.9316 23.7934
2 3 -1 -48.9168 -27.6316
2 3 2 -128.5546 -84.6768
2 3 5 -5.1076 30.7975
2 3 8 8.4065 14.3121
2 3 14 -0.3436 -1.3600
2 3 17 4.3280 -0.9053
2 3 20 1.4797 -2.2478
2 4 -17 -2.9034 1.1663
2 4 -14 -1.2700 -2.0672
2 4 -8 -5.2456 0.4173
2 4 -2 -111.9021 38.0655
2 4 1 -94.6508 -1.6437
2 4 4 57.2874 -39.9937
2 4 7 16.1799 -8.0492
2 4 13 2.7218 3.1583
2 4 16 -0.1806 -3.5673
2 4 19 1.2295 1.5283
2 5 -15 -2.0863 -3.9925
2 5 -9 9.6515 8.5417
2 5 -6 31.1296 -10.0601
2 5 -3 43.6252 59.6993
2 5 0 26.7849 -11.7746
2 5 3 15.4732 9.1910
2 5 6 61.3613 6.5743
2 5 9 1.2508 -3.6433
2 5 15 -0.8577 -3.5777
2 5 18 0.1259 -0.7106
2 6 -16 -2.3489 -2.6146
2 6 -13 0.1979 1.1422
2 6 -10 -5.4558 1.3896
2 6 -7 -11.4683 8.9550
2 6 -4 36.0547 54.2312
2 6 -1 74.2862 -68.5432
2 6 2 29.4240 16.0159
2 6 5 48.7507 -54.9901
2 6 8 4.6025 -7.9221
2 6 14 0.4415 -1.1107
2 6 17 -1.7567 0.3028
2 6 20 1.7247 1.5249
2 7 -17 0.4375 -3.1389
2 7 -14 0.9432 0.4496
2 7 -11 2.8400 10.5375
2 7 -8 10.9441 9.8741
2 7 -5 -8.1572 35.5643
2 7 -2 10.3082 45.3113
2 7 1 53.5413 -77.1020
2 7 4 -8.2888 14.8613
2 7 7 -24.9184 -44.9563
2 7 10 -1.8261 -12.1532
2 7 13 1.9667 -2.7073
2 7 16 1.1044 0.4793
2 7 19 2.8210 -0.7231
2 8 -15 -0.9438 -3.6937
2 8 -9 8.4177 -2.5587
2 8 -6 0.6139 -9.8674
2 8 -3 19.9383 -37.9016
2 8 0 -9.7034 -14.2894
2 8 3 -10.8051 55.3556
2 8 6 -40.7895 37.8144
2 8 9 -18.7652 5.3062
2 8 15 3.3999 -0.2637
2 8 18 0.6243 3.1598
2 9 -16 -2.3566 2.5886
2 9 -13 3.1032 4.4308
2 9 -10 -2.1735 -6.2847
2 9 -7 -1.4077 -17.4665
2 9 -4 -24.1176 -14.9316
2 9 -1 66.7779 -38.5830
2 9 2 -8.8865 70.9022
2 9 5 18.9085 35.0041
2 9 8 -13.5034 -5.4324
2 9 11 -7.3768 -10.0981
2 9 14 -2.3756 1.7961
2 9 17 3.5121 1.2908
2 9 20 0.7730 0.4351
2 10 -14 3.3800 3.3959
2 10 -11 -5.0677 -4.2644
2 10 -8 -8.4704 1.6827
2 10 -5 -23.1228 21.0162
2 10 -2 25.5031 -13.6001
2 10 1 -27.1301 -48.8854
2 10 4 -15.8803 4.8788
2 10 7 -18.1521 -20.7486
2 10 10 2.3584 -5.4075
2 10 13 5.1307 -0.2454
2 10 16 1.2336 -0.8942
2 10 19 0.3645 -0.6863
2 11 -15 6.4969 -4.1063
2 11 -12 -1.5841 4.2598
2 11 -9 3.1923 6.8220
2 11 -6 4.0552 -13.7787
2 11 -3 -19.6077 -1.3688
2 11 0 4.6100 -29.6996
2 11 3 5.0982 -2.4450
2 11 6 -19.0165 -19.0102
2 11 9 3.3117 -4.7861
2 11 12 -1.1178 0.7755
2 11 15 0.8310 2.1511
2 11 18 0.0282 0.3539
2 12 -16 -1.4228 0.0641
2 12 -13 -3.6974 3.5483
2 12 -10 6.4588 1.9032
2 12 -7 5.1302 -1.2258
2 12 -4 52.6672 -8.6077
2 12 -1 -29.0420 -23.9522
2 12 2 -25.5541 5.2871
2 12 5 7.2191 3.0898
2 12 8 -7.0012 -4.8402
2 12 11 7.0313 -3.9762
2 12 14 -3.3968 -1.9021
2 12 17 2.5186 0.4264
2 13 -14 0.8936 5.0577
2 13 -11 -4.2397 -4.0677
2 13 -8 8.0895 -6.9953
2 13 -5 7.8921 -9.2728
2 13 -2 33.4859 29.9213
2 13 1 1.3912 -4.1396
2 13 4 16.2713 -14.9779
2 13 7 0.2903 -1.2323
2 13 10 -3.4484 4.4587
2 13 13 -1.0913 -0.9467
2 13 16 4.5096 1.4853
2 13 19 1.2725 -0.0317
2 14 -15 7.6791 2.7984
2 14 -12 0.8544 -4.0448
2 14 -9 -8.6388 -0.6347
2 14 -6 1.1237 5.9710
2 14 -3 -29.3620 -4.1153
2 14 0 -8.6785 12.2046
2 14 3 1.7220 13.2725
2 14 6 1.5193 -21.6173
2 14 9 2.7552 20.2341
2 14 12 -3.0854 0.1627
2 14 15 0.0048 -3.4989
2 14 18 -0.2693 0.0654
2 15 -13 1.7890 -0.1653
2 15 -10 -2.5139 9.6641
2 15 -7 7.1124 -14.5859
2 15 -4 11.5870 8.3362
2 15 -1 10.5900 2.2451
2 15 2 3.7700 2.5547
2 15 5 -11.7320 9.9966
2 15 8 4.3235 -3.9329
2 15 11 -0.5134 6.7203
2 15 14 -3.5930 0.1545
2 15 17 -0.8366 2.3806
2 16 -14 -5.0527 -3.5451
2 16 -11 8.2467 -1.7850
2 16 -8 5.6840 -7.8403
2 16 -5 3.8240 -16.0703
2 16 -2 17.0948 -15.1341
2 16 1 -6.1936 12.0097
2 16 4 15.6383 0.9526
2 16 7 -22.6321 18.9339
2 16 10 1.5261 1.9983
2 16 13 -1.0360 1.8316
2 16 16 1.5963 4.2484
2 17 -12 3.0084 -8.4056
2 17 -9 -1.6536 -1.4032
2 17 -6 -11.6016 9.9249
2 17 -3 -1.3370 -23.0600
2 17 0 -21.4987 3.9213
2 17 3 -11.8741 -3.2970
2 17 6 -1.1402 6.4153
2 17 9 -16.2294 1.3279
2 17 12 0.7850 2.2182
2 17 15 3.4971 1.0971
2 17 18 0.1425 -0.2816
2 18 -13 -7.2722 -2.1301
2 18 -10 -9.7114 0.3726
2 18 -7 -1.1214 -8.1081
2 18 -4 -5.3317 -18.2148
2 18 -1 9.9631 15.5370
2 18 2 15.5389 -13.7807
2 18 5 -3.8491 -1.2225
2 18 8 3.9698 6.2317
2 18 11 4.5062 -0.6976
2 18 14 0.5876 -0.4949
2 18 17 -1.4628 0.3026
2 19 -11 0.7360 8.8568
2 19 -8 4.8326 -6.3481
2 19 -5 -0.0586 -26.1214
2 19 -2 19.9544 -5.5532
2 19 1 6.3248 3.6743
2 19 4 14.1616 1.1651
2 19 7 -3.5207 0.5919
2 19 10 -1.7098 -1.1180
2 19 13 1.4534 1.5807
2 19 16 2.6729 0.9858
2 20 -9 -2.4034 -1.1968
2 20 -6 -25.0397 -16.9233
2 20 -3 8.2046 3.3777
2 20 0 -15.1284 -2.7818
2 20 3 1.3130 -1.0667
2 20 6 2.1811 0.8216
2 20 9 1.5977 -4.9364
2 20 12 -0.4387 4.2814
2 20 15 -0.2574 -1.3636
2 21 -10 1.0163 -3.4847
2 21 -7 -10.6322 -0.8296
2 21 -4 10.5896 -12.5816
2 21 -1 -12.1990 -12.1083
2 21 2 0.9027 -3.7793
2 21 5 -2.3875 -4.6238
2 21 8 1.8122 0.6634
2 21 11 -0.6186 1.2910
2 21 14 -0.6862 1.7635
2 21 17 0.4373 -2.4796
2 22 -17 -0.0791 -1.1438
2 22 -5 19.2486 -22.9347
2 22 -2 -13.5022 2.3515
2 22 1 8.4569 9.8618
2 22 4 -4.6473 -2.2195
2 22 7 -0.0880 1.7755
2 22 10 2.1172 3.4313
2 22 13 -1.6938 -2.3464
2 22 16 -3.2492 -2.1613
2 23 -3 1.8436 -11.4897
2 23 0 -3.3408 -10.8711
2 23 3 -0.1357 -2.2208
2 23 6 -1.8282 9.2555
2 23 9 0.3716 -0.1912
2 23 12 -6.4651 2.2165
2 23 15 -2.8384 -2.3695
2 24 -16 2.2188 2.5514
2 24 -7 1.4329 1.6970
2 24 -4 -11.9933 8.1832
2 24 -1 -24.1779 -11.6308
2 24 2 -2.3692 2.8358
2 24 5 -1.3479 -4.2449
2 24 8 -1.3607 0.6041
2 24 11 -0.4179 0.8666
2 24 14 -2.7635 1.3988
2 25 1 2.6810 8.1448
2 25 4 0.5268 2.3376
2 25 7 -1.7323 -4.2721
2 25 10 3.2602 -1.4111
2 25 13 5.4883 0.1220
2 26 -15 0.3439 0.5074
2 26 -6 0.4038 -6.0222
2 26 0 12.6168 3.0554
2 26 3 6.2412 -7.8632
2 26 6 -0.6103 6.3480
2 26 9 1.1803 -3.7053
2 26 12 -1.2861 -4.9475
2 26 15 0.8675 -0.0196
2 27 -13 4.3860 0.1737
2 27 -7 -3.3404 0.7530
2 27 -4 -1.3250 -0.6996
2 27 -1 -1.4265 4.3178
2 27 2 3.7440 -0.6347
2 27 5 6.9919 0.3436
2 27 8 -1.6727 -1.2241
2 27 11 -0.7157 -1.9883
2 27 14 1.5047 0.6074
2 28 -8 0.4306 3.0313
2 28 -5 -1.7005 0.1874
2 28 -2 9.2567 0.7398
2 28 1 -3.4725 -1.7361
2 28 4 -4.5988 1.0756
2 28 7 4.6367 2.0357
2 28 10 0.6491 -0.0509
2 28 13 0.2664 0.8614
2 29 -6 -2.2652 0.5802
2 29 -3 6.7024 3.5167
2 29 0 8.9123 4.6808
2 29 3 2.8762 0.9732
2 29 6 0.7306 1.7488
2 29 9 0.5475 -1.1213
2 29 12 1.7429 -2.2184
2 30 -7 0.2225 5.6252
2 30 -4 4.6442 -1.5491
2 30 -1 2.3706 -0.9694
2 30 2 3.7929 -4.7988
2 30 5 4.8132 2.3635
2 30 8 2.7280 -4.3951
2 30 11 -1.4908 0.0044
2 31 -8 -5.7037 4.2020
2 31 -5 5.7762 2.3181
2 31 -2 -0.4344 4.0112
2 31 1 -2.6056 -2.2636
2 31 4 -0.1211 -0.7901
2 31 7 -2.8588 -5.4956
2 31 10 2.6211 -1.1001
2 32 -6 1.8250 1.0361
2 32 -3 -0.0750 -4.0159
2 32 0 0.2961 -2.2415
2 32 3 -0.6978 -4.1948
2 32 6 1.0543 -1.5809
2 32 9 0.8775 -1.6007
2 32 12 1.9128 0.0142
2 33 -7 -3.0797 -0.7566
2 33 -4 -4.7850 0.3178
2 33 -1 4.0142 -5.8706
2 33 2 -0.9637 0.9583
2 33 5 2.1250 -0.9026
2 33 8 1.5344 -2.5452
2 33 11 -0.5960 0.3445
2 34 -8 1.5053 -2.0859
2 34 -5 -0.2607 -0.0491
2 34 -2 -2.1834 3.7984
2 34 1 1.4969 -0.7263
2 34 4 0.1828 -0.1837
2 34 7 -1.9108 -3.2200
2 34 10 -1.3605 -0.5599
2 35 -6 0.0958 -2.0073
2 35 -3 0.5312 -2.1212
2 35 0 1.7974 -0.1711
2 35 3 1.8531 -0.7670
2 35 6 -1.2746 0.0567
2 35 9 -1.0840 0.4190
2 36 -7 -1.7453 -2.2194
2 36 -4 -2.0613 -1.9295
2 36 -1 1.1529 -2.2565
2 36 2 -4.0854 -0.8705
2 36 5 3.2483 2.0604
2 36 8 -1.6963 1.6480
2 37 -5 0.8171 1.0169
2 37 -2 -2.9397 -0.8812
2 37 1 -2.8314 0.8250
2 37 4 -2.8840 -2.0229
2 37 7 0.8488 0.9438
2 38 -6 0.9587 -0.1608
2 38 -3 -1.2472 -1.6639
2 38 0 -0.8593 -0.6669
2 38 3 1.8428 0.1014
2 38 6 1.6588 0.8172
2 39 -4 -0.9894 -0.0028
2 39 -1 -0.7615 -0.0775
2 39 2 0.5741 -1.7272
2 39 5 1.6424 -3.0280
2 40 -2 -0.0360 -2.2642
2 40 1 0.5121 -1.3893
3 1 -16 2.5003 0.6623
3 1 -13 -2.3724 -5.2138
3 1 -7 14.0826 58.4630
3 1 -4 -37.3631 70.0211
3 1 -1 -248.1724 194.1304
3 1 2 65.9028 113.8014
3 1 5 -43.6596 59.9963
3 1 14 2.8758 -7.4198
3 1 17 -3.0998 0.8540
3 1 20 0.5539 -0.2810
3 2 -17 -2.3671 1.8140
3 2 -14 -5.7307 -3.1823
3 2 -8 2.9944 -2.8312
3 2 -5 2.6610 16.5005
3 2 -2 -91.6243 50.1251
3 2 1 -26.4826 36.3368
3 2 4 42.4531 51.4290
3 2 7 53.6399 40.1385
3 2 13 -10.0950 -0.3091
3 2 16 1.2917 1.1175
3 2 19 -2.3903 3.4014
3 3 -15 -0.7003 -2.3208
3 3 -9 7.4793 18.1979
3 3 -6 30.9832 40.9522
3 3 -3 -18.2747 51.5972
3 3 0 82.2993 1.0243
3 3 3 48.3783 -73.4858
3 3 6 38.4617 -21.3578
3 3 9 -3.2230 15.8506
3 3 15 3.6446 -1.4317
3 3 18 3.0565 5.8692
3 4 -16 -2.1806 -2.2012
3 4 -13 -1.3690 -1.7875
3 4 -7 30.6526 -11.1312
3 4 -4 -25.6776 45.3805
3 4 -1 -65.3452 -14.0414
3 4 2 -53.5665 23.8817
3 4 5 34.2985 -51.6007
3 4 8 13.0564 9.9476
3 4 14 1.4575 0.7528
3 4 17 0.2181 -3.0763
3 4 20 0.6494 0.0192
3 5 -17 -0.3451 -3.5092
3 5 -14 -5.0522 -0.3635
3 5 -8 0.4233 3.1495
3 5 -5 18.9177 62.9377
3 5 -2 -37.7835 82.8066
3 5 1 52.2009 -64.3318
3 5 4 -26.3977 -22.4119
3 5 7 -0.9584 -0.9880
3 5 10 16.3650 13.0879
3 5 13 2.9331 -3.4603
3 5 16 -2.1419 0.1013
3 5 19 4.4562 0.5637
3 6 -15 -2.0076 -0.5353
3 6 -9 3.6575 0.5652
3 6 -6 14.4074 -11.4838
3 6 -3 86.7367 29.6984
3 6 0 54.4891 -31.6493
3 6 3 52.5159 40.6864
3 6 6 44.0520 10.1981
3 6 9 -12.0719 2.9847
3 6 15 -1.0002 0.9807
3 6 18 -0.0082 2.4029
3 7 -16 -0.0019 2.2548
3 7 -13 1.7796 0.0391
3 7 -10 -4.1489 1.2835
3 7 -7 5.8509 12.6707
3 7 -4 9.6973 -10.1555
3 7 -1 46.5194 -76.0212
3 7 2 1.2122 37.3953
3 7 5 33.9449 -10.8303
3 7 8 14.3083 -1.0286
3 7 14 1.3229 0.8520
3 7 17 2.7463 1.9773
3 7 20 1.0276 0.2137
3 8 -17 4.5352 -0.3780
3 8 -14 2.2215 -1.1571
3 8 -11 -4.8820 2.0874
3 8 -8 5.4309 -2.1574
3 8 -5 -43.6152 26.1609
3 8 -2 -13.7674 27.7311
3 8 1 34.3284 -45.6286
3 8 4 -34.6803 -6.8853
3 8 7 -23.2575 -27.0369
3 8 10 -9.2179 3.2204
3 8 13 5.1445 1.4633
3 8 16 1.4484 -0.4104
3 8 19 1.0200 -0.7120
3 9 -15 -0.6788 -2.5558
3 9 -12 -0.1969 3.0871
3 9 -9 -0.8111 0.9641
3 9 -6 15.7265 -9.2007
3 9 -3 -53.5241 -11.3364
3 9 0 13.5304 -13.0401
3 9 3 -43.9772 57.0163
3 9 6 4.5560 20.4926
3 9 9 -4.0418 -6.8209
3 9 12 7.0797 -2.6212
3 9 15 -0.6872 -1.1020
3 9 18 -0.5487 2.6602
3 10 -16 -3.6913 0.6010
3 10 -13 0.9686 3.6087
3 10 -10 2.9654 -2.0870
3 10 -7 7.1223 -1.8390
3 10 -4 15.8293 9.4348
3 10 -1 23.9903 -74.5355
3 10 2 -26.5760 -0.6090
3 10 5 34.5708 8.0097
3 10 8 -16.3350 -10.3037
3 10 11 -0.1824 -3.9278
3 10 14 -1.7078 3.1131
3 10 17 2.1996 -0.7072
3 11 -14 -1.2634 4.1533
3 11 -11 -8.3525 -2.6952
3 11 -8 15.4445 5.8699
3 11 -5 5.6833 -6.0804
3 11 -2 -20.3266 14.6777
3 11 1 -27.5780 -3.4339
3 11 4 26.5976 -35.1212
3 11 7 -9.6885 -16.8702
3 11 10 -6.0767 -3.4138
3 11 13 1.4106 -6.5935
3 11 16 -0.1653 1.4491
3 11 19 0.8968 1.0630
3 12 -15 6.3915 -0.9417
3 12 -12 -3.1946 0.7375
3 12 -9 5.5075 -3.3678
3 12 -6 -6.7098 -2.6487
3 12 -3 -22.7535 8.2483
3 12 0 26.6878 -31.6651
3 12 3 -12.1325 -42.9904
3 12 6 -2.2121 -11.2869
3 12 9 7.7596 8.9227
3 12 12 -2.5295 -2.1384
3 12 15 1.8991 -0.9472
3 12 18 1.4783 0.5716
3 13 -16 0.2607 1.0125
3 13 -13 2.9085 4.5394
3 13 -10 -3.3961 7.1788
3 13 -7 10.0854 -2.2923
3 13 -4 9.4417 15.2906
3 13 -1 -5.2265 16.8014
3 13 2 -8.5524 3.0737
3 13 5 14.9246 8.8791
3 13 8 -3.4125 -4.7446
3 13 11 -2.9529 2.3081
3 13 14 -7.0421 0.6755
3 13 17 3.1612 1.0733
3 14 -14 -1.2107 0.5504
3 14 -11 5.6512 -2.0174
3 14 -8 2.2310 -1.3942
3 14 -5 10.8248 -5.7088
3 14 -2 11.0742 -9.6537
3 14 1 -33.0047 9.7141
3 14 4 21.6046 11.5951
3 14 7 -11.6555 3.3901
3 14 10 -6.7437 8.8130
3 14 13 0.4351 2.6669
3 14 16 3.1008 1.7485
3 14 19 1.0524 0.9025
3 15 -15 0.9927 -0.3564
3 15 -12 5.9841 -7.5238
3 15 -9 -4.7598 -0.3894
3 15 -6 -4.9153 4.3207
3 15 -3 -30.8890 3.9184
3 15 0 18.9893 18.2320
3 15 3 3.2226 -7.4219
3 15 6 -9.8985 -1.2487
3 15 9 1.5101 20.3383
3 15 12 0.3666 -0.4068
3 15 15 1.6203 3.4282
3 15 18 0.7483 1.0646
3 16 -13 -1.7314 -3.8696
3 16 -10 -0.0445 7.3362
3 16 -7 -2.8720 -9.8919
3 16 -4 3.1597 3.2002
3 16 -1 9.7668 -0.2740
3 16 2 -3.9917 -4.0126
3 16 5 -2.0953 10.7470
3 16 8 1.6626 3.4083
3 16 11 2.6740 -0.4546
3 16 14 0.1658 1.5346
3 16 17 -0.1221 1.5170
3 17 -14 -5.7844 -0.4998
3 17 -11 4.9547 5.0604
3 17 -8 6.8635 -1.9001
3 17 -5 2.9076 -3.8251
3 17 -2 33.3778 -29.9221
3 17 1 -17.8326 -5.0082
3 17 4 15.4593 -8.0804
3 17 7 -9.9486 4.2843
3 17 10 0.0075 -9.3148
3 17 13 1.2929 0.1706
3 17 16 3.2886 2.2347
3 18 -12 4.1340 -4.7787
3 18 -9 2.3666 -4.2234
3 18 -6 -3.7760 7.4839
3 18 -3 4.1937 -18.5872
3 18 0 -12.5037 10.7267
3 18 3 5.6054 -5.2724
3 18 6 -5.1332 -9.5313
3 18 9 -19.3817 3.2203
3 18 12 3.7719 0.1240
3 18 15 2.0489 -3.4249
3 18 18 -0.0472 0.5391
3 19 -13 -4.3818 -2.3730
3 19 -10 -3.9634 0.3383
3 19 -7 -0.3646 -8.9273
3 19 -4 -10.5173 -10.1341
3 19 -1 6.0969 4.8437
3 19 2 1.2399 -15.8675
3 19 5 -6.9333 2.1610
3 19 8 2.3269 4.2388
3 19 11 -3.2323 -4.8915
3 19 14 -1.6090 2.5064
3 19 17 -1.0020 -0.1058
3 20 -11 -2.4507 -0.3241
3 20 -5 14.2446 -25.6418
3 20 -2 0.5290 -10.1668
3 20 1 -1.0294 -6.6558
3 20 4 4.6592 6.0164
3 20 7 2.8348 2.9112
3 20 10 0.5887 3.9893
3 20 13 0.5154 2.5651
3 20 16 -0.6563 -0.4431
3 21 -9 -4.7287 0.8963
3 21 -6 -17.4901 -14.1393
3 21 -3 10.3157 -3.5413
3 21 0 -20.2689 3.5323
3 21 3 6.7401 7.8618
3 21 6 0.8291 2.0228
3 21 9 -0.6735 -5.2744
3 21 12 -0.5620 4.8806
3 21 15 -1.8661 -0.5128
3 22 -4 -9.5005 -18.9411
3 22 -1 -34.7913 -3.9530
3 22 2 -0.0639 4.9280
3 22 5 -5.2321 -3.0860
3 22 8 -1.8678 4.9706
3 22 11 0.3855 0.1674
3 22 14 -2.6683 0.6280
3 22 17 0.8120 -2.3784
3 23 -2 -5.4544 10.1125
3 23 1 15.7549 -1.2631
3 23 4 -10.8622 0.7666
3 23 7 1.5650 -0.1050
3 23 10 -1.1950 0.4329
3 23 13 -0.3374 0.9991
3 23 16 -1.3311 -1.8473
3 24 0 1.3987 -3.7135
3 24 3 7.3292 0.5075
3 24 6 0.4160 -0.6263
3 24 9 1.4551 -2.3552
3 24 12 -2.0351 -0.3564
3 24 15 -0.6200 -2.4257
3 25 -7 -2.5836 -1.0958
3 25 2 -1.4489 3.8717
3 25 5 -1.2912 -4.2852
3 25 8 -3.0276 -1.0848
3 25 11 1.1969 -0.4855
3 25 14 0.0441 2.2339
3 26 -14 -0.7056 -1.8483
3 26 -8 -5.5400 -2.8220
3 26 1 4.9192 7.1003
3 26 4 -1.5990 -6.2327
3 26 7 -0.1860 3.0379
3 26 10 1.8656 -2.7811
3 26 13 4.6127 -0.5441
3 27 -6 -3.7521 -1.8739
3 27 0 9.1315 4.2296
3 27 3 -1.3510 1.3170
3 27 6 9.2347 3.6669
3 27 9 0.8642 0.0016
3 27 12 2.7060 -2.5446
3 28 -7 -0.2211 9.2585
3 28 -4 9.9317 -5.6591
3 28 -1 2.6738 -1.5867
3 28 2 3.3630 -2.3797
3 28 5 4.0575 -0.6450
3 28 8 0.7048 1.5613
3 28 11 -0.4348 -2.5926
3 28 14 0.5635 -1.5472
3 29 -8 1.7627 2.1977
3 29 -5 3.2331 -3.4755
3 29 -2 1.9636 0.4803
3 29 1 -6.5668 3.1847
3 29 4 -0.1343 0.0426
3 29 7 0.5657 -2.5626
3 29 10 3.0240 -1.6317
3 29 13 -1.6046 1.4261
3 30 -6 -1.7324 -0.2286
3 30 -3 -2.2289 2.4873
3 30 0 3.0865 4.3707
3 30 3 1.2851 -2.9225
3 30 6 0.4229 4.3496
3 30 9 0.6283 -2.8740
3 30 12 2.6629 0.3289
3 31 -7 -1.4278 2.0836
3 31 -4 -2.6916 0.2569
3 31 -1 2.0063 -1.1872
3 31 2 0.2925 -3.4716
3 31 5 4.9813 -1.9346
3 31 8 1.2189 -4.9166
3 31 11 0.0374 -0.5935
3 32 -8 -0.0391 1.7766
3 32 -5 2.2102 1.9434
3 32 -2 1.3257 4.4317
3 32 1 0.3027 -3.2636
3 32 4 -0.0060 -1.1530
3 32 7 -2.0389 -3.9633
3 32 10 1.1582 -1.7095
3 33 -6 -4.0192 -1.0379
3 33 -3 -1.4704 -2.5179
3 33 0 0.2777 -2.0883
3 33 3 0.6698 -0.2726
3 33 6 -1.4040 -1.4399
3 33 9 -1.1055 0.3828
3 34 -7 -3.3353 0.3432
3 34 -4 -0.2182 -2.1058
3 34 -1 0.5960 -4.0150
3 34 2 0.6765 2.0803
3 34 5 1.4429 2.0685
3 34 8 -1.7360 -0.7797
3 35 -8 1.2087 -0.9064
3 35 -5 2.0611 -0.6334
3 35 -2 -1.4733 3.1554
3 35 1 2.1223 0.2670
3 35 4 0.5899 -0.0880
3 35 7 0.0998 1.5244
3 36 -6 1.6149 -2.2648
3 36 -3 -1.8298 -3.9931
3 36 0 0.9506 -0.9278
3 36 3 1.0696 -1.2523
3 36 6 1.3976 1.2544
3 36 9 0.3932 -0.1834
3 37 -7 -1.5309 0.8738
3 37 -4 -1.4434 -1.2512
3 37 -1 -2.6967 -4.2035
3 37 2 -3.7974 -1.4995
3 37 5 3.9008 -4.1301
3 38 -5 -0.2604 0.5082
3 38 -2 -2.9345 -1.4478
3 38 1 0.3948 -0.5327
3 38 4 -3.6620 -1.7674
3 39 -3 -1.6630 -0.5825
3 39 0 0.4083 -0.3973
3 39 3 2.0275 -2.0773
3 40 -1 0.6641 0.3098
3 40 2 0.3178 -2.0224
4 1 -15 -0.9241 -1.1800
4 1 -6 -19.1423 20.3498
4 1 -3 -138.0665 41.5916
4 1 0 -13.0092 -1.1576
4 1 3 36.6643 39.8265
4 1 6 24.9733 -2.1037
4 1 15 9.3352 -5.0210
4 1 18 -1.1297 3.9524
4 2 -16 -2.0212 -2.0152
4 2 -13 -0.9994 -1.9577
4 2 -7 42.0768 25.7256
4 2 -1 -72.1700 118.6121
4 2 2 -22.7916 2.3830
4 2 5 -55.5233 -7.5952
4 2 8 10.5009 40.6653
4 2 14 -0.0309 -9.7677
4 2 17 -0.2330 -0.3640
4 2 20 0.1650 -0.7680
4 3 -17 -3.3757 2.7475
4 3 -14 -3.8196 0.7058
4 3 -8 -18.0540 -6.9825
4 3 -2 -77.3205 2.5196
4 3 1 37.7687 68.3530
4 3 4 47.3438 -18.9335
4 3 7 21.4166 12.4772
4 3 13 -8.7628 4.1010
4 3 16 -2.3799 0.5464
4 3 19 1.7223 6.4516
4 4 -15 -0.7970 1.5459
4 4 -9 17.1899 7.5527
4 4 -6 63.0876 10.0408
4 4 -3 61.9099 -45.8548
4 4 0 -1.6881 -46.1589
4 4 3 4.2604 -33.0916
4 4 6 30.6305 19.6091
4 4 9 -0.7972 9.3478
4 4 15 1.7909 4.3775
4 4 18 4.6492 1.6274
4 5 -16 3.2951 -0.3376
4 5 -13 -1.7178 -2.0359
4 5 -10 5.8691 -4.8015
4 5 -7 15.7571 0.4111
4 5 -4 -9.4378 -12.1513
4 5 -1 19.4308 11.6905
4 5 2 16.7132 -36.5842
4 5 5 10.9482 -58.7879
4 5 8 16.8669 16.4329
4 5 14 6.2508 1.2770
4 5 17 0.5061 -0.5830
4 5 20 1.0432 -0.6835
4 6 -17 5.2144 -0.5651
4 6 -14 -0.3630 -0.8532
4 6 -11 0.3842 -5.4772
4 6 -8 6.3833 -0.5464
4 6 -5 -28.4216 18.0685
4 6 -2 -3.8566 69.7544
4 6 1 11.0292 -29.8746
4 6 4 -12.7843 31.4032
4 6 7 16.2487 -8.5118
4 6 10 10.6561 0.7708
4 6 13 -0.3231 -1.4158
4 6 16 -0.1816 -2.0965
4 6 19 1.2811 -1.4638
4 7 -15 -0.2377 -2.9476
4 7 -12 -7.2748 -2.8435
4 7 -9 -6.8325 10.1228
4 7 -6 1.2188 3.3127
4 7 -3 30.0358 -6.5361
4 7 0 24.5265 -31.3895
4 7 3 -1.8814 36.2919
4 7 6 29.8293 13.5468
4 7 9 -2.9546 5.3166
4 7 12 8.1361 4.6940
4 7 15 -3.2382 -0.2801
4 7 18 -1.6811 3.3457
4 8 -16 -0.1846 1.0757
4 8 -13 0.9353 1.8759
4 8 -10 1.0199 4.0856
4 8 -7 26.4073 10.6218
4 8 -4 -20.9592 -10.8073
4 8 -1 3.3048 -42.0414
4 8 2 10.1526 29.4697
4 8 5 45.6054 -20.4458
4 8 8 -10.4263 -14.6740
4 8 11 -2.3058 -3.1047
4 8 14 -2.9094 3.5216
4 8 17 1.1779 1.7246
4 9 -17 -0.1056 -2.0675
4 9 -14 -5.2448 0.0183
4 9 -11 -0.4194 -0.6944
4 9 -8 15.5801 -5.2634
4 9 -5 -16.0546 4.1700
4 9 -2 -56.9813 16.2831
4 9 1 -26.8366 -49.7445
4 9 4 -38.9971 -11.2501
4 9 7 -10.1836 -2.8887
4 9 10 -2.7024 0.8974
4 9 13 2.5650 -4.9408
4 9 16 0.1414 1.1841
4 9 19 0.3035 1.1344
4 10 -15 2.4600 0.2082
4 10 -12 -3.8210 2.0928
4 10 -9 11.1072 -8.8867
4 10 -6 -7.2382 -18.6752
4 10 -3 -62.8023 21.6111
4 10 0 45.8540 -18.7564
4 10 3 -19.0292 -16.4896
4 10 6 7.7318 10.2056
4 10 9 -3.2748 1.0483
4 10 12 -4.7091 -1.6032
4 10 15 -2.1041 0.6788
4 10 18 1.4901 0.8391
4 11 -16 -1.6047 2.4590
4 11 -13 0.0841 2.7875
4 11 -10 -6.2462 0.4619
4 11 -7 6.1828 17.1913
4 11 -4 2.3812 12.5496
4 11 -1 -19.9597 -28.4147
4 11 2 -41.5140 -25.2501
4 11 5 55.6070 18.9638
4 11 8 -11.1831 -16.0498
4 11 11 1.1597 3.9043
4 11 14 -4.7107 -0.3621
4 11 17 0.5817 -0.9320
4 12 -14 1.9608 2.3790
4 12 -11 -3.9102 -0.6786
4 12 -8 19.8887 11.3120
4 12 -5 -3.4203 5.7682
4 12 -2 20.5932 43.7803
4 12 1 -17.4048 -14.2232
4 12 4 39.6883 -24.6269
4 12 7 -10.6187 -3.8831
4 12 10 -2.6833 9.6088
4 12 13 2.5741 -2.0232
4 12 16 1.6331 3.6908
4 12 19 1.8067 1.1602
4 13 -15 2.6230 -0.1570
4 13 -12 3.2061 -2.2359
4 13 -9 -0.3175 -5.2257
4 13 -6 -9.0425 8.5451
4 13 -3 -23.5110 9.4703
4 13 0 18.0021 -8.4917
4 13 3 -0.6925 -11.4282
4 13 6 4.9118 -8.3335
4 13 9 5.7759 9.5346
4 13 12 -0.4002 -2.1428
4 13 15 4.6966 0.4178
4 13 18 3.8216 0.5011
4 14 -13 4.1070 -0.9800
4 14 -10 -4.2706 7.7333
4 14 -7 -2.9894 -6.2954
4 14 -4 18.9052 6.6338
4 14 -1 -4.9115 4.5290
4 14 2 -0.4075 -11.8432
4 14 5 -2.2168 17.6565
4 14 8 4.6411 -6.5819
4 14 11 -0.1350 0.7445
4 14 14 -0.8652 0.6924
4 14 17 3.1233 -2.3091
4 15 -14 -3.3031 1.7357
4 15 -11 6.8140 0.7513
4 15 -8 0.9717 12.7432
4 15 -5 16.5868 -20.4814
4 15 -2 -7.1012 -14.4489
4 15 1 -23.5433 14.9011
4 15 4 20.4201 4.0054
4 15 7 -19.5518 -0.0979
4 15 10 0.3669 0.7200
4 15 13 -1.1037 -2.8698
4 15 16 -1.2238 0.1675
4 16 -15 1.1258 -1.1065
4 16 -12 6.9775 -5.5468
4 16 -9 7.0597 2.4803
4 16 -6 -8.4618 3.8326
4 16 -3 -11.0204 1.9579
4 16 0 9.1290 -7.0544
4 16 3 -16.8317 -7.3990
4 16 6 -11.0307 -3.3196
4 16 9 -10.6779 3.4434
4 16 12 -3.0146 -2.0644
4 16 15 -0.2975 2.1695
4 16 18 -0.6443 2.8030
4 17 -13 -2.5089 -4.4424
4 17 -10 4.4501 -3.9734
4 17 -7 1.0286 -6.4557
4 17 -4 -7.0872 0.2457
4 17 -1 8.4058 -8.0704
4 17 2 -6.2319 -7.9188
4 17 5 -3.0470 -1.1185
4 17 8 -0.0010 9.9176
4 17 11 -4.9909 -1.9086
4 17 14 -1.3356 4.4252
4 17 17 -0.6956 2.4705
4 18 -11 3.8108 -0.1352
4 18 -8 5.0330 -9.0055
4 18 -5 17.4707 9.8731
4 18 -2 8.8539 -25.7413
4 18 1 -11.6710 5.8632
4 18 4 12.5103 0.1683
4 18 7 -2.0397 -0.8722
4 18 10 -1.3881 -0.9552
4 18 13 2.3525 3.1621
4 18 16 4.2463 1.2087
4 19 -12 -6.3558 -7.4246
4 19 -9 -2.8668 -1.4695
4 19 -6 -4.0929 -13.3224
4 19 -3 -9.0609 -3.7042
4 19 0 -6.9653 17.3940
4 19 3 11.8497 -2.3880
4 19 6 -3.3029 -3.0046
4 19 9 -2.4627 -3.0697
4 19 12 4.9977 -1.7676
4 19 15 -0.1540 -2.2621
4 20 -10 1.6099 7.3207
4 20 -7 -1.6131 -1.3739
4 20 -4 -9.3847 -9.1661
4 20 -1 -3.6848 -4.4714
4 20 2 -0.5420 -6.4243
4 20 5 -0.0132 4.9755
4 20 8 -5.5200 1.1934
4 20 11 -4.0573 -5.1929
4 20 14 -2.1229 2.5207
4 20 17 0.1189 -0.9739
4 21 -17 -0.0480 0.7573
4 21 -5 3.1833 -7.2917
4 21 -2 -4.0282 6.7147
4 21 1 -2.8477 -3.1288
4 21 4 -0.4873 9.4344
4 21 7 0.7677 -1.7110
4 21 10 -1.8933 4.7484
4 21 13 -0.7472 2.7135
4 21 16 -1.6373 -0.8808
4 22 -3 13.0288 -5.2893
4 22 0 -12.7338 3.7149
4 22 3 8.5048 9.0220
4 22 6 -2.0941 -0.2500
4 22 9 1.1640 -2.1612
4 22 12 -1.4588 5.2671
4 22 15 0.3233 -2.5409
4 23 -16 0.1704 -1.2371
4 23 -4 0.5861 -6.7330
4 23 -1 -20.3054 1.4405
4 23 2 9.0483 0.7655
4 23 5 -8.1708 -6.9294
4 23 8 -2.0040 0.2199
4 23 11 1.1859 0.0606
4 23 14 -3.4739 -0.8089
4 24 1 6.8949 -6.1237
4 24 4 -7.6493 -1.6693
4 24 7 0.1016 -3.8284
4 24 10 -1.2892 1.4237
4 24 13 2.6999 1.5080
4 25 -15 0.2677 1.8139
4 25 0 -2.7566 -4.3282
4 25 3 -2.0832 -3.1997
4 25 6 2.8411 -0.9307
4 25 9 3.7303 -0.1052
4 25 12 0.4650 -2.1564
4 25 15 1.0872 0.9927
4 26 -7 -1.9957 3.3465
4 26 2 0.8518 10.1819
4 26 5 4.6474 -3.6176
4 26 8 -0.6889 0.1871
4 26 11 2.6579 -2.1743
4 26 14 2.9635 -0.1252
4 27 -8 -1.4289 1.2158
4 27 -5 -2.0751 -6.4275
4 27 1 0.1960 5.9079
4 27 4 -4.4399 -3.8517
4 27 7 3.5733 4.3606
4 27 10 -0.5172 -2.0078
4 27 13 -0.3633 -0.7019
4 28 -6 -4.7539 1.3715
4 28 -3 -0.5036 6.2931
4 28 0 6.5590 5.5309
4 28 3 1.1320 -0.4985
4 28 6 1.3256 1.6605
4 28 9 0.6440 1.1364
4 28 12 2.5155 -0.6905
4 29 -7 1.6221 7.1268
4 29 -4 4.9531 1.9875
4 29 -1 1.9100 -0.5926
4 29 2 -1.4614 -2.4860
4 29 5 5.5187 4.3349
4 29 8 2.6107 -0.2625
4 29 11 -0.0583 -0.1225
4 30 -8 -1.9043 0.0555
4 30 -5 2.3915 2.9199
4 30 -2 0.4968 1.2898
4 30 1 -5.8797 3.7516
4 30 4 3.2615 -2.3712
4 30 7 -3.2224 -2.3642
4 30 10 2.5511 -2.5004
4 31 -6 -4.6038 3.8241
4 31 -3 -1.0258 0.1000
4 31 0 -0.9788 0.1030
4 31 3 2.1466 -3.0708
4 31 6 1.4348 0.0328
4 31 9 -0.6048 -1.1281
4 31 12 1.8793 0.1932
4 32 -7 -2.5819 2.8284
4 32 -4 -0.7868 1.0987
4 32 -1 3.1963 -1.5656
4 32 2 2.2456 -1.8743
4 32 5 -0.9943 -0.9372
4 32 8 0.0141 -1.8149
4 32 11 0.4111 0.8300
4 33 -8 3.7904 1.6273
4 33 -5 4.2005 -4.6277
4 33 -2 0.5905 2.1013
4 33 1 2.8415 -3.6515
4 33 4 0.3409 2.3884
4 33 7 -1.8171 -0.7599
4 33 10 -0.1413 -1.6899
4 34 -6 -0.7826 -2.1471
4 34 -3 -2.7724 -5.3856
4 34 0 -0.7084 -2.4994
4 34 3 1.5710 0.3354
4 34 6 -1.1517 1.8415
4 34 9 0.5830 -0.7460
4 35 -7 -1.8086 -0.1143
4 35 -4 -3.1741 -3.6168
4 35 -1 -2.9707 -0.9837
4 35 2 -1.5316 1.0730
4 35 5 3.5681 0.8168
4 35 8 -1.4073 0.6066
4 36 -5 -0.2311 0.1710
4 36 -2 -2.2755 -0.2012
4 36 1 0.2487 1.5572
4 36 4 -1.2482 -2.7408
4 36 7 2.1134 -0.0484
4 37 -6 -0.2124 -2.4954
4 37 -3 -2.0678 -1.8986
4 37 0 2.0899 -2.9560
4 37 3 1.1189 -2.8782
4 37 6 1.6865 -1.6541
4 38 -4 -1.2600 -0.2967
4 38 -1 -2.7989 -1.7349
4 38 2 -2.8290 -3.1245
4 38 5 -1.1201 -4.7295
4 39 -2 0.4643 -2.3099
4 39 1 -1.1195 -1.6421
5 1 -17 -2.7418 6.2671
5 1 -14 -1.1453 -0.8546
5 1 -8 -1.8340 -12.2811
5 1 -5 71.8764 26.1188
5 1 -2 -106.9964 -88.0036
5 1 1 19.6248 55.1287
5 1 4 -2.6828 10.1247
5 1 7 3.7691 42.6628
5 1 13 -12.3215 -0.1772
5 1 16 1.6005 2.2998
5 1 19 -0.1758 5.1159
5 2 -18 1.2621 3.3751
5 2 -15 1.0463 1.6429
5 2 -12 3.4669 2.9372
5 2 -9 -4.4353 6.9605
5 2 -6 46.6157 38.5219
5 2 -3 -80.1578 -16.9488
5 2 0 12.8987 49.8533
5 2 3 31.9111 -45.4128
5 2 6 -6.6736 8.8992
5 2 9 -10.0639 24.1606
5 2 15 4.5001 -3.2374
5 2 18 4.3061 5.2095
5 3 -16 0.6972 1.2201
5 3 -13 0.7317 -1.3437
5 3 -7 26.1015 -13.6274
5 3 -4 -33.0473 11.3517
5 3 -1 7.2775 56.7834
5 3 2 -50.5227 -8.8545
5 3 5 -9.8244 1.9610
5 3 8 33.2662 18.1606
5 3 14 1.1745 -1.9980
5 3 17 -0.1836 -2.2825
5 3 20 -2.3018 -0.4677
5 4 -17 2.2617 1.7712
5 4 -14 -2.9693 -1.0210
5 4 -11 -2.7241 5.9812
5 4 -8 -5.5922 2.5390
5 4 -5 19.6581 29.6080
5 4 -2 8.7979 -44.5631
5 4 1 -2.5778 -8.1169
5 4 4 8.5081 -32.3786
5 4 7 0.5850 -11.6358
5 4 10 2.1882 9.9224
5 4 13 -2.6077 1.3600
5 4 16 -3.0374 0.4736
5 4 19 2.0419 2.7136
5 5 -15 2.2908 -0.3572
5 5 -9 9.8551 6.4221
5 5 -6 21.0124 -10.1099
5 5 -3 58.0416 -74.1369
5 5 0 -50.4542 41.8588
5 5 3 46.9450 -13.4226
5 5 6 16.0304 -0.0753
5 5 9 -8.0859 2.6591
5 5 15 0.1593 2.2496
5 5 18 -1.1907 2.5947
5 6 -16 0.9809 -2.0837
5 6 -13 -0.3618 0.7811
5 6 -10 8.2070 4.4027
5 6 -7 25.5926 10.8945
5 6 -4 -29.4974 -28.0134
5 6 -1 25.7794 47.5922
5 6 2 -2.4733 -49.1151
5 6 5 -10.1556 -14.7507
5 6 8 17.7459 17.2047
5 6 11 0.6022 4.3225
5 6 14 2.0791 2.4405
5 6 17 0.5283 2.1177
5 6 20 -0.1961 -1.4787
5 7 -17 4.1904 -1.8267
5 7 -14 -3.1866 -0.5684
5 7 -11 -0.3244 -8.0559
5 7 -8 0.4172 -9.7365
5 7 -5 -37.3450 0.0506
5 7 -2 -21.0501 67.6681
5 7 1 14.2277 -46.0483
5 7 4 -20.7026 22.2432
5 7 7 16.7124 -3.5460
5 7 10 -1.8350 3.6043
5 7 13 -2.1840 1.9280
5 7 16 -0.2135 -1.6569
5 7 19 -1.0687 -0.4042
5 8 -15 -1.5425 0.8793
5 8 -12 -1.3867 1.1998
5 8 -9 -1.4512 0.6229
5 8 -6 -6.5925 -9.6028
5 8 -3 -45.7926 8.7890
5 8 0 3.3741 -40.1082
5 8 3 -26.1785 37.0676
5 8 6 33.0792 12.5779
5 8 9 7.3773 0.8232
5 8 12 0.5774 3.3460
5 8 15 -3.8740 2.5623
5 8 18 -1.0292 2.7627
5 9 -16 0.9472 0.9896
5 9 -13 -0.3792 -0.3977
5 9 -10 1.3811 6.0464
5 9 -7 12.7947 16.0344
5 9 -4 -21.9289 26.9329
5 9 -1 -27.2474 -36.0449
5 9 2 -3.3875 -35.1821
5 9 5 22.7868 -7.3202
5 9 8 -13.7091 -5.4303
5 9 11 -0.2202 1.1556
5 9 14 -3.5726 6.7165
5 9 17 0.6036 0.4882
5 10 -17 -0.5304 -1.0902
5 10 -14 -3.7205 0.7961
5 10 -11 -1.2491 -0.2482
5 10 -8 25.5107 10.8475
5 10 -5 3.5226 14.9829
5 10 -2 -27.1867 37.5414
5 10 1 -54.0938 -24.1394
5 10 4 12.7605 6.1495
5 10 7 -1.2699 -8.6600
5 10 10 -8.5778 0.5169
5 10 13 4.4238 -7.2302
5 10 16 0.8877 2.4116
5 10 19 1.0179 0.6036
5 11 -15 1.9733 -1.9730
5 11 -12 0.5934 -1.2211
5 11 -9 10.2945 -18.7648
5 11 -6 -3.2130 2.4592
5 11 -3 -20.9201 3.9458
5 11 0 62.1863 -39.2626
5 11 3 -7.1953 -34.7239
5 11 6 14.4913 4.8424
5 11 9 2.5494 14.5803
5 11 12 0.4184 -4.6555
5 11 15 3.4856 -1.8482
5 11 18 1.7593 -1.2628
5 12 -16 0.0401 3.1591
5 12 -13 4.2031 1.8289
5 12 -10 -15.6825 4.5643
5 12 -7 10.3601 7.8139
5 12 -4 -12.6766 -7.7345
5 12 -1 -28.2795 22.5729
5 12 2 0.7240 -16.0216
5 12 5 36.0437 1.0091
5 12 8 -10.3848 -9.3493
5 12 11 3.8200 -0.1162
5 12 14 -5.6982 -3.0386
5 12 17 0.8723 -3.5094
5 13 -14 1.0793 -1.3741
5 13 -11 -3.9999 6.9259
5 13 -8 4.0968 9.7338
5 13 -5 -0.6833 -12.4787
5 13 -2 9.5389 16.2598
5 13 1 -29.0567 -23.0491
5 13 4 1.2778 7.0821
5 13 7 -1.1236 0.7226
5 13 10 2.8855 -3.8912
5 13 13 1.1023 -4.5989
5 13 16 -2.5719 1.3906
5 13 19 1.1296 1.1917
5 14 -15 4.1236 -1.7533
5 14 -12 7.9535 -1.3837
5 14 -9 7.4713 3.5814
5 14 -6 -16.0315 -1.6098
5 14 -3 -14.6263 20.7394
5 14 0 19.4195 -3.7089
5 14 3 -6.1103 8.2828
5 14 6 -7.1481 -10.6288
5 14 9 -9.4360 5.8327
5 14 12 -1.4626 -0.4685
5 14 15 -0.4294 3.7365
5 14 18 2.0857 2.0820
5 15 -13 3.0414 -1.5197
5 15 -10 3.4220 -4.4996
5 15 -7 -3.9558 -2.1215
5 15 -4 15.6432 -13.4233
5 15 -1 -22.5629 -7.7684
5 15 2 -15.1071 12.8807
5 15 5 2.1106 13.5808
5 15 8 -0.3987 -0.3561
5 15 11 -5.8381 2.8758
5 15 14 -0.1246 3.5042
5 15 17 1.0549 -0.4457
5 16 -14 -3.8434 3.6882
5 16 -11 0.8897 -6.8541
5 16 -8 6.4027 5.4755
5 16 -5 10.0465 -9.8139
5 16 -2 -8.8014 -9.4216
5 16 1 0.2964 2.7845
5 16 4 -2.2430 -13.0528
5 16 7 -1.6879 6.3970
5 16 10 5.2395 -0.4073
5 16 13 0.5322 1.6542
5 16 16 0.1884 0.1154
5 17 -12 -2.7554 -5.1482
5 17 -9 4.0465 -1.4695
5 17 -6 -4.0073 2.6134
5 17 -3 -13.2963 9.6514
5 17 0 14.9524 2.4203
5 17 3 -10.3547 0.8687
5 17 6 6.1171 -10.7386
5 17 9 -10.1453 -4.6945
5 17 12 1.7070 -2.3344
5 17 15 -0.7409 -0.3844
5 17 18 -0.1134 1.0999
5 18 -13 -5.8420 -3.8719
5 18 -10 4.6111 3.0195
5 18 -7 -4.2723 -3.4631
5 18 -4 -17.1555 14.9895
5 18 -1 8.0321 -11.4510
5 18 2 -7.5654 1.2482
5 18 5 4.4477 -3.1879
5 18 8 -2.6451 3.7226
5 18 11 -5.3851 -9.7602
5 18 14 -1.9793 5.2318
5 18 17 -0.2793 2.1184
5 19 -11 9.1089 -5.2446
5 19 -5 27.0708 10.8448
5 19 -2 -4.1575 -14.5495
5 19 1 2.6350 9.0451
5 19 4 14.4779 -2.5949
5 19 7 -6.6256 1.3699
5 19 10 -3.4451 1.4853
5 19 13 3.2506 3.9431
5 19 16 2.6412 -1.0879
5 20 -12 -4.3006 -7.0111
5 20 -9 -3.7009 -2.2157
5 20 -6 -7.0487 -8.1704
5 20 -3 9.5542 3.4990
5 20 0 1.1204 19.5453
5 20 3 11.4141 1.5534
5 20 6 -0.0049 4.3412
5 20 9 -0.8089 -8.3877
5 20 12 3.7745 -0.9318
5 20 15 -0.6902 -2.2977
5 21 -10 1.5639 6.4925
5 21 -4 -3.3364 -18.3582
5 21 -1 -8.4159 -10.1454
5 21 2 -4.4918 -4.2992
5 21 5 -0.6355 2.1598
5 21 8 -7.0430 2.9553
5 21 11 -1.0598 -2.9454
5 21 14 -4.4104 -0.6867
5 22 -2 1.6155 -3.7520
5 22 1 -2.9002 -9.1032
5 22 4 -7.9129 1.5703
5 22 7 -3.6727 -4.5666
5 22 10 -2.2768 3.1992
5 22 13 -3.8452 4.3119
5 22 16 -0.9374 0.4823
5 23 0 -15.2360 10.1370
5 23 3 7.3997 5.3930
5 23 6 -0.9755 -5.5643
5 23 9 3.5911 -0.1468
5 23 12 1.6857 3.7453
5 23 15 0.2484 -2.3510
5 24 2 -0.4016 1.9111
5 24 5 -1.8175 -1.5877
5 24 8 -1.6703 -2.3399
5 24 11 2.2380 -0.6902
5 24 14 -1.0090 1.4445
5 25 -14 -1.1159 -1.5946
5 25 -8 -4.1816 0.0177
5 25 1 4.1156 -3.7724
5 25 4 -2.3218 -7.9660
5 25 7 -0.4973 -0.6632
5 25 10 -1.8378 -0.8168
5 25 13 1.3740 -0.1664
5 26 0 -5.1443 1.0954
5 26 3 -5.4687 4.5292
5 26 6 6.5608 0.5757
5 26 9 1.9288 1.5771
5 26 12 1.5236 1.7401
5 27 -7 2.5486 9.9356
5 27 2 4.6335 4.1074
5 27 5 0.4850 2.6401
5 27 8 1.5105 4.6112
5 27 11 2.3549 -1.7672
5 27 14 1.2685 -1.6242
5 28 -8 -3.1895 2.0527
5 28 -5 2.8728 3.5533
5 28 -2 1.6734 -1.6790
5 28 1 -1.5510 5.4794
5 28 4 5.5149 -2.1880
5 28 7 1.5173 -1.1156
5 28 10 0.9245 -1.8358
5 28 13 -1.5713 1.4027
5 29 -6 -2.7078 10.0406
5 29 -3 -0.5475 2.4599
5 29 0 -2.4349 0.8007
5 29 3 1.5467 -5.3655
5 29 6 -1.2586 3.5243
5 29 9 -1.4335 -0.2632
5 29 12 2.6992 0.3141
5 30 -7 1.6514 5.2471
5 30 -4 4.4927 -0.5675
5 30 -1 -1.7100 -0.7411
5 30 2 -1.2203 -2.9598
5 30 5 0.7792 -3.4762
5 30 8 -1.3730 1.1017
5 30 11 1.5647 1.2010
5 31 -8 3.1614 1.1004
5 31 -5 3.2900 -3.0111
5 31 -2 0.0045 3.0327
5 31 1 -0.1631 -0.8127
5 31 4 -1.9089 1.0595
5 31 7 -1.0549 1.0775
5 31 10 1.6013 -2.4535
5 32 -6 -5.1322 -1.4452
5 32 -3 -4.5777 -1.6786
5 32 0 -2.5769 -3.6451
5 32 3 1.4162 1.6366
5 32 6 -0.8706 1.3028
5 32 9 0.6893 -1.2854
5 33 -7 -3.0432 0.9369
5 33 -4 -0.4287 -0.5487
5 33 -1 -0.4729 -1.0668
5 33 2 1.6108 0.2595
5 33 5 0.1368 2.7012
5 33 8 -2.0268 -2.4833
5 34 -8 3.9514 -1.0353
5 34 -5 -1.1586 -0.8736
5 34 -2 2.0121 2.4311
5 34 1 2.0265 -1.5508
5 34 4 0.7265 -0.3705
5 34 7 0.2693 1.8371
5 35 -6 -0.7193 -1.4311
5 35 -3 -2.8190 -3.9991
5 35 0 0.0451 -1.6737
5 35 3 -1.6978 -0.1482
5 35 6 0.2513 0.5913
5 36 -4 -0.9302 -3.2910
5 36 -1 -4.3071 -3.2441
5 36 2 -4.2010 0.6617
5 36 5 2.0239 -3.0360
5 37 -5 0.4432 0.2059
5 37 -2 -1.8244 -1.4924
5 37 1 1.0296 1.3516
5 37 4 -2.0349 -1.0509
5 38 -3 -0.6649 -1.0047
5 38 0 -0.3397 -1.0413
5 38 3 1.5851 -3.8755
5 39 -1 -0.0699 0.5759
6 1 -16 1.4960 2.7973
6 1 -7 36.9704 27.3555
6 1 -4 10.2327 33.6584
6 1 -1 13.9476 100.2241
6 1 2 -7.6097 -13.7383
6 1 5 -40.0062 -28.0415
6 1 8 -8.1895 12.7898
6 1 14 -1.7683 -1.7636
6 1 17 0.3062 1.0147
6 1 20 -1.4089 -0.3852
6 2 -17 1.5281 5.9613
6 2 -14 2.1798 -2.8429
6 2 -11 5.1594 1.6966
6 2 -8 -20.5102 -22.2076
6 2 -5 14.4475 -4.6319
6 2 -2 -96.5951 -130.8403
6 2 1 11.8121 115.4119
6 2 4 46.8868 -20.3823
6 2 7 -25.7929 -9.0377
6 2 13 -5.2321 7.2801
6 2 16 0.1922 -0.7117
6 2 19 1.0938 7.3272
6 3 -18 3.4710 0.3550
6 3 -15 2.8250 -0.8455
6 3 -9 14.2245 -8.9265
6 3 -6 22.7175 -10.4741
6 3 -3 18.0593 -90.2865
6 3 0 -56.5464 57.4271
6 3 3 0.2359 -59.7187
6 3 6 -56.3218 33.5178
6 3 9 3.2295 13.7759
6 3 15 -1.3415 0.4781
6 3 18 3.7657 1.6188
6 4 -16 -1.0758 -1.5652
6 4 -13 -6.4580 -2.3275
6 4 -10 -10.3344 -4.5257
6 4 -7 4.2897 6.9086
6 4 -4 -17.4308 -29.4268
6 4 -1 103.6356 106.0566
6 4 2 3.6601 -100.5652
6 4 5 -10.9046 -15.3470
6 4 8 18.6842 3.3544
6 4 14 1.1071 0.1105
6 4 17 -1.7238 1.4017
6 4 20 -1.0781 -0.5562
6 5 -17 0.2107 0.9906
6 5 -14 1.2663 4.7629
6 5 -11 4.1158 -1.6598
6 5 -8 9.2571 8.7543
6 5 -5 -9.4641 -16.0984
6 5 -2 38.0797 -10.6602
6 5 1 -60.1190 -40.5075
6 5 4 3.8322 21.3747
6 5 7 12.3281 -16.3949
6 5 10 8.4397 3.7176
6 5 13 -5.3366 3.3442
6 5 16 0.3922 1.3318
6 5 19 -1.0057 0.4766
6 6 -15 3.1744 0.6816
6 6 -9 8.8560 8.2109
6 6 -6 -9.0786 -9.2448
6 6 -3 11.6561 -42.3428
6 6 0 -49.3932 7.5258
6 6 3 -3.8615 -21.7560
6 6 6 0.1801 3.1685
6 6 9 3.8574 5.2275
6 6 12 4.7217 10.2988
6 6 15 -0.2671 0.6588
6 6 18 -1.8460 2.3125
6 7 -16 3.6793 0.2791
6 7 -13 2.6448 -1.0085
6 7 -10 12.2872 -2.3939
6 7 -7 4.0013 15.6509
6 7 -4 -23.5480 12.7264
6 7 -1 -43.1141 47.3977
6 7 2 16.9675 -9.5293
6 7 5 -4.4903 13.3307
6 7 8 11.1794 -5.7034
6 7 11 -1.8372 5.3683
6 7 14 1.1482 4.4999
6 7 17 0.5662 -1.0206
6 8 -17 1.9481 -2.9861
6 8 -14 -4.3853 0.8361
6 8 -11 0.5273 -6.2619
6 8 -8 4.9549 16.0090
6 8 -5 0.5208 5.4363
6 8 -2 -39.9089 64.9476
6 8 1 -19.1777 -56.3320
6 8 4 -17.8479 50.1670
6 8 7 15.3335 -3.1321
6 8 10 -4.3404 4.8853
6 8 13 0.8037 -0.0960
6 8 16 -2.4720 -0.4073
6 8 19 -1.9306 0.4263
6 9 -15 0.2323 1.9328
6 9 -12 1.3056 -5.9162
6 9 -9 15.0063 -1.3233
6 9 -6 5.6140 -18.9838
6 9 -3 -31.6386 13.1438
6 9 0 50.2596 -44.1423
6 9 3 19.8077 -3.6251
6 9 6 6.5950 -12.1945
6 9 9 3.8179 12.6099
6 9 12 -1.5790 -1.8509
6 9 15 0.3266 0.7763
6 9 18 -0.3695 1.1339
6 10 -16 -0.9152 1.8855
6 10 -13 -4.0211 0.2090
6 10 -10 -4.0587 -2.4296
6 10 -7 10.3761 10.7002
6 10 -4 -19.4425 0.1139
6 10 -1 -33.5402 -26.4940
6 10 2 -21.6757 -56.4275
6 10 5 6.6019 7.1867
6 10 8 -2.1867 -4.0219
6 10 11 0.4402 -6.4824
6 10 14 -2.9730 1.0780
6 10 17 1.1503 -1.6017
6 11 -17 1.9771 -2.1853
6 11 -14 -2.0251 -1.2223
6 11 -11 -1.9019 7.1479
6 11 -8 9.6828 8.4957
6 11 -5 1.4419 3.9464
6 11 -2 -2.4168 31.6363
6 11 1 -23.8889 -16.3930
6 11 4 -10.7947 2.7126
6 11 7 -3.7366 6.2179
6 11 10 -5.1497 -3.2564
6 11 13 -1.1946 -8.7911
6 11 16 -0.3859 0.0911
6 11 19 1.7834 -0.1391
6 12 -15 2.3174 -2.0193
6 12 -12 3.7281 2.9996
6 12 -9 2.2980 -5.8272
6 12 -6 -11.4922 -2.2107
6 12 -3 -21.3290 -2.0251
6 12 0 37.5090 -21.4619
6 12 3 -9.9298 17.7470
6 12 6 19.4174 -0.9582
6 12 9 -4.5611 5.1849
6 12 12 -1.8176 -1.4247
6 12 15 0.9214 -0.7636
6 12 18 2.1988 -0.5126
6 13 -16 -0.9621 -0.3562
6 13 -13 7.7402 -3.8926
6 13 -10 -4.2332 1.3007
6 13 -7 -1.0442 -12.8838
6 13 -4 -3.2373 -16.8172
6 13 -1 -18.2284 30.4784
6 13 2 8.0607 0.0590
6 13 5 8.2757 7.0175
6 13 8 -3.5322 4.3620
6 13 11 5.3738 4.1228
6 13 14 -2.9424 1.4825
6 13 17 0.0982 -1.7764
6 14 -14 -2.3123 4.1260
6 14 -11 -1.8947 -1.4727
6 14 -8 -6.6778 10.4934
6 14 -5 -0.8108 -23.3350
6 14 -2 -6.2784 12.1500
6 14 1 -25.5297 0.6197
6 14 4 1.4663 12.6217
6 14 7 4.2683 -8.0005
6 14 10 6.8362 -2.1726
6 14 13 1.6657 -2.0966
6 14 16 -1.6780 1.1315
6 15 -15 3.2053 -1.6753
6 15 -12 -2.7416 -0.7989
6 15 -9 7.6955 2.3928
6 15 -6 -18.6642 4.8894
6 15 -3 5.8556 24.9146
6 15 0 23.9222 -10.2989
6 15 3 -24.3665 8.9395
6 15 6 5.2981 -8.8254
6 15 9 -3.5929 -3.5746
6 15 12 0.1656 -0.1008
6 15 15 1.3236 1.0527
6 15 18 0.9460 1.2127
6 16 -13 -1.1801 -0.2839
6 16 -10 7.3065 -1.6502
6 16 -7 4.5894 1.4492
6 16 -4 4.2962 -10.5218
6 16 -1 -7.1286 -7.2979
6 16 2 3.3567 11.7261
6 16 5 6.6604 -14.3379
6 16 8 -4.1261 1.1576
6 16 11 -5.3306 0.9443
6 16 14 -1.5037 0.1217
6 16 17 -1.5522 -0.7813
6 17 -14 -2.0856 5.7682
6 17 -11 5.2179 -5.0266
6 17 -8 4.9687 -3.9967
6 17 -5 20.6039 12.8971
6 17 -2 -5.4494 -12.4574
6 17 1 11.2903 -9.7519
6 17 4 -4.2790 -11.3515
6 17 7 1.4386 -1.2252
6 17 10 1.0666 -2.5666
6 17 13 -0.5622 -0.7208
6 17 16 -0.1904 0.1068
6 18 -12 -1.8346 -12.2691
6 18 -9 -6.6353 -2.0705
6 18 -6 -1.8351 -14.6750
6 18 -3 -11.2022 10.5512
6 18 0 8.7611 4.5877
6 18 3 -3.0061 -0.5542
6 18 6 2.8904 -0.2949
6 18 9 -6.1641 -6.4817
6 18 12 2.3225 -2.7651
6 18 15 -0.7380 0.0247
6 19 -13 -2.0115 -6.9446
6 19 -10 1.5378 6.9602
6 19 -4 -3.7972 0.6651
6 19 -1 2.7442 -11.4402
6 19 2 -5.8730 8.5892
6 19 5 11.2217 6.2340
6 19 8 -7.8388 0.1871
6 19 11 -6.8702 -7.4140
6 19 14 0.7809 2.8985
6 19 17 1.0311 1.4193
6 20 -11 1.8819 -0.1581
6 20 -5 13.0174 -1.4091
6 20 -2 -12.0859 -0.5555
6 20 1 9.5596 3.3658
6 20 4 1.5015 -0.6755
6 20 7 -4.4197 2.3666
6 20 10 0.1530 2.4721
6 20 13 0.2773 -0.2665
6 20 16 -0.4575 -0.1720
6 21 -3 4.4639 -3.8664
6 21 0 -4.0444 13.0680
6 21 3 4.8964 2.4898
6 21 6 -2.4071 0.8730
6 21 9 2.6520 -5.8244
6 21 12 -1.6931 0.3623
6 21 15 -0.6264 -0.7768
6 22 -16 0.4682 -0.4397
6 22 -1 -8.6281 -0.9773
6 22 2 -5.1654 1.4804
6 22 5 -0.7866 -0.9946
6 22 8 -3.9632 -1.1721
6 22 11 0.0401 0.0889
6 22 14 -4.5984 0.6216
6 23 1 -5.0847 -1.8842
6 23 4 -0.7590 -1.3407
6 23 7 -4.3428 -6.4879
6 23 10 -3.0176 4.6812
6 23 13 1.0344 3.7610
6 24 0 -5.8535 3.7960
6 24 3 0.8898 -1.9845
6 24 6 0.0655 -3.8479
6 24 9 6.0684 1.2566
6 24 12 0.0787 -0.5793
6 24 15 0.3142 0.7103
6 25 2 0.8102 7.0188
6 25 5 3.8982 2.4799
6 25 8 0.8804 -1.1845
6 25 11 0.9376 -0.1791
6 25 14 2.2406 0.9032
6 26 -8 1.2790 3.2353
6 26 1 -1.9861 -1.7585
6 26 4 1.4414 -1.7490
6 26 7 2.3518 0.2701
6 26 10 -2.7063 0.2465
6 26 13 -0.2999 1.2397
6 27 -6 2.8325 8.4530
6 27 0 -6.0459 2.3659
6 27 3 4.9736 -0.7509
6 27 6 -1.7042 -2.8988
6 27 9 0.3904 3.5400
6 27 12 4.1135 -0.2498
6 28 -7 6.6628 6.7213
6 28 -4 1.4698 -1.8003
6 28 -1 -0.1319 7.7312
6 28 2 1.1955 -3.9815
6 28 5 -0.9658 3.4940
6 28 8 2.4382 4.5068
6 28 11 -0.0009 -1.4173
6 29 -8 0.3754 1.3206
6 29 -5 1.2955 -1.0792
6 29 -2 -0.7896 1.3020
6 29 1 -2.4384 0.8484
6 29 4 -1.7577 -4.6544
6 29 7 -2.0350 0.6566
6 29 10 0.1837 -2.0024
6 30 -6 -5.1440 4.6211
6 30 -3 -2.4231 1.9872
6 30 0 -5.4415 -3.9015
6 30 3 -0.7482 0.1789
6 30 6 0.1049 1.4445
6 30 9 -2.5577 0.2999
6 30 12 1.0629 0.4325
6 31 -7 -3.8337 1.9021
6 31 -4 0.5903 0.7190
6 31 -1 -3.4957 1.5302
6 31 2 0.5922 -0.6428
6 31 5 -5.2450 -0.2941
6 31 8 -0.3108 1.3446
6 31 11 0.0725 0.5918
6 32 -8 2.0181 -0.8392
6 32 -5 2.5548 0.2207
6 32 -2 3.1576 2.2969
6 32 1 -0.0069 -1.7532
6 32 4 -0.4444 4.4708
6 32 7 0.1097 1.5665
6 32 10 -0.8959 -0.3804
6 33 -6 -3.0301 2.4205
6 33 -3 -0.6383 -1.5241
6 33 0 -1.6833 -1.7461
6 33 3 0.7076 3.1314
6 33 6 0.1053 1.5759
6 33 9 0.2418 -0.1985
6 34 -7 -0.6910 1.4026
6 34 -4 -1.0769 -4.4090
6 34 -1 -1.2601 0.4632
6 34 2 0.1034 1.4882
6 34 5 2.6643 0.4102
6 34 8 -1.1929 0.4570
6 35 -5 -1.0919 0.2882
6 35 -2 0.7720 -1.8655
6 35 1 -0.0668 -0.2888
6 35 4 -2.1719 -2.6625
6 35 7 3.2572 0.5552
6 36 -6 0.0961 -1.1618
6 36 -3 -0.6962 -2.1521
6 36 0 0.9144 -2.2547
6 36 3 -1.4419 -1.6404
6 36 6 0.4013 -0.5366
6 37 -4 0.3861 -2.5927
6 37 -1 -3.8091 -0.2785
6 37 2 -3.0713 0.2673
6 38 -2 0.9102 -2.0186
6 38 1 0.7314 -1.0414
7 1 -18 0.0752 -0.7182
7 1 -15 -1.2139 1.2634
7 1 -12 -5.7679 1.1878
7 1 -9 -29.1855 1.7803
7 1 -6 -10.2927 27.8412
7 1 -3 8.8798 -40.3593
7 1 0 -33.2982 46.6986
7 1 3 43.3476 -21.5774
7 1 6 -46.8828 6.7907
7 1 9 -9.4447 -6.4064
7 1 15 -0.8448 1.9594
7 1 18 3.7876 2.0554
7 2 -16 -1.1142 2.3734
7 2 -10 -5.4201 5.0740
7 2 -7 3.6008 -8.8585
7 2 -4 14.1370 -48.8237
7 2 -1 66.7059 52.1180
7 2 2 -10.7748 -47.9866
7 2 5 -58.3820 1.5807
7 2 8 6.6035 9.5810
7 2 14 -0.9069 6.6790
7 2 17 0.4336 -0.4330
7 2 20 -2.7730 -1.1182
7 3 -17 0.2408 4.3920
7 3 -14 0.2002 1.0189
7 3 -11 0.6950 16.6422
7 3 -8 4.9321 -0.3977
7 3 -5 3.5234 -39.5035
7 3 -2 1.7106 -121.6884
7 3 1 -37.2188 -0.1355
7 3 4 9.4793 -27.5943
7 3 7 -39.7716 -17.3058
7 3 10 8.9544 9.4123
7 3 13 -0.1673 3.4920
7 3 16 1.3167 0.3237
7 3 19 1.1740 2.1604
7 4 -18 2.8897 0.7525
7 4 -15 3.9152 -1.8782
7 4 -9 10.0710 -26.4854
7 4 -6 -6.8727 -14.1928
7 4 -3 20.6612 -85.2663
7 4 0 -91.6094 77.3306
7 4 3 -12.0936 -20.7288
7 4 6 -13.5034 20.8543
7 4 9 9.2424 -3.5809
7 4 12 4.3640 -3.3401
7 4 15 1.6507 0.3464
7 4 18 -1.8033 0.1114
7 5 -16 0.8014 -1.7028
7 5 -13 -1.3961 3.2656
7 5 -10 -2.1515 7.5653
7 5 -7 2.5221 29.9509
7 5 -4 -22.1697 5.3595
7 5 -1 50.8599 91.7939
7 5 2 -11.5898 -60.7020
7 5 5 -12.8355 -13.3666
7 5 8 10.5747 -5.1523
7 5 11 3.1561 5.7139
7 5 14 -1.5209 0.7961
7 5 17 -2.3049 1.0265
7 6 -17 3.0544 -0.3691
7 6 -14 3.1227 -2.1304
7 6 -11 -5.8546 -5.2470
7 6 -8 8.4349 21.7387
7 6 -5 3.8385 -1.9404
7 6 -2 1.5302 44.4206
7 6 1 -3.1081 -18.3244
7 6 4 12.7074 23.0789
7 6 7 4.1943 -22.7220
7 6 10 2.3437 4.2725
7 6 13 -0.2335 3.0977
7 6 16 -1.8895 0.3768
7 6 19 -1.9263 0.3971
7 7 -15 1.2788 2.6695
7 7 -12 2.1742 -1.4974
7 7 -9 28.4511 6.6784
7 7 -6 2.3991 -28.0846
7 7 -3 -3.4959 1.4564
7 7 0 -3.7597 -29.2229
7 7 3 -9.8773 7.5644
7 7 6 -14.5819 1.5988
7 7 9 9.1845 13.7358
7 7 12 4.8826 2.0710
7 7 15 1.3225 2.7712
7 7 18 -1.7292 1.9844
7 8 -16 0.9803 1.1809
7 8 -13 -2.6320 -1.7787
7 8 -10 3.2817 -11.3147
7 8 -7 -5.7144 7.5187
7 8 -4 -18.4654 -7.4413
7 8 -1 -42.6999 6.4616
7 8 2 17.9832 -44.4437
7 8 5 -30.7408 18.0443
7 8 8 1.7223 2.5145
7 8 11 -4.4874 -3.4655
7 8 14 -1.6739 2.2765
7 8 17 -0.0455 -3.5797
7 9 -17 0.6904 -0.4300
7 9 -14 -3.9907 2.4062
7 9 -11 -1.8743 -0.6180
7 9 -8 -3.1797 19.9815
7 9 -5 -0.6011 1.4967
7 9 -2 -34.0481 41.9901
7 9 1 -29.4046 -29.9626
7 9 4 -28.2963 51.3939
7 9 7 19.1867 -0.8641
7 9 10 -13.7757 -3.2185
7 9 13 -0.8653 -1.2693
7 9 16 -2.9678 -0.9445
7 9 19 -0.5348 0.4234
7 10 -15 0.0553 -2.1244
7 10 -12 1.0412 0.3607
7 10 -9 14.9825 -1.0152
7 10 -6 -4.3418 -6.5457
7 10 -3 -24.1181 7.0402
7 10 0 90.7010 -38.2574
7 10 3 -13.5084 -9.9866
7 10 6 4.7994 6.2566
7 10 9 1.5172 13.8800
7 10 12 -2.0517 0.5700
7 10 15 -0.0059 2.1555
7 10 18 -0.0088 0.3825
7 11 -16 -1.4114 1.7978
7 11 -13 3.6660 -0.4577
7 11 -10 -7.9200 0.2096
7 11 -7 6.0728 -2.7925
7 11 -4 -12.6576 -5.8442
7 11 -1 -20.4483 5.9292
7 11 2 -8.7500 10.7267
7 11 5 19.5747 -2.0296
7 11 8 -8.8132 -0.6223
7 11 11 3.7557 -2.8950
7 11 14 0.6312 1.3358
7 11 17 3.6426 -1.6278
7 12 -14 -3.1223 0.6008
7 12 -11 -3.9093 -0.2228
7 12 -8 -12.8393 5.1697
7 12 -5 8.6748 -15.6712
7 12 -2 15.3991 7.8069
7 12 1 -10.4031 0.8769
7 12 4 -14.0740 7.7648
7 12 7 13.0550 11.7418
7 12 10 5.7246 -9.7298
7 12 13 4.8059 -4.5825
7 12 16 1.0312 -3.3023
7 13 -15 4.6543 -0.0093
7 13 -12 3.1542 5.9873
7 13 -9 2.1656 4.7978
7 13 -6 -12.2168 -6.6094
7 13 -3 -7.2807 3.3693
7 13 0 40.1815 9.8194
7 13 3 -3.3628 5.8841
7 13 6 10.8679 -13.4645
7 13 9 -7.4566 -0.3983
7 13 12 3.6346 -0.0447
7 13 15 -0.1537 -4.4592
7 13 18 0.2734 -1.1752
7 14 -16 0.3065 0.7593
7 14 -13 0.0599 0.3629
7 14 -10 8.8775 -4.1280
7 14 -7 -2.9398 -10.3614
7 14 -4 9.8575 -36.4004
7 14 -1 -5.8835 14.1491
7 14 2 -18.6157 -0.9758
7 14 5 6.4649 5.0721
7 14 8 3.6286 -3.3826
7 14 11 1.5093 -2.9022
7 14 14 -5.8251 -0.3752
7 14 17 -2.6877 0.2137
7 15 -14 -0.6184 5.4438
7 15 -11 0.2972 -6.3591
7 15 -8 0.5837 -2.1467
7 15 -5 0.1561 -9.6543
7 15 -2 -3.5975 -0.4143
7 15 1 -10.5232 -5.5903
7 15 4 -9.8972 -12.8847
7 15 7 -5.7826 -1.8228
7 15 10 5.6340 -0.5411
7 15 13 -5.0715 0.9421
7 15 16 -2.1258 1.8948
7 16 -15 3.3088 -1.2219
7 16 -12 -4.9837 -2.9446
7 16 -9 -5.2911 -1.2646
7 16 -6 -6.8621 4.3740
7 16 -3 9.0510 12.3511
7 16 0 5.3346 -5.1145
7 16 3 -9.5732 10.6590
7 16 6 11.3003 -8.3117
7 16 9 -9.2642 -3.6961
7 16 12 0.8469 4.9592
7 16 15 1.4013 -0.2984
7 17 -13 -1.5283 -4.5608
7 17 -10 -0.3109 6.6982
7 17 -7 -1.5095 -3.1331
7 17 -4 -10.1682 -4.6777
7 17 -1 5.0117 -1.6762
7 17 2 3.4749 -1.2714
7 17 5 7.6964 -1.5813
7 17 8 -0.2984 5.2613
7 17 11 1.6389 -2.0330
7 17 14 0.8963 -1.4487
7 17 17 -1.5107 0.0045
7 18 -11 6.2609 1.5440
7 18 -5 18.4706 -0.8689
7 18 -2 -7.9563 -5.0289
7 18 1 16.5847 -16.1732
7 18 4 2.6794 -1.2835
7 18 7 -2.3042 -4.2548
7 18 10 -1.3506 -4.8003
7 18 13 -0.6174 -2.7716
7 18 16 1.5389 -0.2363
7 19 -12 -6.5575 -4.6588
7 19 -6 -14.1236 -16.4990
7 19 -3 -6.5610 13.3839
7 19 0 0.4466 11.8796
7 19 3 -1.1412 8.1890
7 19 6 5.0551 5.5039
7 19 9 -3.6587 -10.5430
7 19 12 -0.6655 -4.4602
7 19 15 -0.3077 1.1540
7 20 -10 0.6992 4.1333
7 20 -4 -4.5019 -6.1213
7 20 -1 -5.7976 -0.3934
7 20 2 -2.7080 11.5264
7 20 5 5.8100 2.8299
7 20 8 -9.3869 4.9816
7 20 11 -1.3054 0.3646
7 20 14 0.6287 -0.3260
7 21 -2 4.8901 5.3995
7 21 1 11.9958 -3.6143
7 21 4 -4.4306 -2.1799
7 21 7 -3.0021 -2.3502
7 21 10 2.2102 0.5103
7 21 13 -2.9782 -0.2143
7 21 16 -0.9090 1.7133
7 22 0 -3.3741 4.0030
7 22 3 1.2887 -0.4140
7 22 6 0.6765 -2.9976
7 22 9 3.8031 -4.5684
7 22 12 -1.8786 1.4540
7 22 15 -1.0121 -1.0992
7 23 2 -9.4360 2.7630
7 23 5 1.4057 2.5259
7 23 8 -1.9722 -1.9687
7 23 11 -0.8235 2.1004
7 23 14 -1.4508 2.7293
7 24 1 0.8597 4.2275
7 24 4 6.0791 -6.5560
7 24 7 -2.9854 -2.4951
7 24 10 0.0283 2.8146
7 24 13 2.2557 -0.7609
7 25 0 -6.4917 1.7150
7 25 3 1.2657 1.9804
7 25 6 3.2723 -3.2300
7 25 9 4.4322 -1.1532
7 25 12 -0.6739 -0.3571
7 26 -7 6.0015 5.5579
7 26 2 2.1966 -0.9155
7 26 5 -3.6015 2.2329
7 26 8 -0.7693 2.8278
7 26 11 -0.8544 -1.4243
7 26 14 -0.2211 -0.3698
7 27 -8 3.8953 -2.6405
7 27 1 -5.1125 0.8291
7 27 4 2.6823 -0.1957
7 27 7 -0.4769 -0.3350
7 27 10 -2.5220 1.3062
7 27 13 -0.5221 3.0914
7 28 -6 -4.6690 4.5543
7 28 0 -6.9978 0.1655
7 28 3 0.1663 -0.8075
7 28 6 -2.9120 5.6230
7 28 9 -0.9716 2.0787
7 28 12 1.8718 -0.2056
7 29 -7 -2.5914 2.6004
7 29 -4 1.4242 1.4723
7 29 -1 -0.2150 4.3699
7 29 2 0.7298 -2.0368
7 29 5 -0.8491 -3.4534
7 29 8 0.2985 4.0022
7 29 11 -0.4997 1.9831
7 30 -8 -1.5108 2.9990
7 30 -5 3.1776 0.5699
7 30 -2 0.5266 4.5675
7 30 1 0.4663 0.1188
7 30 4 -5.2004 0.3106
7 30 7 1.5104 1.2203
7 30 10 0.2981 -0.2543
7 31 -6 -1.9663 3.1316
7 31 -3 -1.0128 0.1219
7 31 0 -4.3284 -4.2106
7 31 3 0.3459 3.0222
7 31 6 -2.3402 0.0468
7 31 9 0.6530 1.6343
7 32 -7 -0.4823 0.9388
7 32 -4 1.4171 -1.9967
7 32 -1 -0.6294 1.8561
7 32 2 0.5143 -1.0840
7 32 5 -2.0063 2.4925
7 32 8 -1.1478 -0.7271
7 33 -8 3.2761 0.3716
7 33 -5 -0.9132 -0.4916
7 33 -2 2.4114 1.0813
7 33 1 -1.0432 -0.5863
7 33 4 0.1074 0.4135
7 33 7 3.9509 2.9717
7 34 -6 -0.5724 0.7151
7 34 -3 -1.3499 -1.6219
7 34 0 0.0117 0.5029
7 34 3 -2.0381 2.7275
7 34 6 1.7747 -0.5800
7 35 -4 0.0788 -2.7426
7 35 -1 -0.8725 -2.2104
7 35 2 -1.3586 0.5749
7 35 5 1.3586 -3.3518
7 36 -5 -1.3006 1.3412
7 36 -2 0.8878 -2.2911
7 36 1 0.2745 -0.9309
7 36 4 -2.6262 -2.1240
7 37 -3 0.6447 -0.8518
7 37 0 -1.3789 -2.0867
7 37 3 -2.8065 -3.2422
8 1 -17 -0.5590 1.3501
8 1 -14 0.2834 -1.4158
8 1 -11 1.5568 8.4947
8 1 -8 -33.7600 -15.4436
8 1 -5 -14.8343 -60.8199
8 1 -2 -58.8193 -133.0833
8 1 1 33.9090 25.6439
8 1 4 9.1011 25.6290
8 1 7 -11.9993 -11.7256
8 1 10 0.8990 -11.9404
8 1 13 -1.6688 4.6050
8 1 16 -1.2686 -0.3860
8 1 19 -0.6224 2.7770
8 2 -18 -1.3622 0.0070
8 2 -15 2.1693 3.7164
8 2 -9 3.5578 -11.0302
8 2 -6 -12.1073 -17.4208
8 2 -3 35.7787 -82.5219
8 2 0 -116.5711 16.3175
8 2 3 -11.5755 8.8106
8 2 6 -61.0953 -1.6047
8 2 9 -2.9902 -5.1036
8 2 15 0.0682 2.8916
8 2 18 1.7690 -2.0322
8 3 -16 -1.2754 -1.4739
8 3 -10 -15.6962 5.8655
8 3 -7 -12.9432 9.0982
8 3 -4 -1.9786 -15.3038
8 3 -1 64.4789 73.8996
8 3 2 20.9763 -36.5646
8 3 5 -29.1854 -37.4097
8 3 8 -5.6849 -10.4927
8 3 14 4.2750 3.9382
8 3 17 -0.9194 -0.4972
8 3 20 -0.2380 -0.1276
8 4 -17 2.3245 -0.2758
8 4 -14 2.2088 -1.2505
8 4 -8 24.5563 1.8681
8 4 -5 8.0424 -8.9962
8 4 -2 -9.3981 -47.2347
8 4 1 -28.5934 29.5168
8 4 4 -7.6228 -13.2297
8 4 7 -25.6596 1.5142
8 4 10 19.7648 -0.4957
8 4 13 -1.4462 -2.1496
8 4 16 0.3669 0.9602
8 4 19 -1.0222 -0.2027
8 5 -18 2.6058 -1.4934
8 5 -15 -0.7935 -0.9378
8 5 -9 9.5892 -0.7467
8 5 -6 0.7778 -20.1631
8 5 -3 7.2010 -19.5113
8 5 0 -3.0990 34.8952
8 5 3 -15.1933 -23.5577
8 5 6 -9.3463 1.0197
8 5 9 10.9029 2.8473
8 5 12 1.4688 -5.8278
8 5 15 1.4434 -0.5533
8 5 18 -2.2813 0.8048
8 6 -16 0.6535 1.1185
8 6 -13 2.4902 0.1818
8 6 -10 7.1510 -5.6345
8 6 -7 -16.7001 10.2355
8 6 -4 -16.8397 21.8036
8 6 -1 18.3933 43.7648
8 6 2 11.8058 -16.2968
8 6 5 -16.9548 -1.9292
8 6 8 7.0393 -3.3421
8 6 11 -0.8302 0.7319
8 6 14 -1.3466 4.7013
8 6 17 -0.7302 -1.8325
8 7 -17 1.6063 0.0679
8 7 -14 -2.6907 1.8802
8 7 -11 -3.1779 2.9848
8 7 -8 -12.3484 32.9005
8 7 -5 -4.4868 -1.0382
8 7 -2 -15.8647 52.7176
8 7 1 -12.3974 -45.8406
8 7 4 -34.0990 48.1569
8 7 7 1.1744 -8.4659
8 7 10 -5.2344 0.9859
8 7 13 -2.6084 5.2316
8 7 16 -3.7891 1.1156
8 7 19 -1.0415 0.7034
8 8 -15 0.2189 1.4781
8 8 -12 3.4064 -1.8376
8 8 -9 21.2363 7.4323
8 8 -6 -3.4470 -12.4539
8 8 -3 11.4892 4.1692
8 8 0 44.3555 -24.2058
8 8 3 -9.1337 26.5176
8 8 6 -14.2144 8.5509
8 8 9 3.0998 15.0058
8 8 12 2.9173 1.3736
8 8 15 4.7269 3.3465
8 8 18 0.0122 0.4750
8 9 -16 -2.2701 2.6293
8 9 -13 -2.7205 -1.9804
8 9 -10 0.9202 -1.2704
8 9 -7 1.5045 1.7027
8 9 -4 -6.8060 -18.4105
8 9 -1 -19.6289 -6.0432
8 9 2 2.6325 -2.4651
8 9 5 -6.6739 18.4335
8 9 8 0.4967 5.1310
8 9 11 -1.8983 -1.4450
8 9 14 1.4236 1.2547
8 9 17 2.1011 -3.6131
8 10 -17 0.1365 0.7708
8 10 -14 -0.1267 -1.5014
8 10 -11 -3.6336 1.8817
8 10 -8 -10.3767 12.1894
8 10 -5 12.4226 -12.1262
8 10 -2 -10.6118 12.4585
8 10 1 20.3811 9.0656
8 10 4 -17.6454 -4.1541
8 10 7 7.8992 1.7039
8 10 10 -0.8233 -1.8668
8 10 13 2.8544 -8.8339
8 10 16 -3.0196 -5.5800
8 10 19 -0.5014 0.3674
8 11 -15 0.1026 -0.2400
8 11 -12 0.2782 2.5565
8 11 -9 -1.9912 3.2898
8 11 -6 -7.2883 -16.7120
8 11 -3 -19.8916 5.7903
8 11 0 88.8959 -32.1543
8 11 3 -34.3577 -8.3459
8 11 6 15.7026 1.3505
8 11 9 1.9278 -4.9526
8 11 12 -0.1725 -0.8329
8 11 15 0.3465 -1.4195
8 11 18 -0.2054 0.8273
8 12 -16 0.0009 -0.0669
8 12 -13 3.2474 -2.1264
8 12 -10 3.2868 -0.0783
8 12 -7 0.1978 -18.3757
8 12 -4 3.9737 -26.0413
8 12 -1 -1.3511 31.6593
8 12 2 -15.3782 12.0796
8 12 5 1.4983 3.3818
8 12 8 -7.0503 0.4570
8 12 11 -0.3849 -4.2485
8 12 14 -1.4782 0.7061
8 12 17 1.6781 0.1439
8 13 -14 -5.2499 8.9058
8 13 -11 0.3037 -3.3310
8 13 -8 -14.5706 0.4187
8 13 -5 7.7644 -24.7210
8 13 -2 7.1339 -9.1652
8 13 1 -20.4726 15.8219
8 13 4 -0.0727 1.7288
8 13 7 7.9099 -1.8425
8 13 10 -0.4514 -4.6926
8 13 13 1.5857 -1.8238
8 13 16 0.3113 -1.0207
8 14 -15 3.5283 -0.7781
8 14 -12 -0.4414 0.4907
8 14 -6 -7.6341 -1.5860
8 14 -3 7.3646 3.9252
8 14 0 23.6779 8.9959
8 14 3 -13.7898 -15.7232
8 14 6 2.8169 1.2453
8 14 9 2.4108 4.0902
8 14 12 1.3986 5.0811
8 14 15 -0.2959 -1.5909
8 14 18 1.0704 -0.6478
8 15 -13 2.2042 -1.1943
8 15 -10 0.6270 -0.1992
8 15 -7 3.1440 -4.9922
8 15 -4 0.6286 -36.4318
8 15 -1 -7.5039 7.6509
8 15 2 -16.9221 -2.1736
8 15 5 7.7483 -4.0383
8 15 8 2.0785 -6.6696
8 15 11 -0.0456 3.5283
8 15 14 -1.2016 -0.6434
8 15 17 -1.9938 -1.0488
8 16 -14 -3.3226 -0.2321
8 16 -11 0.8622 6.2029
8 16 -5 1.5844 7.5539
8 16 -2 -0.4777 4.1190
8 16 1 2.9674 -18.8628
8 16 4 -4.2591 5.4464
8 16 7 -1.9309 -6.3172
8 16 10 2.8371 -2.6493
8 16 13 -2.0880 -0.9932
8 16 16 -0.4437 -0.2981
8 17 -12 -3.8000 0.8402
8 17 -9 -7.9907 0.3993
8 17 -6 -10.0997 -10.0549
8 17 -3 -0.8370 10.7359
8 17 0 1.0907 4.1116
8 17 3 12.0972 3.1983
8 17 6 0.2124 -2.5374
8 17 9 -6.0872 2.8321
8 17 12 1.6777 -1.6732
8 17 15 0.4975 -0.7069
8 18 -13 4.6493 1.8420
8 18 -10 2.7680 7.8826
8 18 -4 -1.2034 -0.4312
8 18 -1 10.9180 0.3706
8 18 2 6.0508 0.4962
8 18 5 9.6014 3.2614
8 18 8 1.9831 3.1768
8 18 11 -0.5274 -5.5537
8 18 14 2.6014 -0.4848
8 18 17 -0.0631 2.2438
8 19 -11 -0.1111 0.1934
8 19 -5 4.3629 -6.2141
8 19 -2 -2.2001 2.9906
8 19 1 16.6276 -10.8081
8 19 4 -6.7501 3.1818
8 19 7 -2.6768 -3.7706
8 19 10 0.9914 -1.3475
8 19 13 0.9762 -4.5217
8 19 16 1.1426 0.2319
8 20 -3 3.4563 -0.8391
8 20 0 -0.0315 1.6832
8 20 3 -1.9172 8.9009
8 20 6 1.7655 -3.2929
8 20 9 -3.2086 -5.9066
8 20 12 -2.5854 -3.1374
8 20 15 0.5245 0.3747
8 21 -1 -4.9038 -0.3139
8 21 2 -6.4119 1.5191
8 21 5 0.5616 2.6280
8 21 8 -0.6030 4.4779
8 21 11 1.1310 0.7982
8 21 14 -2.6037 -0.6544
8 22 1 0.6557 -2.7227
8 22 4 -3.2951 -1.6451
8 22 7 -1.0352 -4.7332
8 22 10 -1.4123 0.9908
8 22 13 -0.2138 1.0607
8 23 3 -1.6272 -1.4044
8 23 6 1.3136 -5.5675
8 23 9 2.9784 -1.5275
8 23 12 -2.7109 -2.2740
8 23 15 -0.5152 1.1360
8 24 2 -2.2608 10.1306
8 24 5 0.6275 2.7734
8 24 8 -0.4018 1.1091
8 24 11 -1.2725 0.9235
8 24 14 1.2234 1.4673
8 25 -8 3.2807 -1.4245
8 25 1 0.6228 2.6350
8 25 4 1.1565 0.1400
8 25 7 1.6231 2.4645
8 25 10 -2.5006 0.1169
8 25 13 0.3733 1.1186
8 26 3 6.3728 1.2538
8 26 6 0.5445 -1.5634
8 26 9 -0.9401 0.6939
8 26 12 2.4330 0.0237
8 27 -7 0.1271 2.9221
8 27 2 0.9195 -2.2470
8 27 5 -0.3820 1.2221
8 27 8 1.0431 5.8973
8 27 11 -1.9353 0.9428
8 28 -8 -1.9559 2.4921
8 28 -5 5.0425 0.1576
8 28 1 -2.5126 2.6513
8 28 4 -3.9544 -6.7773
8 28 7 -0.3898 1.6757
8 28 10 0.5866 1.2971
8 29 -6 -4.5273 1.6377
8 29 -3 -2.1976 5.2563
8 29 0 -3.2187 -2.9601
8 29 3 -1.3338 3.4010
8 29 6 0.3153 1.6559
8 29 9 -1.1921 1.3146
8 30 -7 -2.6027 -3.4184
8 30 -4 -2.4699 -0.5042
8 30 -1 -0.6737 3.7081
8 30 2 -0.4873 -2.6150
8 30 5 -5.5252 -1.3460
8 30 8 1.8440 2.3877
8 30 11 0.2098 0.5586
8 31 -8 2.1870 -0.1748
8 31 -5 -0.2432 -0.7676
8 31 -2 4.4936 4.0825
8 31 1 -2.2786 -2.1848
8 31 4 -1.4837 2.2584
8 31 7 3.9017 0.3715
8 31 10 -0.9149 -0.0343
8 32 -6 -2.3149 2.3806
8 32 -3 -0.8648 2.4503
8 32 0 -1.4211 0.5509
8 32 3 -0.3712 1.6749
8 32 6 0.6816 -0.9296
8 32 9 -0.3435 -1.2500
8 33 -7 -1.0266 0.8601
8 33 -4 0.6233 -2.6401
8 33 -1 0.4279 1.0533
8 33 2 -0.5823 -1.1243
8 33 5 -0.5437 -0.4200
8 33 8 -2.8295 1.6961
8 34 -5 -1.1009 2.7520
8 34 -2 2.1599 -2.2927
8 34 1 -3.0032 -1.2713
8 34 4 -3.0414 -0.1480
8 34 7 2.7315 2.1688
8 35 -6 -0.1570 0.1063
8 35 -3 0.6855 -0.4455
8 35 0 0.0200 -0.3752
8 35 3 -0.9827 2.8487
8 36 -4 1.5040 -2.6021
8 36 -1 -2.8505 -0.5858
8 36 2 -1.7948 2.1453
8 37 -2 0.4968 -2.2655
8 37 1 0.9400 -0.4423
9 1 -16 1.5446 -2.1253
9 1 -10 -4.5475 2.2766
9 1 -7 -41.4723 -6.9059
9 1 -4 -5.8146 -56.4519
9 1 -1 3.8766 80.0941
9 1 2 85.2382 -10.1165
9 1 5 -80.3540 -9.7714
9 1 8 1.6611 15.2190
9 1 14 3.6998 -0.3718
9 1 17 -2.5429 -1.3346
9 1 20 -1.0192 -1.4658
9 2 -17 -1.5123 -0.3345
9 2 -14 -6.5737 -2.7590
9 2 -11 -9.0416 19.1285
9 2 -8 -5.9507 5.3859
9 2 -5 -6.6671 -21.8651
9 2 -2 -41.3138 -74.2910
9 2 1 35.2834 16.2374
9 2 4 9.7633 -6.1077
9 2 7 -24.2500 -16.7572
9 2 10 4.9192 -7.1068
9 2 13 1.6724 -3.0793
9 2 16 -1.1170 1.3803
9 2 19 0.9504 -0.2339
9 3 -18 -0.7037 -0.9856
9 3 -15 -1.4837 0.1788
9 3 -12 -3.7195 -3.8023
9 3 -9 11.3282 -22.2105
9 3 -6 2.4679 -12.4943
9 3 -3 18.9030 -28.4689
9 3 0 -32.1262 36.1437
9 3 3 -39.5006 -4.7199
9 3 6 -16.4421 7.1407
9 3 9 1.7667 -8.4630
9 3 12 -1.4928 -7.0171
9 3 15 3.9216 4.4856
9 3 18 -0.6438 -1.2622
9 4 -16 -3.5183 1.7018
9 4 -10 -3.0217 18.8400
9 4 -7 -2.4593 6.5334
9 4 -4 -13.3418 41.0595
9 4 -1 71.5977 -8.9100
9 4 2 -19.4189 -15.7751
9 4 5 -21.5636 -52.1571
9 4 8 -10.6448 0.8829
9 4 11 3.7756 3.8558
9 4 14 4.3745 2.5551
9 4 17 0.2236 -2.4987
9 5 -17 2.7423 -0.0862
9 5 -14 1.3116 -2.4839
9 5 -11 -4.6188 -7.7720
9 5 -8 -14.8670 8.6282
9 5 -5 6.7237 20.2092
9 5 -2 -21.0678 -10.8322
9 5 1 -9.6060 36.9364
9 5 4 -7.5035 19.5573
9 5 7 -0.8865 2.8742
9 5 10 7.2588 -11.1219
9 5 13 1.9638 1.3274
9 5 16 -0.4453 -2.4123
9 5 19 -0.3784 -1.2782
9 6 -18 1.0371 -1.1304
9 6 -15 -1.8103 1.8507
9 6 -9 12.1519 17.5759
9 6 -6 1.3774 -8.3817
9 6 -3 12.7664 5.7275
9 6 0 24.3206 36.7675
9 6 3 -11.1675 21.7972
9 6 6 -7.2443 8.6531
9 6 9 -0.2245 9.1129
9 6 12 1.6835 -1.7131
9 6 15 2.6970 2.1704
9 6 18 -2.9950 -0.9268
9 7 -16 -0.9674 0.7099
9 7 -13 -2.3347 -2.4153
9 7 -10 1.0723 -1.0796
9 7 -7 -10.2026 12.7336
9 7 -4 -0.9013 -25.0222
9 7 -1 21.2303 30.0862
9 7 2 37.9142 -2.1218
9 7 5 -9.1593 -2.0005
9 7 8 -4.6804 6.7376
9 7 11 0.4174 -2.3721
9 7 14 -1.5813 3.2697
9 7 17 -1.1863 -3.3602
9 8 -17 -0.1392 2.8282
9 8 -14 -0.1665 -3.4058
9 8 -8 -7.6146 9.7953
9 8 -5 -11.2249 -11.4848
9 8 -2 10.8954 21.7399
9 8 1 -0.0826 -23.0381
9 8 4 -31.6798 11.8570
9 8 7 -0.8589 5.1301
9 8 10 2.2861 -2.9446
9 8 13 0.3573 3.7598
9 8 16 -3.0560 -0.3029
9 8 19 -0.0568 1.9045
9 9 -15 -2.4952 -3.1960
9 9 -12 -3.8890 3.5298
9 9 -9 3.4227 5.7841
9 9 -6 -9.7390 -15.5814
9 9 -3 -3.0975 -3.4588
9 9 0 82.5525 -33.6977
9 9 3 -33.8890 -10.9288
9 9 6 -14.0338 13.8499
9 9 9 7.0126 2.9614
9 9 12 -1.3674 -1.7404
9 9 15 1.5090 0.0748
9 9 18 -0.3865 0.2476
9 10 -16 -2.1441 1.6879
9 10 -13 -0.1570 1.9482
9 10 -10 -1.6035 3.1317
9 10 -7 -4.0962 -8.4403
9 10 -4 0.8489 -17.3360
9 10 -1 -10.2369 2.0425
9 10 2 -21.5076 23.7971
9 10 5 10.7245 9.6858
9 10 8 -7.9570 -5.1227
9 10 11 -0.8975 -2.9774
9 10 14 0.3226 -1.5920
9 10 17 2.6576 -1.9939
9 11 -17 -1.5397 -0.2265
9 11 -14 -2.0503 1.2087
9 11 -11 1.4565 -3.8317
9 11 -8 -12.7441 -3.3205
9 11 -5 13.0802 -24.3087
9 11 -2 0.7615 5.3555
9 11 1 19.9380 12.9605
9 11 4 -14.6492 -12.5335
9 11 7 9.6567 7.3035
9 11 10 1.4171 -5.6364
9 11 13 -0.9960 -4.9809
9 11 16 -1.9422 -1.1741
9 12 -15 4.5540 1.7911
9 12 -12 -3.2209 0.6142
9 12 -9 -6.9910 0.6044
9 12 -6 -8.7605 -10.0497
9 12 -3 -9.9822 5.8402
9 12 0 38.4937 5.9354
9 12 3 -16.4551 -15.2576
9 12 6 9.1958 -6.9129
9 12 9 -6.4065 -3.2252
9 12 12 0.6704 4.5607
9 12 15 2.9112 -0.2778
9 12 18 1.1618 0.1677
9 13 -16 -0.4001 1.7738
9 13 -13 -3.0657 -2.1450
9 13 -10 -1.8799 -0.3019
9 13 -7 2.0814 -9.4689
9 13 -4 9.5225 -36.4163
9 13 -1 6.4769 35.9178
9 13 2 -29.0546 5.2915
9 13 5 4.8559 11.9547
9 13 8 1.3839 -4.5528
9 13 11 0.8336 4.0361
9 13 14 3.1445 0.1075
9 13 17 1.1531 -0.9150
9 14 -14 -2.2153 8.3388
9 14 -11 2.3064 3.9651
9 14 -8 0.3047 0.2054
9 14 -5 1.3322 -8.4313
9 14 -2 4.7739 -1.5722
9 14 1 -4.7691 3.2505
9 14 4 3.8045 -6.8912
9 14 7 -8.3408 -4.3620
9 14 10 3.1973 3.1367
9 14 13 1.0794 -2.3411
9 14 16 -2.1786 -3.7498
9 15 -15 0.0971 -2.1649
9 15 -12 2.7228 5.4464
9 15 -9 -6.5504 -3.4868
9 15 -6 -1.1047 3.9314
9 15 -3 17.6540 0.8756
9 15 0 4.3454 -10.0574
9 15 3 -0.1220 -13.8856
9 15 6 7.7816 0.2731
9 15 9 1.6654 -1.8694
9 15 12 -0.3913 3.2892
9 15 15 -2.6903 0.2050
9 16 -13 6.6181 -3.5399
9 16 -10 -1.5423 -0.3832
9 16 -7 -2.5745 -5.4845
9 16 -4 -7.0335 -27.8508
9 16 -1 -6.0078 12.4739
9 16 2 -3.8176 -14.1325
9 16 5 -4.6125 -0.4207
9 16 8 3.2365 0.2380
9 16 11 1.1649 1.2020
9 16 14 0.9325 1.1581
9 16 17 -1.1988 1.0873
9 17 -14 2.8909 -2.6249
9 17 -11 1.2467 3.7487
9 17 -5 6.6491 -6.8069
9 17 -2 0.9355 3.1703
9 17 1 18.0924 -13.3190
9 17 4 -1.1041 6.7866
9 17 7 -8.5701 -7.5504
9 17 10 -1.1840 -2.6358
9 17 13 1.2181 -1.5433
9 17 16 3.8146 -1.1721
9 18 -12 -9.2990 0.6410
9 18 -3 -0.2523 5.6782
9 18 0 7.4495 4.4959
9 18 3 6.2130 6.5139
9 18 6 3.4386 4.2539
9 18 9 -0.2474 -0.7375
9 18 12 1.3147 -6.0617
9 18 15 -0.8522 -2.0171
9 19 -4 -0.6197 -8.8605
9 19 -1 1.1669 -9.1880
9 19 2 -5.8100 -2.5791
9 19 5 3.4895 -1.1517
9 19 8 -0.8252 3.2500
9 19 11 -0.1655 -0.3556
9 19 14 0.7745 -0.3814
9 20 -11 -2.4244 7.2269
9 20 -2 1.4932 7.7104
9 20 1 2.3214 -5.8196
9 20 4 -9.4892 3.3883
9 20 7 -3.7164 -6.0270
9 20 10 2.1951 -0.9914
9 20 13 -1.5594 -0.8293
9 20 16 0.5262 3.3723
9 21 0 -2.4154 5.3549
9 21 3 -1.8365 4.9932
9 21 6 -1.3527 -2.6233
9 21 9 0.5218 -0.3682
9 21 12 -0.8026 -1.1948
9 21 15 1.8446 -1.7633
9 22 -1 -2.0177 -1.1773
9 22 2 -6.5249 1.0247
9 22 5 0.1573 3.1740
9 22 8 2.4584 2.3386
9 22 11 -0.4977 -0.9000
9 22 14 -1.5427 0.2253
9 23 1 1.5427 1.8724
9 23 4 1.4274 0.2973
9 23 7 -0.5409 -2.6906
9 23 10 -3.2450 0.5416
9 23 13 0.7348 -0.7924
9 24 3 -0.3849 6.3542
9 24 6 4.7054 -0.8446
9 24 9 0.1463 -1.0227
9 24 12 -1.7514 0.8455
9 25 2 6.8580 2.6129
9 25 5 -1.0820 0.3309
9 25 8 0.6063 5.6448
9 25 11 0.9722 0.4020
9 26 -8 1.2792 0.7630
9 26 1 3.0336 1.9777
9 26 4 0.9844 -5.5569
9 26 7 3.8054 0.9066
9 26 10 -0.1734 0.1584
9 26 13 0.5157 1.1540
9 27 -6 -2.5815 -2.1795
9 27 3 -2.7123 -2.3798
9 27 6 -2.0920 3.6475
9 27 9 -0.6715 -0.2771
9 27 12 0.0726 -1.6997
9 28 -7 -6.0893 -4.2111
9 28 -4 0.7718 2.7861
9 28 -1 2.8568 -2.2650
9 28 2 -2.5671 0.0694
9 28 5 -0.7648 -4.3840
9 28 8 -0.1688 3.6944
9 28 11 -0.7228 3.0355
9 29 -8 -0.7682 -0.0597
9 29 -5 0.0488 -2.0050
9 29 -2 -2.6855 2.0673
9 29 1 -2.4999 3.7132
9 29 4 -6.5006 -0.3848
9 29 7 4.0862 0.8292
9 29 10 0.1556 0.1378
9 30 -6 -4.1812 1.0788
9 30 -3 -1.8388 3.1664
9 30 0 -3.0046 -0.9647
9 30 3 0.3766 2.6785
9 30 6 -0.5422 -1.3599
9 30 9 -0.6927 0.3936
9 31 -7 -2.4776 -1.1945
9 31 -4 0.1258 1.8577
9 31 -1 2.8112 4.1756
9 31 2 -2.3092 -3.4033
9 31 5 -1.7917 1.2873
9 31 8 -1.4453 -0.6883
9 32 -8 0.7553 0.4406
9 32 -5 0.0705 2.0063
9 32 -2 4.4532 0.7677
9 32 1 -4.1926 -0.3732
9 32 4 0.5828 -0.1902
9 32 7 3.5709 3.8452
9 33 -6 0.1054 0.7548
9 33 -3 -0.3294 0.8124
9 33 0 0.8820 1.7572
9 33 3 -0.2232 2.2121
9 33 6 1.0078 0.2334
9 34 -4 -0.5583 -2.1502
9 34 -1 0.0412 -0.6213
9 34 2 -0.0321 -1.4493
9 34 5 -0.0856 0.6399
9 35 -5 -0.6346 0.8783
9 35 -2 -0.1251 -1.4288
9 35 1 -1.2195 -0.1371
9 35 4 -0.3660 2.0648
9 36 -3 1.1849 -0.1993
9 36 0 0.3258 -0.7809
10 1 -18 -1.8021 0.0234
10 1 -15 1.5565 3.1337
10 1 -12 -3.8187 6.5917
10 1 -9 12.8444 -0.6117
10 1 -6 -24.2386 -20.2749
10 1 -3 39.7693 -56.3725
10 1 0 -108.7271 -17.8252
10 1 3 -19.8085 52.6986
10 1 6 -43.4521 1.6510
10 1 9 -7.0432 11.2240
10 1 12 10.7661 -4.5889
10 1 15 5.9681 2.0518
10 1 18 1.1210 -2.9020
10 2 -16 -4.0518 0.1020
10 2 -10 -10.6480 10.9109
10 2 -7 -30.2284 -7.1548
10 2 -4 -20.1197 18.5045
10 2 -1 19.6209 1.6127
10 2 2 24.9907 17.5522
10 2 5 -9.4367 -10.4937
10 2 8 3.3816 -4.7440
10 2 11 5.3117 -4.3201
10 2 14 6.3425 0.0776
10 2 17 0.6459 -1.8434
10 3 -17 0.1608 0.7488
10 3 -14 1.0821 0.9162
10 3 -11 8.3845 7.5295
10 3 -8 3.8326 -1.0517
10 3 -5 11.0251 29.3366
10 3 -2 -70.8389 -42.0447
10 3 1 5.9375 64.6572
10 3 4 19.0353 -10.3444
10 3 7 -22.4452 -7.2407
10 3 10 7.4333 -9.3079
10 3 13 -1.4645 -6.7648
10 3 16 -1.1540 -1.0927
10 3 19 -0.7417 -0.6920
10 4 -18 0.2268 -0.1808
10 4 -15 -3.4058 1.9705
10 4 -9 -16.3525 16.0758
10 4 -6 34.8393 -3.1027
10 4 -3 8.6486 17.2031
10 4 0 53.8099 37.6179
10 4 3 -18.6529 -4.9636
10 4 6 3.3792 -14.3626
10 4 9 -13.4076 1.5551
10 4 12 0.3464 -4.1687
10 4 15 4.4483 0.5267
10 4 18 -1.1719 -0.1840
10 5 -16 -0.5895 0.3911
10 5 -10 10.7797 10.0220
10 5 -7 -1.5932 -12.5742
10 5 -4 3.6518 17.7774
10 5 -1 70.6502 -8.3156
10 5 2 16.9418 10.4343
10 5 5 -17.6726 -23.2910
10 5 8 -6.4698 17.1490
10 5 11 5.7108 3.0964
10 5 14 4.4914 3.0104
10 5 17 0.5228 -2.5973
10 6 -17 2.4636 -0.4248
10 6 -14 -3.5979 -2.1323
10 6 -11 -9.4615 8.2518
10 6 -8 -22.5614 1.8695
10 6 -5 -18.7430 -9.0975
10 6 -2 -4.2775 -5.5413
10 6 1 0.9570 -0.9360
10 6 4 -13.9631 8.0705
10 6 7 1.8012 7.8214
10 6 10 2.3850 -11.3140
10 6 13 1.1698 1.2421
10 6 16 -2.7363 -3.0089
10 6 19 -1.2435 -1.1010
10 7 -18 0.5556 -0.4652
10 7 -15 -4.5413 -1.0193
10 7 -9 -8.2064 7.1201
10 7 -6 -22.7460 -6.3462
10 7 -3 19.4975 -7.1575
10 7 0 41.5599 10.8565
10 7 3 -19.9869 1.5680
10 7 6 -12.7601 18.1855
10 7 9 7.3446 2.1641
10 7 12 -0.1797 -1.0235
10 7 15 1.8366 -0.9484
10 7 18 -2.5466 -0.1579
10 8 -16 -5.0106 0.7171
10 8 -13 -0.9905 1.4837
10 8 -10 -2.8865 8.0194
10 8 -7 -1.4022 6.2139
10 8 -4 -12.6841 -25.0055
10 8 -1 9.4797 12.6757
10 8 2 -14.5334 8.0311
10 8 5 -7.3530 11.8538
10 8 8 -5.5751 0.8630
10 8 11 -6.2084 -1.1448
10 8 14 -5.7788 6.0718
10 8 17 -0.7102 -0.3179
10 9 -17 -1.2172 2.1202
10 9 -14 -3.2806 -4.6736
10 9 -8 -16.7324 -5.6058
10 9 -5 7.7745 -5.6095
10 9 -2 -2.6563 4.8320
10 9 1 6.6321 11.9207
10 9 4 -12.6298 -3.2349
10 9 7 1.7786 -0.3196
10 9 10 3.1206 -2.2622
10 9 13 -0.0618 0.6463
10 9 16 -0.4268 0.9651
10 10 -15 -2.1716 -1.0659
10 10 -12 -7.2837 4.7541
10 10 -9 -11.7765 -2.8777
10 10 -6 -9.6413 -12.4772
10 10 -3 -11.3831 20.7031
10 10 0 70.7333 -18.7604
10 10 3 -12.5730 -20.1671
10 10 6 1.0528 4.9187
10 10 9 5.9052 -2.2432
10 10 12 -2.5577 3.1720
10 10 15 7.6623 0.5851
10 10 18 0.7960 1.0417
10 11 -16 0.6546 1.8032
10 11 -13 0.1119 -1.0104
10 11 -10 0.0260 8.1850
10 11 -7 5.7729 -5.8861
10 11 -4 17.9648 -16.3859
10 11 -1 -5.7314 32.3960
10 11 2 -2.5536 15.6944
10 11 5 2.3408 -7.9840
10 11 8 -7.4186 -1.5629
10 11 11 0.5360 -0.6423
10 11 14 2.4018 -6.1434
10 11 17 2.0681 -1.8751
10 12 -14 -2.2554 6.5466
10 12 -11 3.3459 -0.1134
10 12 -8 4.1892 -8.9387
10 12 -5 11.2194 -12.6443
10 12 -2 12.6035 -14.8771
10 12 1 -2.2797 -1.5365
10 12 4 -1.1972 -8.0430
10 12 7 4.4428 -8.0306
10 12 10 0.3476 -1.9586
10 12 13 2.1062 -7.0971
10 12 16 -2.8187 -1.3606
10 13 -15 3.0705 -2.8477
10 13 -12 1.1178 1.5005
10 13 -9 -4.9450 -13.2799
10 13 -6 3.0656 3.3105
10 13 -3 -2.9744 0.1629
10 13 0 5.8894 5.5585
10 13 3 -11.1933 -19.5514
10 13 6 -4.4380 -1.7971
10 13 9 -1.8548 5.2237
10 13 12 -3.4540 1.8369
10 13 15 -0.7046 3.6056
10 14 -13 2.5018 0.0247
10 14 -10 -5.8318 -0.6087
10 14 -7 4.4980 1.3741
10 14 -4 -1.9965 -41.5571
10 14 -1 -6.6786 22.5047
10 14 2 -21.1864 -4.2397
10 14 5 -3.3457 2.6502
10 14 8 1.3536 -6.8612
10 14 11 -2.8673 6.3018
10 14 14 4.1004 3.1203
10 14 17 0.7417 -1.0399
10 15 -14 2.3151 -0.8222
10 15 -11 -1.2071 8.4768
10 15 -5 -7.3140 -1.0666
10 15 -2 6.4434 11.6658
10 15 1 15.4237 -13.8842
10 15 4 -8.4155 7.7324
10 15 7 -3.8250 -0.7617
10 15 10 1.8520 1.2940
10 15 13 2.2267 0.6717
10 15 16 -1.0792 -3.3768
10 16 -12 0.3299 -3.3957
10 16 -9 -3.1365 2.3498
10 16 -6 -7.3751 -7.6861
10 16 -3 8.7925 -8.4590
10 16 0 -4.6549 -9.5982
10 16 3 7.1798 -4.8886
10 16 6 3.8209 -5.2172
10 16 9 -4.6851 2.2214
10 16 12 2.4551 -1.6438
10 16 15 -2.9459 -0.4577
10 17 -13 1.1929 0.5038
10 17 -10 1.6769 -2.7938
10 17 -4 -3.9290 -18.3780
10 17 -1 3.9574 5.8149
10 17 2 -3.5112 -5.8938
10 17 5 2.8817 -3.3460
10 17 8 2.3670 -1.3707
10 17 11 -1.1765 -0.8598
10 17 14 1.4404 2.9218
10 18 -11 -1.7812 3.6183
10 18 -2 -4.0394 11.1388
10 18 1 14.4811 -2.3696
10 18 4 -13.4165 3.8488
10 18 7 -9.3447 -0.9725
10 18 10 0.8449 1.4366
10 18 13 3.0948 0.2178
10 18 16 3.4586 -0.2856
10 19 -12 -3.5135 4.4160
10 19 -3 2.1595 3.4498
10 19 0 9.0527 2.3123
10 19 3 -1.6481 4.0628
10 19 6 2.1912 -0.2825
10 19 9 1.3068 -1.6803
10 19 12 0.7861 -4.7728
10 19 15 0.5503 -0.6353
10 20 -1 -4.0794 -4.4665
10 20 2 -7.4251 -2.7570
10 20 5 -0.4310 0.4301
10 20 8 4.2571 4.2639
10 20 11 1.0476 -1.9528
10 20 14 -1.0005 -1.2324
10 21 -2 1.9196 1.5965
10 21 1 -5.3638 2.9854
10 21 4 -2.4914 1.3097
10 21 7 -4.9233 -4.4745
10 21 10 -3.9899 0.5775
10 21 13 0.7579 1.8277
10 22 0 4.4490 0.2966
10 22 3 2.1937 2.1331
10 22 6 3.1295 -2.0344
10 22 9 -0.2321 2.5266
10 22 12 0.1139 -1.2184
10 22 15 0.0911 -1.1940
10 23 2 1.4608 1.9425
10 23 5 1.4691 -0.1685
10 23 8 4.0787 2.5532
10 23 11 0.9201 -1.3984
10 23 14 0.1489 -0.4885
10 24 1 0.9734 -4.9986
10 24 4 -4.2347 -3.5616
10 24 7 2.4599 0.7581
10 24 10 -2.3738 -2.4525
10 24 13 0.4863 0.7631
10 25 3 -2.1401 2.4712
10 25 6 0.9016 0.1679
10 25 9 -2.3137 -0.9331
10 25 12 0.7447 -0.3492
10 26 -7 -2.4642 -4.3122
10 26 2 -0.9816 2.8219
10 26 5 0.3209 1.8379
10 26 8 1.3982 6.4943
10 26 11 -0.5662 0.5709
10 27 -8 -4.1319 0.1536
10 27 1 1.8302 4.8421
10 27 4 -3.9228 -7.3232
10 27 7 3.7733 1.5210
10 27 10 1.0892 0.6771
10 28 -6 -6.3664 0.1625
10 28 0 2.3500 -0.8447
10 28 3 -1.2568 3.1482
10 28 6 2.3884 0.2094
10 28 9 -2.4043 -1.1070
10 29 -7 -2.5356 -0.6335
10 29 -4 0.4134 -0.2494
10 29 -1 0.1739 1.7578
10 29 2 -1.5234 -1.5436
10 29 5 -4.2319 -3.2321
10 29 8 -0.4535 1.3230
10 29 11 1.5060 1.4467
10 30 -8 2.0291 0.7539
10 30 -5 3.5897 -1.6501
10 30 -2 4.4270 1.0313
10 30 1 -3.9225 1.0317
10 30 4 -0.5540 0.3743
10 30 7 2.6217 1.3984
10 30 10 0.5967 0.6207
10 31 -6 -0.9155 -0.5419
10 31 -3 -1.7887 1.6073
10 31 0 -0.6830 2.8506
10 31 3 1.0310 -0.1809
10 31 6 2.2884 0.5025
10 31 9 0.4211 -1.6049
10 32 -7 -1.0951 -2.1626
10 32 -4 -1.2033 -0.0441
10 32 -1 2.3413 1.6584
10 32 2 -0.8039 -3.6857
10 32 5 0.9602 0.7634
10 32 8 -2.2288 -0.2211
10 33 -5 -1.6840 1.7248
10 33 -2 2.5934 0.1121
10 33 1 -2.4154 -2.6062
10 33 4 0.1496 1.0827
10 33 7 1.7788 0.6631
10 34 -3 0.4514 0.8191
10 34 0 1.1513 -0.7449
10 34 3 1.9544 1.4475
10 35 -4 0.6676 -0.4875
10 35 -1 -2.2626 -1.5115
10 35 2 -1.9991 -0.9753
11 1 -17 -0.6539 2.6421
11 1 -11 -5.0765 4.9851
11 1 -8 0.4695 5.8029
11 1 -5 -14.2924 2.6026
11 1 -2 -30.6957 -35.2299
11 1 1 -0.1799 12.1623
11 1 4 59.1710 12.6620
11 1 7 -34.5700 -13.4841
11 1 10 -2.9426 -1.4210
11 1 13 2.5932 0.4817
11 1 16 2.7953 -0.2028
11 1 19 1.8084 0.2981
11 2 -18 -0.4222 1.8923
11 2 -15 0.7980 -3.1787
11 2 -9 2.3487 -8.7905
11 2 -6 18.8041 -11.7279
11 2 -3 12.2441 -3.7388
11 2 0 -26.9476 23.8169
11 2 3 -22.9763 15.2760
11 2 6 -27.5747 19.6740
11 2 9 -0.4672 9.6754
11 2 12 3.5789 -9.7246
11 2 15 5.9090 2.0894
11 2 18 1.1774 -0.4975
11 3 -16 -3.7792 -0.4522
11 3 -10 -1.5524 31.4775
11 3 -7 3.6560 -14.5430
11 3 -4 -8.0858 33.9077
11 3 -1 50.2672 -53.0066
11 3 2 19.3631 7.1720
11 3 5 9.7754 -25.3975
11 3 8 -10.7470 2.2724
11 3 11 6.2378 -1.1444
11 3 14 3.9491 -3.2592
11 3 17 1.4225 -3.1674
11 4 -17 0.7008 -1.9351
11 4 -14 -0.3012 -3.6740
11 4 -11 -2.4217 -4.8634
11 4 -8 -21.0152 -23.8659
11 4 -5 -3.4568 18.3783
11 4 -2 -34.6780 -12.3024
11 4 1 33.7897 13.6453
11 4 4 13.8560 -5.7661
11 4 7 0.0800 3.8752
11 4 10 2.3030 -13.5836
11 4 13 -1.8232 -3.5556
11 4 16 -1.7335 -2.0130
11 4 19 -0.8838 0.2115
11 5 -18 -0.2199 -0.7071
11 5 -15 -0.5918 2.0475
11 5 -9 -13.8181 22.7945
11 5 -6 -5.4300 -10.6158
11 5 -3 17.8480 15.2358
11 5 0 30.2049 8.4543
11 5 3 -26.6531 -6.7889
11 5 6 -12.4426 -4.2343
11 5 9 -9.6141 8.0381
11 5 12 0.8248 0.2099
11 5 15 0.3941 0.0044
11 5 18 -2.2807 -0.2400
11 6 -16 -2.9470 0.2991
11 6 -13 -5.0614 -4.6104
11 6 -10 -13.0073 2.7284
11 6 -7 -12.8190 11.0581
11 6 -4 -0.0558 -23.6745
11 6 -1 34.0597 -7.2552
11 6 2 -18.0560 27.8755
11 6 5 -0.4125 15.3777
11 6 8 -1.0132 7.2214
11 6 11 2.8227 -0.2902
11 6 14 0.3190 4.3534
11 6 17 -0.2121 -2.4225
11 7 -17 -0.6673 0.9150
11 7 -14 -0.1224 0.2886
11 7 -8 -10.5164 -5.5122
11 7 -5 -24.1840 -4.2510
11 7 -2 2.0559 13.3099
11 7 1 -8.3106 20.8924
11 7 4 2.9504 9.7272
11 7 7 4.6907 3.5278
11 7 10 0.6643 -2.9975
11 7 13 2.6784 6.8169
11 7 16 -0.9115 -0.7053
11 7 19 -1.0061 -0.1536
11 8 -15 -4.3653 -0.7782
11 8 -12 -3.9625 4.7776
11 8 -9 -11.1484 7.4725
11 8 -6 -10.2249 -2.3268
11 8 -3 -2.0251 7.9968
11 8 0 59.1821 7.2179
11 8 3 5.3116 -28.7683
11 8 6 -5.6359 2.7356
11 8 9 6.5096 -4.1550
11 8 12 -3.0133 1.0105
11 8 15 1.2407 -3.0594
11 8 18 -1.3348 -0.1398
11 9 -16 -1.9575 1.4159
11 9 -13 -3.0427 -2.6337
11 9 -7 0.3230 -5.1150
11 9 -4 16.0795 -3.3065
11 9 -1 1.7095 4.6197
11 9 2 -7.8036 -7.3428
11 9 5 -8.4257 -4.5312
11 9 8 -4.6578 -2.3831
11 9 11 0.4761 1.5704
11 9 14 -3.2233 -0.2627
11 9 17 1.5867 0.4643
11 10 -17 0.4389 1.0768
11 10 -14 -5.1321 -0.4786
11 10 -11 5.0039 -7.2658
11 10 -8 -0.9996 -13.4703
11 10 -5 23.0398 -15.3300
11 10 -2 -7.1548 -1.9437
11 10 1 14.3728 0.4138
11 10 4 -7.0867 -17.0655
11 10 7 -4.0409 0.9401
11 10 10 3.1775 -3.7582
11 10 13 -1.5851 -3.3124
11 10 16 -0.7856 2.2657
11 11 -15 1.3790 0.7604
11 11 -12 -2.6097 4.9743
11 11 -6 -3.4117 0.0945
11 11 -3 -13.9689 12.0698
11 11 0 13.5482 -14.2649
11 11 3 0.1386 -13.9229
11 11 6 1.9369 -2.7055
11 11 9 -0.2646 -1.6219
11 11 12 -4.7398 -0.6771
11 11 15 6.7737 0.2351
11 11 18 1.2194 1.0029
11 12 -16 0.4546 0.2921
11 12 -13 1.8522 -0.8123
11 12 -10 -1.3506 -1.2748
11 12 -7 8.3058 3.8676
11 12 -4 7.0496 -21.0285
11 12 -1 -0.7969 31.8629
11 12 2 -9.6165 -1.0825
11 12 5 -8.5637 1.7801
11 12 8 3.3524 -1.8413
11 12 11 -3.9793 3.4264
11 12 14 2.6691 -0.4679
11 12 17 2.1111 -0.6784
11 13 -14 3.6534 1.3028
11 13 -11 3.6626 4.8790
11 13 -5 1.9293 4.4685
11 13 -2 -6.9382 -16.3947
11 13 1 -9.0524 1.3390
11 13 4 -6.5260 1.9687
11 13 7 -8.0402 -10.1250
11 13 10 -1.0113 0.1926
11 13 13 0.8284 -0.6238
11 13 16 -2.2471 -2.4803
11 14 -15 -0.5281 -7.5513
11 14 -12 -3.4642 -1.1255
11 14 -9 -0.0150 -3.1443
11 14 -6 1.3704 5.5130
11 14 -3 5.9498 -4.2562
11 14 0 -10.8210 -2.1421
11 14 3 -1.5987 -2.3732
11 14 6 0.8423 -1.3728
11 14 9 -3.3520 3.0992
11 14 12 0.9585 2.6008
11 14 15 -1.7186 2.8771
11 15 -13 -0.7599 -2.0766
11 15 -10 1.1251 -1.7449
11 15 -4 -13.2702 -32.1703
11 15 -1 -3.9694 22.1834
11 15 2 -6.4759 -3.9961
11 15 5 -5.0930 -5.0693
11 15 8 -3.7233 1.5191
11 15 11 0.7220 5.3990
11 15 14 1.6746 1.6467
11 15 17 -1.9428 -0.5619
11 16 -14 1.4444 1.9477
11 16 -11 4.3685 4.8024
11 16 -5 -9.4767 -9.2882
11 16 -2 17.1888 9.8352
11 16 1 15.8297 -13.2390
11 16 4 -4.9642 6.0089
11 16 7 -5.7076 -4.1419
11 16 10 1.7072 -0.5740
11 16 13 -0.1669 3.5537
11 16 16 2.5344 -0.6603
11 17 -12 -1.8730 -6.4082
11 17 -3 3.3066 0.4366
11 17 0 1.6992 3.3694
11 17 3 -1.5848 3.3470
11 17 6 5.9283 0.1980
11 17 9 0.5009 -2.4545
11 17 12 1.6707 -1.8883
11 17 15 -0.6316 -0.2278
11 18 -13 1.7245 -2.4364
11 18 -1 0.4789 0.4237
11 18 2 -0.2481 -5.7347
11 18 5 -0.6833 -7.3567
11 18 8 -0.9724 -1.4883
11 18 11 -0.2789 0.8983
11 18 14 2.8264 0.6566
11 19 -2 0.8702 12.7204
11 19 1 10.4292 -1.9642
11 19 4 -6.8432 1.0963
11 19 7 -7.5625 -1.6678
11 19 10 1.5678 1.6985
11 19 13 -0.0651 -0.5465
11 19 16 0.2580 1.6947
11 20 -3 -2.9715 -1.0870
11 20 0 4.7269 -4.1618
11 20 3 -3.8848 -3.0434
11 20 6 0.5227 0.4040
11 20 9 0.1616 0.5641
11 20 12 -0.6580 -0.4429
11 20 15 1.1746 -0.7892
11 21 -1 -5.0725 -7.2026
11 21 2 -5.8570 -4.8316
11 21 5 0.3176 -1.9817
11 21 8 4.3157 0.9670
11 21 11 0.5103 -0.4838
11 21 14 -0.5065 -0.2074
11 22 -2 -0.9353 3.1989
11 22 1 -1.9468 5.2403
11 22 4 -2.2320 -1.2333
11 22 7 -3.4285 -1.7155
11 22 10 -3.1409 0.3731
11 22 13 2.9068 -0.3607
11 23 3 -2.4094 2.4296
11 23 6 2.0272 2.1785
11 23 9 0.5317 -0.7847
11 23 12 -1.2539 -0.5591
11 24 2 2.5860 2.9299
11 24 5 0.6612 -0.3550
11 24 8 1.1052 3.0629
11 24 11 -0.2860 -0.1037
11 25 -8 -1.6015 -1.0875
11 25 1 -1.0444 0.8877
11 25 4 -1.4285 -4.6407
11 25 7 5.3010 1.0843
11 25 10 -0.3666 1.2928
11 25 13 2.2717 0.7308
11 26 3 -4.1663 -0.5855
11 26 6 -0.0987 2.8341
11 26 9 0.6070 -0.5834
11 26 12 0.6953 -2.1054
11 27 -7 -0.5677 -2.8512
11 27 2 -0.5857 2.7165
11 27 5 1.2917 -2.2849
11 27 8 0.2624 0.6076
11 27 11 0.4731 0.8440
11 28 -8 3.1480 1.4747
11 28 -5 1.4031 -8.4193
11 28 -2 -4.0450 2.9239
11 28 1 1.2797 4.2622
11 28 4 -3.8269 -1.6250
11 28 7 3.3190 0.7223
11 28 10 0.8996 -1.3146
11 29 -6 -1.5147 -0.5426
11 29 -3 -2.3842 1.2045
11 29 0 1.1462 0.3368
11 29 3 3.5968 -0.5447
11 29 6 0.9228 -2.3527
11 29 9 -0.6427 -0.8446
11 30 -7 -0.6571 -3.3137
11 30 -4 -0.9085 1.3949
11 30 -1 3.7366 3.2829
11 30 2 -2.6420 -6.2344
11 30 5 -1.5932 -1.0206
11 30 8 -1.8640 -3.5215
11 31 -5 0.6606 -0.7089
11 31 -2 4.0172 -0.6490
11 31 1 -4.7982 -1.6736
11 31 4 -0.0017 -1.1492
11 31 7 -0.1527 1.8172
11 32 -6 -0.8636 0.0034
11 32 -3 -0.9431 -0.0363
11 32 0 -0.1474 1.2749
11 32 3 0.8016 1.4099
11 32 6 0.0944 1.6362
11 33 -4 -0.8143 0.4308
11 33 -1 -0.9656 0.0265
11 33 2 -0.0134 -2.3532
11 33 5 -0.4002 3.1987
11 34 -2 -0.3106 0.2736
11 34 1 -1.8310 -0.2325
11 35 0 0.8887 -0.4352
12 1 -16 -5.6121 -1.8884
12 1 -10 -1.6023 8.2735
12 1 -7 0.4567 -8.1051
12 1 -4 -21.8169 23.8176
12 1 -1 48.0308 3.9181
12 1 2 51.1178 -43.6308
12 1 5 11.3624 22.0335
12 1 8 -2.2001 -6.4170
12 1 11 -7.0862 -3.1681
12 1 14 3.6054 2.5380
12 1 17 3.9863 2.1948
12 2 -17 -0.4089 -0.2694
12 2 -11 8.8498 4.4920
12 2 -8 7.5728 -29.3135
12 2 -5 -0.1917 17.3675
12 2 -2 -36.1563 -46.5843
12 2 1 -16.7678 -30.1555
12 2 4 38.6557 -10.9875
12 2 7 -33.0429 2.8790
12 2 10 3.3947 0.2649
12 2 13 -1.2318 -3.8032
12 2 16 3.0686 -1.5310
12 2 19 0.3549 0.7207
12 3 -18 -0.6886 1.2975
12 3 -15 -3.7595 -0.7510
12 3 -12 -10.5162 -2.7034
12 3 -9 -37.2914 9.6044
12 3 -6 12.3402 -6.3319
12 3 -3 18.6833 11.6824
12 3 0 -16.8357 -30.2157
12 3 3 -24.5888 15.7826
12 3 6 -4.0295 5.8052
12 3 9 -0.9991 -0.7739
12 3 12 1.8867 -3.5923
12 3 15 5.4156 -2.5675
12 3 18 1.3598 0.0384
12 4 -16 -0.1762 -1.2568
12 4 -10 -0.1431 19.2257
12 4 -7 -0.6835 -3.0051
12 4 -4 0.8272 15.2174
12 4 -1 9.3491 -32.0720
12 4 2 12.6255 43.6996
12 4 5 2.6649 -1.6079
12 4 8 -6.1032 8.1041
12 4 11 1.8700 -3.1224
12 4 14 1.4202 -1.1810
12 4 17 -2.5513 -2.2214
12 5 -17 1.1455 -0.7805
12 5 -14 0.8993 3.3573
12 5 -8 -7.4864 -3.2383
12 5 -5 -17.4426 -1.2196
12 5 -2 -10.3291 11.8845
12 5 1 17.7515 11.9871
12 5 4 31.0490 3.6545
12 5 7 4.0251 -9.9358
12 5 10 -7.4013 -2.1501
12 5 13 -1.0364 -0.2646
12 5 16 -2.6454 -1.3702
12 5 19 -1.9210 -1.0847
12 6 -18 -0.7300 0.7545
12 6 -15 -0.3673 -1.4398
12 6 -9 -4.9571 -3.1995
12 6 -6 -17.9111 -6.4087
12 6 -3 17.3641 14.6162
12 6 0 49.7996 12.1129
12 6 3 -7.7509 -20.9661
12 6 6 -8.9557 0.7614
12 6 9 6.4712 12.1696
12 6 12 2.1256 3.1251
12 6 15 0.1848 -1.2359
12 6 18 -1.4231 0.7939
12 7 -16 -1.0831 1.5433
12 7 -13 -9.3468 -0.9232
12 7 -10 -3.0184 2.0190
12 7 -7 2.0450 1.4471
12 7 -4 -7.9782 -17.5853
12 7 -1 17.4440 -4.6392
12 7 2 -16.9654 1.6072
12 7 5 -9.2763 -1.1971
12 7 8 -0.0043 2.4214
12 7 11 2.5821 -0.1055
12 7 14 -5.6928 4.5091
12 7 17 -0.0988 -0.7576
12 8 -17 1.0323 1.2248
12 8 -14 -4.6299 -1.2201
12 8 -8 -10.5839 -15.3817
12 8 -5 2.3699 3.3784
12 8 -2 1.7127 -3.9408
12 8 1 -7.0149 -3.7544
12 8 4 -4.3607 -6.8126
12 8 7 5.6673 -1.2687
12 8 10 3.3056 -3.9420
12 8 13 3.1929 -1.1876
12 8 16 -0.5008 1.8274
12 9 -15 -1.3030 1.6891
12 9 -12 -2.5222 -2.1268
12 9 -9 -11.2650 -5.4087
12 9 -6 -6.8965 -8.8386
12 9 -3 -12.3737 23.7116
12 9 0 32.6831 -22.3070
12 9 3 6.4139 -29.5122
12 9 6 -4.0023 1.3478
12 9 9 0.9506 -0.2859
12 9 12 -8.1020 -1.1213
12 9 15 4.6341 -0.0152
12 9 18 -0.5857 1.7269
12 10 -16 -0.2211 0.5615
12 10 -13 2.0889 -5.0033
12 10 -7 3.4584 9.0856
12 10 -4 20.2634 -7.7142
12 10 -1 -27.2497 11.5511
12 10 2 -3.7864 5.4822
12 10 5 -5.2570 -6.7887
12 10 8 -3.4087 -2.9549
12 10 11 -5.6083 1.5265
12 10 14 -1.3430 -1.5869
12 10 17 4.2138 0.2729
12 11 -17 0.5798 0.6014
12 11 -14 -2.3580 0.7071
12 11 -11 -0.7931 -3.1021
12 11 -8 10.8818 -6.9241
12 11 -2 -12.6288 -8.6308
12 11 1 7.0686 -2.8620
12 11 4 -9.0892 2.8007
12 11 7 0.7420 -2.1357
12 11 10 -1.6609 -0.2343
12 11 13 4.6624 -0.4113
12 11 16 0.8356 -0.0591
12 12 -15 2.0034 -5.1740
12 12 -12 1.5743 6.0445
12 12 -9 -2.4867 -5.6928
12 12 -6 9.4230 11.8904
12 12 -3 -20.9371 10.1706
12 12 0 -7.7390 10.1585
12 12 3 7.0416 4.0450
12 12 6 -4.1545 -0.6334
12 12 9 -3.4987 7.1893
12 12 12 -1.0375 -2.5137
12 12 15 1.1191 1.1450
12 13 -16 0.1189 -0.9779
12 13 -13 2.6977 1.5278
12 13 -10 4.9520 -1.8077
12 13 -7 2.8417 10.8123
12 13 -4 0.2801 -20.0409
12 13 -1 -0.3469 8.4894
12 13 2 -8.1346 4.1938
12 13 5 -2.9977 -3.2035
12 13 8 4.2854 -2.4787
12 13 11 -0.6859 1.6643
12 13 14 0.9112 1.0654
12 13 17 -0.9064 0.1518
12 14 -14 2.3315 -1.1796
12 14 -11 5.0398 -0.5309
12 14 -5 -3.2906 6.4501
12 14 -2 0.0579 -4.6064
12 14 1 4.3777 4.9256
12 14 4 -5.1081 2.0054
12 14 7 -7.4140 -2.4462
12 14 10 -0.0006 -2.3498
12 14 13 -0.8076 7.0960
12 14 16 -0.5965 -0.8792
12 15 -15 -1.3576 -4.0863
12 15 -12 -1.3716 -7.0732
12 15 -6 -6.0376 -2.9378
12 15 -3 7.1983 -14.3173
12 15 0 -11.9359 3.9190
12 15 3 -2.1858 -1.2419
12 15 6 2.1491 -6.3893
12 15 9 -6.2188 -1.0678
12 15 12 3.5358 0.6397
12 15 15 0.4792 -0.0191
12 16 -13 -2.5639 -3.3684
12 16 -10 4.7680 -5.0826
12 16 -4 -4.6366 -15.2573
12 16 -1 16.7751 15.9888
12 16 2 1.1059 -7.3205
12 16 5 1.1323 -5.3343
12 16 8 -0.0656 -0.1086
12 16 11 -0.5377 0.0911
12 16 14 -0.0957 -0.3388
12 17 -11 -0.9419 1.4664
12 17 -2 8.8848 4.8880
12 17 1 7.2142 -8.8990
12 17 4 -5.6109 1.7709
12 17 7 -8.3797 -1.5680
12 17 10 0.0404 0.3916
12 17 13 -2.7623 4.4066
12 17 16 1.5270 -0.8051
12 18 -12 -1.1077 -0.8196
12 18 0 -0.5528 -3.4258
12 18 3 -2.2633 0.0530
12 18 6 3.8911 -5.2210
12 18 9 -2.0457 -1.7953
12 18 12 0.9205 1.6807
12 18 15 0.5295 2.2541
12 19 -1 -7.1119 -1.2271
12 19 2 -3.1924 -4.9019
12 19 5 -2.1106 -2.9219
12 19 8 1.7769 2.4057
12 19 11 2.9688 0.5088
12 19 14 2.3402 -0.7677
12 20 -2 -0.6061 5.8109
12 20 1 1.8329 -1.8070
12 20 4 -3.7698 -0.8530
12 20 7 -5.2700 -1.5845
12 20 10 -1.1547 -0.9041
12 20 13 0.1585 0.4631
12 21 -3 -3.2710 0.2874
12 21 0 7.0719 -3.0889
12 21 3 -2.2867 -2.6079
12 21 6 2.3715 1.5076
12 21 9 -2.8903 -0.5989
12 21 12 -1.5354 1.1439
12 22 -1 -4.8770 1.6619
12 22 2 -0.1458 2.0902
12 22 5 -0.0324 -1.4093
12 22 8 1.4627 1.7481
12 22 11 1.0435 0.6580
12 22 14 0.2450 -0.3235
12 23 4 -1.7304 -4.1286
12 23 7 1.9725 2.6975
12 23 10 0.1673 1.1219
12 23 13 3.1059 -0.0809
12 24 3 -1.9811 -0.9394
12 24 6 3.9857 0.4536
12 24 9 1.2188 -3.0675
12 24 12 0.7215 -1.7689
12 25 2 -1.2222 1.2051
12 25 5 1.2342 -0.1665
12 25 8 0.3760 0.2717
12 25 11 -0.2677 -0.1077
12 26 -8 -0.3756 1.8512
12 26 4 -1.9078 -6.9235
12 26 7 2.0747 0.2551
12 26 10 1.2440 0.0517
12 27 -6 -2.2554 0.9513
12 27 3 0.3929 1.7274
12 27 6 1.4911 0.1411
12 27 9 -0.4237 -3.3134
12 28 -7 0.7835 -3.5171
12 28 -4 -0.1340 -1.1542
12 28 -1 -0.9026 -0.9411
12 28 2 -1.3027 -1.9738
12 28 5 -3.1095 -2.6091
12 28 8 -1.9241 -3.3439
12 29 -8 2.8362 -1.9602
12 29 -5 -0.4769 -3.5084
12 29 -2 3.7612 2.7429
12 29 1 -3.1194 0.1410
12 29 4 -1.1507 0.6819
12 29 7 -1.3203 -0.6115
12 29 10 -0.6621 0.2831
12 30 -6 1.3213 0.2113
12 30 -3 -2.8957 -0.5054
12 30 0 0.4016 3.1969
12 30 3 1.4399 -1.4322
12 30 6 0.4050 0.5822
12 30 9 0.2883 -0.8188
12 31 -7 0.0897 -0.4613
12 31 -4 0.0075 -0.3376
12 31 -1 1.1511 1.6730
12 31 2 -0.5330 -3.1122
12 31 5 -1.2093 1.0671
12 31 8 -1.0967 -0.8944
12 32 -5 0.0261 -1.0151
12 32 -2 1.3338 1.4053
12 32 1 -0.8563 -1.4863
12 32 4 0.0046 2.9987
12 33 -3 -0.0928 0.4835
12 33 0 1.5744 0.4240
12 33 3 3.6664 2.7552
12 34 -1 -1.0291 -0.6253
13 1 -18 -1.9550 1.9738
13 1 -15 0.4866 -0.7051
13 1 -9 -2.5582 -5.9667
13 1 -6 11.6155 16.1876
13 1 -3 -6.2704 -18.5290
13 1 0 -72.9046 40.3994
13 1 3 14.0598 9.6916
13 1 6 -21.8864 18.9080
13 1 9 -1.7678 -4.7780
13 1 12 1.1644 -5.6539
13 1 15 2.9646 -0.2821
13 1 18 0.6972 1.8329
13 2 -16 -3.4855 0.4703
13 2 -13 0.4588 -3.0997
13 2 -10 -7.2794 23.8971
13 2 -7 16.9907 0.3350
13 2 -4 12.6845 19.2915
13 2 -1 17.4215 -45.3525
13 2 2 40.9298 -18.5014
13 2 5 19.2599 7.5246
13 2 8 -17.3482 -5.3294
13 2 11 -6.3333 3.4731
13 2 14 4.6537 -0.8155
13 2 17 0.3939 0.9521
13 3 -17 -0.2924 -2.3212
13 3 -11 -4.8410 -12.2828
13 3 -8 5.1877 -22.8171
13 3 -5 -2.4538 -5.2758
13 3 -2 -13.6693 8.8254
13 3 1 22.1459 -37.7919
13 3 4 30.1775 -3.1943
13 3 7 -8.6342 12.4491
13 3 10 -0.6453 1.6792
13 3 13 -1.0616 -0.5967
13 3 16 -0.0027 -0.5889
13 3 19 -0.2058 1.0415
13 4 -18 0.6991 1.1328
13 4 -15 0.6899 0.8461
13 4 -9 -8.3386 15.7580
13 4 -6 -11.1230 -20.8125
13 4 -3 11.8321 18.2008
13 4 0 -5.1690 -27.0009
13 4 3 -1.6356 -2.3599
13 4 6 -3.8452 -16.4619
13 4 9 1.8615 4.6324
13 4 12 4.5650 0.2606
13 4 15 -1.7124 -5.2110
13 4 18 -0.0689 -1.7932
13 5 -16 0.3482 -1.9768
13 5 -10 -2.0490 -12.6307
13 5 -7 -15.4583 7.3131
13 5 -4 1.4814 1.3919
13 5 -1 26.9381 -25.7105
13 5 2 -8.0815 10.1965
13 5 5 -4.1277 5.1680
13 5 8 6.9625 -0.5271
13 5 11 3.0062 -5.7330
13 5 14 -4.0843 2.1625
13 5 17 -2.6019 -1.8967
13 6 -17 1.5457 -0.9815
13 6 -14 1.9763 4.1914
13 6 -8 0.6198 -15.6978
13 6 -5 -16.6256 9.5794
13 6 -2 7.4290 3.8701
13 6 1 -11.7523 1.6102
13 6 4 -3.8719 -9.5006
13 6 7 -2.3733 -0.7468
13 6 10 -4.3799 2.2114
13 6 13 -0.7521 4.6340
13 6 16 -2.0082 1.9732
13 7 -18 0.3250 0.8797
13 7 -15 -0.9944 2.0964
13 7 -9 -11.0898 -0.6152
13 7 -6 -8.9777 -1.7854
13 7 -3 -3.2385 -0.8645
13 7 0 11.9799 -4.0947
13 7 3 -3.9948 -9.3214
13 7 6 0.9791 1.9613
13 7 9 5.8407 2.1556
13 7 12 -3.2610 0.7319
13 7 15 1.5826 -2.1241
13 7 18 0.7743 0.9029
13 8 -16 0.8288 2.3369
13 8 -13 -8.4868 -5.3550
13 8 -7 -6.5359 -0.6365
13 8 -1 -7.3775 3.0805
13 8 2 -6.7319 0.3107
13 8 5 -5.2113 -1.7815
13 8 8 -1.4364 5.7781
13 8 11 2.3975 1.7683
13 8 14 -3.8450 1.2807
13 8 17 3.0628 -0.2290
13 9 -17 1.7070 0.0577
13 9 -14 -3.2841 0.3477
13 9 -8 4.3197 0.7727
13 9 -2 -3.8534 10.9297
13 9 1 8.6424 -4.7969
13 9 4 6.0249 -6.5602
13 9 7 -3.7646 -2.6917
13 9 10 -1.6475 -0.7777
13 9 13 1.0735 -2.1440
13 9 16 1.4342 1.4925
13 10 -15 2.3547 -1.4992
13 10 -12 -0.4673 2.7753
13 10 -6 -1.9066 3.2862
13 10 -3 -2.1898 18.8783
13 10 0 1.5811 -25.0815
13 10 3 10.2450 -0.8376
13 10 6 3.2571 6.3121
13 10 9 -1.2879 4.5403
13 10 12 -3.8965 -4.1760
13 10 15 4.5208 -0.5227
13 10 18 -0.0795 1.5411
13 11 -16 -0.9257 -1.6761
13 11 -13 4.6678 -5.1670
13 11 -10 5.3957 -4.8698
13 11 -7 8.4008 5.8606
13 11 -4 12.8491 -14.0307
13 11 -1 -17.9569 13.9994
13 11 2 17.9231 11.6458
13 11 5 -7.6335 -4.5791
13 11 8 0.3490 4.1465
13 11 11 -0.0494 3.9752
13 11 14 -0.2820 -0.4544
13 11 17 2.0141 0.2486
13 12 -14 3.1368 3.1729
13 12 -11 3.3458 -1.9528
13 12 -5 8.0425 3.5070
13 12 -2 -25.3903 -18.3281
13 12 1 0.0475 6.1499
13 12 4 -4.0226 8.7549
13 12 7 -2.9473 -4.0554
13 12 10 2.5871 -4.7935
13 12 13 1.5302 1.5011
13 12 16 0.1498 -0.5050
13 13 -15 0.1883 -3.2466
13 13 -12 2.8135 -3.9143
13 13 -9 -3.2055 6.6480
13 13 -6 6.7231 1.9087
13 13 -3 -9.8636 9.4856
13 13 0 -4.1259 4.8072
13 13 3 -5.8484 8.0265
13 13 6 2.5351 4.2455
13 13 9 -2.0635 -1.0264
13 13 12 1.3580 -0.0397
13 13 15 0.6031 1.0947
13 14 -13 0.6105 -5.3741
13 14 -10 7.7805 -5.2007
13 14 -4 -7.6309 -14.9258
13 14 -1 6.2148 5.9633
13 14 2 -7.3729 6.2191
13 14 5 3.8787 -5.2525
13 14 8 -2.9859 -5.9867
13 14 11 -3.7881 2.1764
13 14 14 -0.5087 -1.0828
13 15 -14 -2.3307 -3.1156
13 15 -11 -0.2700 -2.1506
13 15 -5 -0.1720 -0.5913
13 15 -2 12.8451 -6.5473
13 15 1 8.8598 -1.0219
13 15 4 2.7824 -4.7745
13 15 7 -8.1798 -2.4415
13 15 10 0.2805 0.2367
13 15 13 -3.3508 7.0863
13 15 16 0.9669 -0.4232
13 16 -12 -3.6785 -3.5482
13 16 -3 -1.4292 -8.9246
13 16 0 -9.1270 10.4062
13 16 3 -5.3024 -3.1050
13 16 6 -0.8833 -1.8346
13 16 9 -1.8645 -0.7372
13 16 12 1.9779 1.5504
13 16 15 0.3904 -0.7009
13 17 -13 2.7810 1.3230
13 17 -1 5.1703 -2.6384
13 17 2 -2.3254 -5.9801
13 17 5 -0.0043 -4.1300
13 17 8 1.5448 -1.1705
13 17 11 0.6179 -0.6889
13 17 14 1.8779 -0.2863
13 18 -2 1.3959 5.7273
13 18 1 -0.0745 -0.7670
13 18 4 3.7264 6.9252
13 18 7 -5.2394 -3.1865
13 18 10 -0.1007 0.0255
13 18 13 -2.0929 2.0185
13 19 -3 -6.8343 4.0545
13 19 0 0.3816 -1.1172
13 19 3 -1.1828 -3.6251
13 19 6 -0.9379 0.2890
13 19 9 -2.9318 -1.8383
13 19 12 -2.2338 2.9952
13 19 15 1.1800 0.3849
13 20 -1 -0.5586 0.0064
13 20 2 5.4941 -3.6435
13 20 5 1.2789 -2.0658
13 20 8 2.6446 2.1202
13 20 11 1.8406 1.5607
13 20 14 -0.1839 -0.8492
13 21 -2 2.1278 1.0366
13 21 1 3.8076 0.1849
13 21 4 1.0286 -1.4147
13 21 7 -0.4595 -1.9796
13 21 10 -0.7312 0.8514
13 21 13 1.7110 0.8668
13 22 0 2.0503 -7.1182
13 22 3 -3.0182 -5.7364
13 22 6 1.6923 -0.4420
13 22 9 0.7440 -1.6752
13 22 12 -0.2635 -0.5001
13 23 2 -2.5204 -0.2152
13 23 5 -0.8384 -0.2620
13 23 8 -0.8872 -1.4035
13 23 11 0.1240 -0.7477
13 24 4 -2.4019 -3.2543
13 24 7 4.9996 1.5922
13 24 10 1.0033 0.4864
13 25 -9 -0.6603 3.8194
13 25 3 0.0063 -1.2975
13 25 6 -0.3411 -0.7422
13 25 9 1.3498 -2.6304
13 25 12 -0.7916 -1.4758
13 26 -7 -2.4758 -0.6984
13 26 2 1.7039 3.6975
13 26 5 0.5994 -1.0768
13 26 8 -2.4657 -4.2561
13 26 11 0.1840 0.4509
13 27 -8 1.8241 0.6283
13 27 -5 0.8224 -1.5491
13 27 1 2.3165 1.8815
13 27 4 -2.5244 -1.0669
13 27 7 -1.4098 -0.1340
13 27 10 0.2905 -0.1892
13 28 -6 4.5408 3.5987
13 28 -3 -0.1649 -1.7016
13 28 0 1.0343 -0.6966
13 28 3 3.7755 0.4667
13 28 6 0.0334 -1.1463
13 28 9 -0.7397 -0.6940
13 29 -7 3.6624 -3.4299
13 29 -4 -1.7680 -1.1210
13 29 -1 0.6313 2.4638
13 29 2 -2.1483 -2.7891
13 29 5 -2.4905 0.5457
13 29 8 0.4653 -4.0595
13 30 -5 -0.5533 -2.3863
13 30 -2 4.1552 1.2704
13 30 1 -0.7352 0.1977
13 30 4 0.1044 0.7916
13 30 7 -0.3010 -0.6328
13 31 -6 -0.6591 -0.1203
13 31 -3 0.2586 -0.3415
13 31 0 3.1505 0.8934
13 31 3 1.9364 0.7936
13 31 6 0.4910 -0.8234
13 32 -4 -1.0020 0.6152
13 32 -1 0.7799 0.1874
13 32 2 1.2916 -2.7207
13 33 -2 -0.3004 0.9795
13 33 1 -0.4203 -0.6701
14 1 -17 -0.1240 -0.3689
14 1 -14 0.5284 -0.5963
14 1 -8 25.6726 -14.5602
14 1 -5 -13.2323 -3.9261
14 1 -2 -8.5169 -44.3288
14 1 1 -41.4265 -44.9182
14 1 4 56.5546 -7.2157
14 1 7 -15.0873 6.0314
14 1 10 0.4086 5.7359
14 1 13 0.3629 -7.5397
14 1 16 0.2188 -1.3609
14 1 19 -0.1764 0.4431
14 2 -18 -0.9074 1.1544
14 2 -15 -5.1139 0.4138
14 2 -12 -2.2827 -1.1831
14 2 -9 -11.1580 0.4641
14 2 -6 0.7122 -9.5423
14 2 -3 13.9732 17.0007
14 2 0 -20.0931 -34.5123
14 2 3 -1.4764 -7.1843
14 2 6 -3.4725 1.0677
14 2 9 -4.3538 -5.4700
14 2 12 0.7779 -0.2221
14 2 15 -1.2301 -0.5426
14 2 18 -0.0341 1.0099
14 3 -16 -1.1590 -1.0748
14 3 -13 1.5057 -1.3824
14 3 -10 7.6189 -6.6681
14 3 -7 -6.6778 0.6525
14 3 -4 14.3639 7.7872
14 3 -1 2.2438 -39.5957
14 3 2 7.5560 -15.1217
14 3 5 -2.5514 2.7122
14 3 8 -11.5828 5.8409
14 3 11 -1.0826 0.4833
14 3 14 -0.6959 2.2097
14 3 17 -4.8419 0.4287
14 4 -17 1.0190 -0.9701
14 4 -14 1.6340 5.9007
14 4 -11 -15.8928 -12.6510
14 4 -8 -8.5925 -2.8611
14 4 -5 -8.7808 -0.0925
14 4 -2 7.8430 -3.0260
14 4 1 -14.8557 -28.8992
14 4 4 7.6942 1.1207
14 4 7 11.4637 -1.9071
14 4 10 -5.6451 3.9045
14 4 13 4.0059 0.4921
14 4 16 -0.8961 -0.3577
14 5 -18 0.7177 2.0995
14 5 -15 1.0102 0.3273
14 5 -9 -2.6728 3.2236
14 5 -6 -16.0612 -2.6811
14 5 -3 -9.5404 12.5347
14 5 0 0.3055 14.6158
14 5 3 -7.5050 0.3715
14 5 6 -1.8884 -5.1961
14 5 9 9.0273 -0.0558
14 5 12 2.8411 -0.4821
14 5 15 -3.2010 -5.0806
14 5 18 0.5061 -1.2956
14 6 -16 2.1419 1.5256
14 6 -13 -7.4273 5.5277
14 6 -7 6.1158 9.0339
14 6 -4 -12.3185 7.1859
14 6 -1 12.1388 -5.3819
14 6 2 -9.0495 19.9317
14 6 5 -0.6381 -8.9543
14 6 8 -4.6773 -3.3113
14 6 11 -2.0248 -3.6032
14 6 14 -7.7602 2.6996
14 6 17 -0.8458 -2.1064
14 7 -17 1.9297 0.1665
14 7 -14 -2.0674 1.4257
14 7 -8 -1.4113 -11.6842
14 7 -5 7.8851 17.1971
14 7 -2 33.1718 1.9702
14 7 1 -7.4000 -8.3730
14 7 4 -4.9172 -7.8317
14 7 7 -1.7124 6.6640
14 7 10 -4.1761 4.8954
14 7 13 2.6281 4.6187
14 7 16 1.2875 2.7558
14 8 -15 0.2246 -0.5248
14 8 -12 -2.4348 -2.7007
14 8 -9 2.9400 -10.8264
14 8 -6 -2.0769 -8.0461
14 8 -3 0.1880 -5.1869
14 8 0 8.7002 -8.6689
14 8 3 12.2594 -13.5930
14 8 6 -5.5532 9.5861
14 8 9 0.6152 11.7679
14 8 12 -2.3147 -2.3167
14 8 15 4.7678 -1.5835
14 8 18 -0.2626 1.5267
14 9 -16 0.5273 -0.1417
14 9 -13 -0.2147 -1.0372
14 9 -7 -8.4283 8.5136
14 9 -4 9.8382 -15.2791
14 9 -1 -22.5738 2.4758
14 9 2 11.7532 3.6048
14 9 5 0.1453 2.1081
14 9 8 4.7521 8.4123
14 9 11 3.2261 -4.2905
14 9 14 -3.3716 -2.8244
14 9 17 2.7635 0.9853
14 10 -17 -0.0900 -0.7931
14 10 -14 3.6575 -0.3389
14 10 -11 -1.2621 -7.4376
14 10 -5 2.6038 -5.2988
14 10 -2 -3.0513 3.8486
14 10 1 11.2922 -10.2853
14 10 4 0.7433 7.5605
14 10 7 1.1931 6.1153
14 10 10 1.4505 -4.6088
14 10 13 0.6437 0.1130
14 10 16 1.0947 1.5614
14 11 -15 4.3565 -3.7348
14 11 -12 5.3091 -0.3498
14 11 -6 5.5697 6.0270
14 11 -3 -7.7089 15.3383
14 11 0 -21.4645 -3.5344
14 11 3 11.5931 29.7705
14 11 6 5.7273 -1.5239
14 11 9 -7.0372 1.7920
14 11 12 -2.0795 -0.7604
14 11 15 3.1568 2.2735
14 12 -16 -0.1948 -0.3444
14 12 -13 -0.3712 -4.0870
14 12 -10 8.0029 -1.5859
14 12 -7 -4.7417 2.2171
14 12 -4 4.1990 -6.3569
14 12 -1 -0.6320 -3.2200
14 12 2 8.6945 12.9556
14 12 5 0.5859 -0.2026
14 12 8 -0.2739 -0.7860
14 12 11 3.2275 3.6927
14 12 14 2.8398 -1.5066
14 12 17 -0.2516 -1.1746
14 13 -14 -0.3897 -0.1641
14 13 -11 0.2225 -4.1075
14 13 -5 3.2760 3.4223
14 13 -2 -13.9017 -6.1400
14 13 1 8.4245 8.2537
14 13 4 -0.4588 0.8376
14 13 7 -7.3541 3.0225
14 13 10 2.0477 -1.4522
14 13 13 -1.2513 3.7070
14 13 16 -0.0787 -1.1143
14 14 -15 -1.8469 0.7667
14 14 -12 -1.7922 -4.0486
14 14 -3 -0.8193 -4.4282
14 14 0 -10.0811 0.1244
14 14 3 -17.1074 3.9321
14 14 6 6.3152 0.9269
14 14 9 -1.6415 -1.6596
14 14 12 2.6039 -2.0455
14 14 15 0.4862 -0.2275
14 15 -13 1.3479 -2.2804
14 15 -4 -5.4751 -2.4121
14 15 -1 11.4541 1.7304
14 15 2 -2.7103 9.2816
14 15 5 7.1711 -5.8629
14 15 8 0.1301 -1.3415
14 15 11 -1.7312 -0.3262
14 15 14 0.2552 -1.6880
14 16 -14 0.9903 -1.2090
14 16 -11 -1.4348 -1.1092
14 16 -2 1.4777 -5.0517
14 16 1 2.2329 5.0356
14 16 4 6.3895 0.0750
14 16 7 -5.2479 -1.5269
14 16 10 -1.3499 -2.6244
14 16 13 -2.3627 4.4693
14 16 16 1.5505 -1.2123
14 17 -12 -0.8410 2.6608
14 17 -3 -3.0787 1.4266
14 17 0 3.0153 9.2144
14 17 3 -0.4916 -6.2293
14 17 6 2.3082 1.0994
14 17 9 -4.9584 -3.5599
14 17 12 0.3748 2.4669
14 17 15 -1.3720 0.4902
14 18 -1 2.1918 -1.8895
14 18 2 2.8239 -5.8254
14 18 5 1.6485 0.0258
14 18 8 2.2498 2.2280
14 18 11 0.9273 0.9562
14 18 14 0.2217 -0.5831
14 19 -2 0.4978 -3.8855
14 19 1 2.4146 -4.4146
14 19 4 4.9892 -2.2223
14 19 7 -2.4993 -2.3775
14 19 10 2.3204 0.3781
14 19 13 -0.9978 2.6076
14 20 -3 -5.0630 1.5089
14 20 0 0.7960 -5.3601
14 20 3 -1.3912 -4.3243
14 20 6 0.0182 0.9879
14 20 9 -3.0773 -3.0341
14 20 12 -0.6949 3.0210
14 21 -1 -2.4315 1.6852
14 21 2 -2.5989 -0.3613
14 21 5 0.9060 1.4306
14 21 8 -0.0719 -1.0272
14 21 11 1.3423 -1.5351
14 21 14 -1.3381 -0.8740
14 22 -2 5.8174 -0.7841
14 22 1 -2.0452 1.1424
14 22 4 1.9686 -0.6880
14 22 7 1.9048 0.8478
14 22 10 -0.2345 0.7524
14 22 13 1.3114 1.0281
14 23 -9 -1.8423 4.2500
14 23 3 -0.7978 -2.8767
14 23 6 1.1945 -1.1374
14 23 9 1.8568 -3.5788
14 23 12 -1.4054 -0.5622
14 24 2 -0.4581 0.5675
14 24 5 -2.0817 2.0673
14 24 8 -2.0164 -2.0691
14 24 11 0.4798 0.0847
14 25 -8 0.2303 4.0635
14 25 4 -0.1441 -0.9308
14 25 7 0.8489 -0.2109
14 25 10 2.0840 0.4260
14 26 -6 4.7283 1.4426
14 26 3 3.7733 2.5487
14 26 6 1.0962 -0.1628
14 26 9 0.6947 -2.7537
14 27 -7 3.3563 -2.8075
14 27 2 4.4336 0.9207
14 27 5 -0.4733 -2.1965
14 27 8 -1.6627 -4.6383
14 28 -8 3.1424 -3.2275
14 28 -5 -0.7056 -0.2979
14 28 -2 3.9500 3.1506
14 28 1 2.0988 -0.0690
14 28 4 -0.9090 -0.5257
14 28 7 -2.0468 -2.4535
[truncated: 862,413 more chars]
