# Supplementary material for: Energy‐Efficient Iodine Uptake by a Molecular Host⋅Guest Crystal
Source: Angew Chem Int Ed Engl. 2022 Oct 26;61(49):e202214039. doi: 10.1002/anie.202214039 (PMC10092189; doi:10.1002/anie.202214039)
Supplement: Supplementary file 3 — Supporting Information [file ANIE-61-0-s001.cif]

data_azaf12_i2_02
_audit_creation_date               2021-04-14
_audit_creation_method
;
Olex2 1.3
(compiled 2020.11.12 svn.r5f609507 for OlexSys, GUI svn.r6272)
;
_shelx_SHELXL_version_number       '2018/3'
_audit_contact_author_address      ?
_audit_contact_author_email        ?
_audit_contact_author_name         ''
_audit_contact_author_phone        ?
_publ_contact_author_id_orcid      ?
_publ_section_references
;
Dolomanov, O.V., Bourhis, L.J., Gildea, R.J, Howard, J.A.K. & Puschmann, H.
 (2009), J. Appl. Cryst. 42, 339-341.

Sheldrick, G.M. (2015). Acta Cryst. A71, 3-8.

Sheldrick, G.M. (2015). Acta Cryst. C71, 3-8.
;
_chemical_name_common              ?
_chemical_name_systematic          ?
_chemical_formula_moiety          
 '1.042(I4.783), C30 H40 N4 O3 P, C48 H48 N32 O16, H2 O'
_chemical_formula_sum              'C78 H90 I4.98 N36 O20 P'
_chemical_formula_weight           2515.21
_chemical_absolute_configuration   ad
_chemical_melting_point            ?
_chemical_oxdiff_formula           'c60 h60 i6 n20 o30 p1'
loop_
  _atom_type_symbol
  _atom_type_description
  _atom_type_scat_dispersion_real
  _atom_type_scat_dispersion_imag
  _atom_type_scat_source
 'C' 'C' 0.0181 0.0091 'International Tables Vol C Tables 4.2.6.8 and 6.1.1.4'
 'H' 'H' 0.0000 0.0000 'International Tables Vol C Tables 4.2.6.8 and 6.1.1.4'
 'I' 'I' -0.3257 6.8362 'International Tables Vol C Tables 4.2.6.8 and 6.1.1.4'
 'N' 'N' 0.0311 0.0180 'International Tables Vol C Tables 4.2.6.8 and 6.1.1.4'
 'O' 'O' 0.0492 0.0322 'International Tables Vol C Tables 4.2.6.8 and 6.1.1.4'
 'P' 'P' 0.2955 0.4335 'International Tables Vol C Tables 4.2.6.8 and 6.1.1.4'

_shelx_space_group_comment
;
The symmetry employed for this shelxl refinement is uniquely defined
by the following loop, which should always be used as a source of
symmetry information in preference to the above space-group names.
They are only intended as comments.
;
_space_group_crystal_system        'trigonal'
_space_group_IT_number             146
_space_group_name_H-M_alt          'R 3'
_space_group_name_Hall             'R 3'
loop_
  _space_group_symop_operation_xyz
 'x, y, z'
 '-y, x-y, z'
 '-x+y, -x, z'
 'x+2/3, y+1/3, z+1/3'
 '-y+2/3, x-y+1/3, z+1/3'
 '-x+y+2/3, -x+1/3, z+1/3'
 'x+1/3, y+2/3, z+2/3'
 '-y+1/3, x-y+2/3, z+2/3'
 '-x+y+1/3, -x+2/3, z+2/3'

_cell_length_a                     39.6704(5)
_cell_length_b                     39.6704(5)
_cell_length_c                     16.8020(2)
_cell_angle_alpha                  90
_cell_angle_beta                   90
_cell_angle_gamma                  120
_cell_volume                       22899.4(6)
_cell_formula_units_Z              9
_cell_measurement_reflns_used      26660
_cell_measurement_temperature      295
_cell_measurement_theta_max        72.0910
_cell_measurement_theta_min        2.8870
_shelx_estimated_absorpt_T_max     0.427
_shelx_estimated_absorpt_T_min     0.165
_exptl_absorpt_coefficient_mu      12.803
_exptl_absorpt_correction_T_max    1.00000
_exptl_absorpt_correction_T_min    0.33527
_exptl_absorpt_correction_type     multi-scan
_exptl_absorpt_process_details
;
CrysAlisPro 1.171.41.104a (Rigaku Oxford Diffraction, 2021)
Empirical absorption correction using spherical harmonics,
implemented in SCALE3 ABSPACK scaling algorithm.
;
_exptl_absorpt_special_details     ?
_exptl_crystal_colour              red
_exptl_crystal_colour_primary      red
_exptl_crystal_density_diffrn      1.642
_exptl_crystal_density_meas        ?
_exptl_crystal_density_method      ?
_exptl_crystal_description         prism
_exptl_crystal_F_000               11242
_exptl_crystal_size_max            0.22
_exptl_crystal_size_mid            0.18
_exptl_crystal_size_min            0.08
_exptl_transmission_factor_max     ?
_exptl_transmission_factor_min     ?
_diffrn_reflns_av_R_equivalents    0.0986
_diffrn_reflns_av_unetI/netI       0.0453
_diffrn_reflns_Laue_measured_fraction_full  1.000
_diffrn_reflns_Laue_measured_fraction_max  1.000
_diffrn_reflns_limit_h_max         46
_diffrn_reflns_limit_h_min         -46
_diffrn_reflns_limit_k_max         46
_diffrn_reflns_limit_k_min         -46
_diffrn_reflns_limit_l_max         19
_diffrn_reflns_limit_l_min         -19
_diffrn_reflns_number              140970
_diffrn_reflns_point_group_measured_fraction_full  1.000
_diffrn_reflns_point_group_measured_fraction_max  1.000
_diffrn_reflns_theta_full          65.089
_diffrn_reflns_theta_max           65.089
_diffrn_reflns_theta_min           2.227
_diffrn_ambient_temperature        295
_diffrn_detector                   'CCD plate'
_diffrn_detector_area_resol_mean   5.3048
_diffrn_detector_type              AtlasS2
_diffrn_measured_fraction_theta_full  1.000
_diffrn_measured_fraction_theta_max  1.000
_diffrn_measurement_details
;
List of Runs (angles in degrees, time in seconds):

  # Type    Start    End  Width  t~exp~   \w     \q     \k     \f   Frames
--------------------------------------------------------------------------
  1  \w    -73.00  35.00   1.00    5.00    --  -40.79  76.00 154.00  108
  2  \w     79.00 178.00   1.00   20.00    --  105.59  49.00  13.00   99
  3  \w    101.00 178.00   1.00   20.00    --  105.59  93.00-106.00   77
  4  \w     33.00 136.00   1.00   20.00    --  105.59 -66.00-101.00  103
  5  \w   -115.00 -16.00   1.00    5.00    --  -40.79 -38.00 -60.00   99
  6  \w     23.00  97.00   1.00    5.00    --   40.79-125.00 -90.00   74
  7  \w     23.00  97.00   1.00    5.00    --   40.79-125.00  30.00   74
  8  \w     32.00 118.00   1.00   20.00    --  105.59-125.00-150.00   86
  9  \w     32.00 118.00   1.00   20.00    --  105.59-125.00 150.00   86
 10  \w     99.00 178.00   1.00   20.00    --  105.59  87.00  40.00   79
 11  \w     94.00 178.00   1.00   20.00    --  105.59 125.00 -90.00   84
 12  \w     80.00 178.00   1.00   20.00    --  105.59  45.00 -90.00   98
 13  \w     80.00 178.00   1.00   20.00    --  105.59  44.00 -18.00   98
 14  \w   -113.00 -13.00   1.00    5.00    --  -40.79 -57.00-120.00  100
 15  \w   -113.00 -13.00   1.00    5.00    --  -40.79 -57.00 150.00  100
 16  \w   -113.00 -13.00   1.00    5.00    --  -40.79 -57.00  60.00  100
 17  \w    -39.00  82.00   1.00    5.00    --   40.79 -19.00 -90.00  121
 18  \w     73.00 178.00   1.00   20.00    --  105.59  76.00 154.00  105
 19  \w     76.00 178.00   1.00   20.00    --  105.59  61.00  60.00  102
 20  \w     76.00 178.00   1.00   20.00    --  105.59  61.00-150.00  102
 21  \w     73.00 178.00   1.00   20.00    --  105.59  77.00  90.00  105
 22  \w     53.00 178.00   1.00   20.00    --  105.59  15.00-180.00  125
 23  \w     76.00 178.00   1.00   20.00    --  105.59  61.00 -60.00  102
 24  \w     32.00 118.00   1.00   20.00    --  105.59-125.00  90.00   86
 25  \w     23.00 109.00   1.00   20.00    --  105.59 -94.00-120.00   86
 26  \w   -117.00  -8.00   1.00    5.00    --  -40.79 -77.00   0.00  109
 27  \w   -117.00  -8.00   1.00    5.00    --  -40.79 -77.00  90.00  109
 28  \w      1.00  82.00   1.00    5.00    --   40.79 -99.00  60.00   81
 29  \w      8.00 117.00   1.00    5.00    --   40.79  77.00-120.00  109
 30  \w     73.00 178.00   1.00   20.00    --  105.59  77.00 120.00  105
 31  \w     76.00 178.00   1.00   20.00    --  105.59  61.00-120.00  102
 32  \w     76.00 178.00   1.00   20.00    --  105.59  61.00  30.00  102
 33  \w     73.00 166.00   1.00   20.00    --  105.59  77.00-180.00   93
 34  \w     76.00 178.00   1.00   20.00    --  105.59  61.00 -90.00  102
;
_diffrn_measurement_device         'four-circle diffractometer'
_diffrn_measurement_device_type    'SuperNova, Dual, Cu at home/near, AtlasS2'
_diffrn_measurement_method         '\w scans'
_diffrn_orient_matrix_type        
 'CrysAlisPro convention (1999,Acta A55,543-557)'
_diffrn_orient_matrix_UB_11        -0.0380430000
_diffrn_orient_matrix_UB_12        -0.0395777000
_diffrn_orient_matrix_UB_13        0.0010497000
_diffrn_orient_matrix_UB_21        0.0126710000
_diffrn_orient_matrix_UB_22        -0.0119671000
_diffrn_orient_matrix_UB_23        -0.0765937000
_diffrn_orient_matrix_UB_31        0.0200723000
_diffrn_orient_matrix_UB_32        -0.0173722000
_diffrn_orient_matrix_UB_33        0.0503538000
_diffrn_radiation_monochromator    mirror
_diffrn_radiation_probe            x-ray
_diffrn_radiation_type             'Cu K\a'
_diffrn_radiation_wavelength       1.54184
_diffrn_source                     'micro-focus sealed X-ray tube'
_diffrn_source_type                'SuperNova (Cu) X-ray Source'
_reflns_Friedel_coverage           1.000
_reflns_Friedel_fraction_full      1.000
_reflns_Friedel_fraction_max       1.000
_reflns_number_gt                  14709
_reflns_number_total               17376
_reflns_odcompleteness_completeness  100.00
_reflns_odcompleteness_iscentric   1
_reflns_odcompleteness_theta       66.97
_reflns_special_details
;
 Reflections were merged by SHELXL according to the crystal
 class for the calculation of statistics and refinement.
 
 _reflns_Friedel_fraction is defined as the number of unique
 Friedel pairs measured divided by the number that would be
 possible theoretically, ignoring centric projections and
 systematic absences. Completness statistics refer to single and
 composite reflections containing twin component 1 only.
;
_reflns_threshold_expression       'I > 2\s(I)'
_computing_cell_refinement         'CrysAlisPro 1.171.41.104a (Rigaku OD, 2021)'
_computing_data_collection         'CrysAlisPro 1.171.41.104a (Rigaku OD, 2021)'
_computing_data_reduction          'CrysAlisPro 1.171.41.104a (Rigaku OD, 2021)'
_computing_molecular_graphics      'Olex2 1.3 (Dolomanov et al., 2009)'
_computing_publication_material    'Olex2 1.3 (Dolomanov et al., 2009)'
_computing_structure_refinement    'SHELXL 2018/3 (Sheldrick, 2015)'
_computing_structure_solution      'SHELXT 2018/2 (Sheldrick, 2018)'
_refine_diff_density_max           1.368
_refine_diff_density_min           -0.567
_refine_diff_density_rms           0.151
_refine_ls_abs_structure_details
;
 Refined as an inversion twin.
;
_refine_ls_abs_structure_Flack     0.039(11)
_refine_ls_extinction_coef         .
_refine_ls_extinction_method       none
_refine_ls_goodness_of_fit_ref     1.219
_refine_ls_hydrogen_treatment      constr
_refine_ls_matrix_type             full
_refine_ls_number_parameters       1436
_refine_ls_number_reflns           17376
_refine_ls_number_restraints       266
_refine_ls_R_factor_all            0.1131
_refine_ls_R_factor_gt             0.1033
_refine_ls_restrained_S_all        1.246
_refine_ls_shift/su_max            0.002
_refine_ls_shift/su_mean           0.000
_refine_ls_structure_factor_coef   Fsqd
_refine_ls_weighting_details      
 'w=1/[\s^2^(Fo^2^)+(0.2000P)^2^] where P=(Fo^2^+2Fc^2^)/3'
_refine_ls_weighting_scheme        calc
_refine_ls_wR_factor_gt            0.2777
_refine_ls_wR_factor_ref           0.2950
_refine_special_details
;
 Refined as a 2-component inversion twin.
;
_olex2_refinement_description
;
1. Twinned data refinement
 Scales: 0.961(11)
 0.039(11)
2. Fixed Uiso
 At 1.2 times of:
  All C(H) groups, All C(H,H) groups
 At 1.5 times of:
  All C(H,H,H) groups, All O(H,H) groups, All P(H) groups
3. Restrained distances
 O20-C78
 1.45 with sigma of 0.01
4. Uiso/Uaniso restraints and constraints
C55 \\sim O18 \\sim C58: within 1.7A with sigma of 0.01 and sigma for terminal
atoms of 0.02 within 1.7A
5. Rigid body (RIGU) restrains
 O18, C52, C53, C54, C55, C56, C57, C58
 with sigma for 1-2 distances of 0.001 and sigma for 1-3 distances of 0.001
 O20, C78, C79
 with sigma for 1-2 distances of 0.001 and sigma for 1-3 distances of 0.001
 I1, I2, I3, I4, I5, I6, I7, I8, I9, I10, I11, I12, I13, I14, I15, I16
 with sigma for 1-2 distances of 0.004 and sigma for 1-3 distances of 0.004
 I17, I18, I19, I20, I21, I22
 with sigma for 1-2 distances of 0.004 and sigma for 1-3 distances of 0.004
6. Others
 Fixed Sof: I1(0.1) I2(0.1) I3(0.25) I4(0.6) I5(0.1) I6(0.13333) I7(0.1)
 I8(0.2) I9(0.1) I10(0.25) I11(0.1) I12(0.6) I13(0.25) I14(0.25) I15(0.25)
 I16(0.2) C78(0.5) H78A(0.5) H78B(0.5) H78C(0.5) C79(0.5) H79A(0.5) H79B(0.5)
 H79C(0.5) I17(0.25) I18(0.25) I19(0.2) I20(0.1) I21(0.2) I22(0.2) I23(0.1)
 I24(0.1)
7.a Riding coordinates:
 P1(H1), O17(H17C,H17D)
7.b Ternary CH refined with riding coordinates:
 C2(H2), C4(H4), C8(H8), C10(H10), C14(H14), C16(H16), C20(H20), C22(H22),
 C26(H26), C28(H28), C32(H32), C34(H34), C38(H38), C40(H40), C44(H44), C46(H46)
7.c Secondary CH2 refined with riding coordinates:
 C49(H49A,H49B), C50(H50A,H50B), C51(H51A,H51B), C59(H59A,H59B), C60(H60A,
 H60B), C61(H61A,H61B), C69(H69A,H69B), C70(H70A,H70B), C71(H71A,H71B), C5(H5A,
 H5B), C6(H6A,H6B), C11(H11A,H11B), C12(H12A,H12B), C17(H17A,H17B), C18(H18A,
 H18B), C23(H23A,H23B), C24(H24A,H24B), C29(H29A,H29B), C30(H30A,H30B),
 C35(H35A,H35B), C36(H36A,H36B), C41(H41A,H41B), C42(H42A,H42B), C47(H47A,H47B),
  C48(H48A,H48B)
7.d Aromatic/amide H refined with riding coordinates:
 C53(H53), C54(H54), C56(H56), C57(H57), C63(H63), C64(H64), C66(H66),
 C67(H67), C73(H73), C74(H74), C76(H76), C77(H77)
7.e Idealised Me refined with riding coordinates:
 C58(H58A,H58B,H58C), C68(H68A,H68B,H68C), C78(H78A,H78B,H78C), C79(H79A,H79B,
 H79C)
;
_atom_sites_solution_hydrogens     mixed
_atom_sites_solution_primary       dual
_atom_sites_solution_secondary     ?
loop_
  _atom_site_label
  _atom_site_type_symbol
  _atom_site_fract_x
  _atom_site_fract_y
  _atom_site_fract_z
  _atom_site_U_iso_or_equiv
  _atom_site_adp_type
  _atom_site_occupancy
  _atom_site_site_symmetry_order
  _atom_site_calc_flag
  _atom_site_refinement_flags_posn
  _atom_site_refinement_flags_adp
  _atom_site_refinement_flags_occupancy
  _atom_site_disorder_assembly
  _atom_site_disorder_group
 I1 I 0.3786(5) 0.7211(4) 0.3232(12) 0.139(6) Uani 0.1 1 d . . P A 2
 I2 I 0.3963(5) 0.6790(5) 0.3194(15) 0.153(6) Uani 0.1 1 d . . P A 2
 I3 I 0.38058(12) 0.68439(16) 0.4336(3) 0.1056(14) Uani 0.25 1 d . . P A 2
 I4 I 0.38208(11) 0.62905(14) 0.4436(3) 0.1795(17) Uani 0.6 1 d . . P A 2
 I5 I 0.3549(3) 0.6496(4) 0.5517(12) 0.126(4) Uani 0.1 1 d . . P A 2
 I6 I 0.333333 0.666667 0.6243(8) 0.141(3) Uani 0.4 3 d S T P A 2
 I7 I 0.3458(3) 0.6612(5) 0.6701(15) 0.136(5) Uani 0.1 1 d . . P A 2
 I8 I 0.3490(2) 0.6510(3) 0.7793(7) 0.152(3) Uani 0.2 1 d . . P A 2
 I9 I 0.3955(5) 0.5750(4) 0.6221(11) 0.142(5) Uani 0.1 1 d . . P A 2
 I10 I 0.4304(2) 0.56794(16) 0.6500(4) 0.135(2) Uani 0.25 1 d . . P A 2
 I11 I 0.3921(6) 0.5877(5) 0.7001(17) 0.164(7) Uani 0.1 1 d . . P A 2
 I12 I 0.39460(9) 0.58533(7) 0.7698(2) 0.1460(12) Uani 0.6 1 d . . P A 2
 I13 I 0.3893(2) 0.5848(2) 0.8394(7) 0.162(3) Uani 0.25 1 d . . P A 2
 I14 I 0.3546(6) 0.6042(5) 0.9290(6) 0.203(5) Uani 0.25 1 d . . P A 2
 I15 I 0.3794(6) 0.6196(5) 0.9140(7) 0.199(6) Uani 0.25 1 d . . P A 2
 I16 I 0.4150(8) 0.6765(6) 0.9431(10) 0.237(7) Uani 0.2 1 d . . P A 2
 P1 P 0.24845(7) 0.34459(7) 0.73620(12) 0.0432(5) Uani 1 1 d . . . . .
 H1 H 0.255233 0.348083 0.678407 0.065 Uiso 1 1 d R U . . .
 O18 O 0.0890(4) 0.2963(5) 0.4899(11) 0.127(4) Uani 1 1 d . U . . .
 O19 O 0.1365(3) 0.3964(3) 0.4468(6) 0.082(3) Uani 1 1 d . . . . .
 O20 O 0.4625(4) 0.5131(4) 0.7551(8) 0.116(5) Uani 1 1 d D . . . .
 N33 N 0.2324(3) 0.3347(2) 0.8491(4) 0.0481(17) Uani 1 1 d . . . . .
 N34 N 0.2188(2) 0.2969(3) 0.7235(5) 0.0505(18) Uani 1 1 d . . . . .
 N35 N 0.2303(3) 0.3740(3) 0.7363(5) 0.0538(19) Uani 1 1 d . . . . .
 N36 N 0.2935(2) 0.3602(3) 0.7717(5) 0.057(2) Uani 1 1 d . . . . .
 C49 C 0.2193(4) 0.2927(4) 0.8649(7) 0.064(3) Uani 1 1 d . . . . .
 H49A H 0.201677 0.283125 0.910050 0.077 Uiso 1 1 calc R U . . .
 H49B H 0.241322 0.289135 0.875510 0.077 Uiso 1 1 calc R U . . .
 C50 C 0.1986(3) 0.2720(3) 0.7891(7) 0.055(2) Uani 1 1 d . . . . .
 H50A H 0.198667 0.247621 0.784059 0.067 Uiso 1 1 calc R U . . .
 H50B H 0.171819 0.266242 0.790067 0.067 Uiso 1 1 calc R U . . .
 C51 C 0.2062(4) 0.2806(4) 0.6440(7) 0.065(3) Uani 1 1 d . . . . .
 H51A H 0.198378 0.253253 0.645679 0.078 Uiso 1 1 calc R U . . .
 H51B H 0.228265 0.293364 0.608216 0.078 Uiso 1 1 calc R U . . .
 C52 C 0.1729(3) 0.2845(3) 0.6096(7) 0.059(2) Uani 1 1 d . . . . .
 C53 C 0.1676(6) 0.2796(5) 0.5271(9) 0.083(3) Uani 1 1 d . . . . .
 H53 H 0.183309 0.273115 0.497087 0.099 Uiso 1 1 calc R U . . .
 C54 C 0.1399(6) 0.2842(5) 0.4913(11) 0.093(3) Uani 1 1 d . . . . .
 H54 H 0.137901 0.282824 0.436137 0.111 Uiso 1 1 calc R U . . .
 C55 C 0.1150(5) 0.2908(5) 0.5342(12) 0.096(3) Uani 1 1 d . U . . .
 C56 C 0.1194(4) 0.2968(6) 0.6178(11) 0.094(4) Uani 1 1 d . . . . .
 H56 H 0.103334 0.302888 0.647159 0.112 Uiso 1 1 calc R U . . .
 C57 C 0.1489(4) 0.2930(5) 0.6536(9) 0.076(3) Uani 1 1 d . . . . .
 H57 H 0.152559 0.296414 0.708322 0.091 Uiso 1 1 calc R U . . .
 C58 C 0.0710(9) 0.3138(11) 0.532(2) 0.155(7) Uani 1 1 d . U . . .
 H58A H 0.055420 0.319163 0.496323 0.233 Uiso 1 1 calc R U . . .
 H58B H 0.090616 0.337675 0.555665 0.233 Uiso 1 1 calc R U . . .
 H58C H 0.054769 0.296456 0.573207 0.233 Uiso 1 1 calc R U . . .
 C59 C 0.1989(4) 0.3421(4) 0.8574(7) 0.069(3) Uani 1 1 d . . . . .
 H59A H 0.174736 0.319270 0.841728 0.082 Uiso 1 1 calc R U . . .
 H59B H 0.196545 0.348527 0.912004 0.082 Uiso 1 1 calc R U . . .
 C60 C 0.2080(4) 0.3756(4) 0.8034(7) 0.069(3) Uani 1 1 d . . . . .
 H60A H 0.184114 0.373974 0.784749 0.083 Uiso 1 1 calc R U . . .
 H60B H 0.222979 0.399979 0.831801 0.083 Uiso 1 1 calc R U . . .
 C61 C 0.2441(3) 0.4072(3) 0.6810(7) 0.058(2) Uani 1 1 d . . . . .
 H61A H 0.267439 0.410700 0.654684 0.069 Uiso 1 1 calc R U . . .
 H61B H 0.251274 0.430501 0.711661 0.069 Uiso 1 1 calc R U . . .
 C62 C 0.2155(3) 0.4031(3) 0.6189(7) 0.062(3) Uani 1 1 d . . . . .
 C63 C 0.1923(6) 0.4202(5) 0.6288(8) 0.084(4) Uani 1 1 d . . . . .
 H63 H 0.194395 0.434022 0.674962 0.100 Uiso 1 1 calc R U . . .
 C64 C 0.1667(6) 0.4166(5) 0.5708(11) 0.093(5) Uani 1 1 d . . . . .
 H64 H 0.150296 0.426686 0.579991 0.112 Uiso 1 1 calc R U . . .
 C65 C 0.1642(4) 0.3988(4) 0.4995(8) 0.068(3) Uani 1 1 d . . . . .
 C66 C 0.1871(4) 0.3827(4) 0.4878(7) 0.065(3) Uani 1 1 d . . . . .
 H66 H 0.185753 0.370187 0.440103 0.078 Uiso 1 1 calc R U . . .
 C67 C 0.2124(3) 0.3850(3) 0.5471(7) 0.057(2) Uani 1 1 d . . . . .
 H67 H 0.227951 0.373971 0.538103 0.068 Uiso 1 1 calc R U . . .
 C68 C 0.1315(6) 0.3743(5) 0.3755(10) 0.087(4) Uani 1 1 d . . . . .
 H68A H 0.154421 0.387566 0.343036 0.130 Uiso 1 1 calc R U . . .
 H68B H 0.109429 0.371503 0.346432 0.130 Uiso 1 1 calc R U . . .
 H68C H 0.127346 0.348996 0.389374 0.130 Uiso 1 1 calc R U . . .
 C69 C 0.2667(4) 0.3621(4) 0.8957(6) 0.072(3) Uani 1 1 d . . . . .
 H69A H 0.263948 0.354018 0.950925 0.086 Uiso 1 1 calc R U . . .
 H69B H 0.270271 0.388137 0.893401 0.086 Uiso 1 1 calc R U . . .
 C70 C 0.3013(4) 0.3610(5) 0.8564(7) 0.074(3) Uani 1 1 d . . . . .
 H70A H 0.325798 0.383928 0.870271 0.089 Uiso 1 1 calc R U . . .
 H70B H 0.302177 0.337972 0.872438 0.089 Uiso 1 1 calc R U . . .
 C71 C 0.3265(3) 0.3674(3) 0.7203(6) 0.055(2) Uani 1 1 d . . . . .
 H71A H 0.318803 0.366186 0.665135 0.066 Uiso 1 1 calc R U . . .
 H71B H 0.332762 0.347004 0.728922 0.066 Uiso 1 1 calc R U . . .
 C72 C 0.3617(3) 0.4057(3) 0.7352(6) 0.051(2) Uani 1 1 d . . . . .
 C73 C 0.3978(3) 0.4101(4) 0.7530(5) 0.053(2) Uani 1 1 d . . . . .
 H73 H 0.399531 0.387735 0.760188 0.064 Uiso 1 1 calc R U . . .
 C74 C 0.4307(3) 0.4452(4) 0.7604(6) 0.064(3) Uani 1 1 d . . . . .
 H74 H 0.454161 0.446477 0.773357 0.077 Uiso 1 1 calc R U . . .
 C75 C 0.4294(3) 0.4787(4) 0.7488(6) 0.065(3) Uani 1 1 d . . . . .
 C76 C 0.3935(4) 0.4766(4) 0.7320(7) 0.066(3) Uani 1 1 d . . . . .
 H76 H 0.391836 0.498978 0.725725 0.080 Uiso 1 1 calc R U . . .
 C77 C 0.3608(3) 0.4399(3) 0.7250(6) 0.055(2) Uani 1 1 d . . . . .
 H77 H 0.337152 0.438212 0.712988 0.066 Uiso 1 1 calc R U . . .
 C78 C 0.5019(7) 0.5203(15) 0.760(5) 0.156(19) Uani 0.5 1 d D . P B 2
 H78A H 0.505358 0.510522 0.810060 0.234 Uiso 0.5 1 calc R U P B 2
 H78B H 0.519770 0.547798 0.757177 0.234 Uiso 0.5 1 calc R U P B 2
 H78C H 0.506690 0.507390 0.717229 0.234 Uiso 0.5 1 calc R U P B 2
 C79 C 0.4643(9) 0.5483(9) 0.7284(16) 0.097(6) Uani 0.5 1 d . . P B 1
 H79A H 0.463943 0.548722 0.671323 0.146 Uiso 0.5 1 calc R U P B 1
 H79B H 0.487791 0.570361 0.747490 0.146 Uiso 0.5 1 calc R U P B 1
 H79C H 0.442216 0.549464 0.748659 0.146 Uiso 0.5 1 calc R U P B 1
 I17 I 0.2315(4) 0.1457(4) 0.3991(7) 0.197(4) Uani 0.25 1 d . . P . .
 I18 I 0.1597(4) 0.0963(3) 0.4398(8) 0.182(4) Uani 0.25 1 d . . P . .
 I19 I 0.1645(6) 0.0778(4) 0.5028(7) 0.188(5) Uani 0.2 1 d . . P . .
 I20 I 0.1242(11) 0.0717(9) 0.3835(14) 0.203(9) Uani 0.1 1 d . . P . .
 I21 I 0.1070(10) 0.0503(5) 0.5268(13) 0.245(7) Uani 0.2 1 d . . P . .
 I22 I 0.0754(7) 0.0388(4) 0.4741(19) 0.262(9) Uani 0.2 1 d . . P . .
 I23 I -0.0471(8) 0.2795(9) 0.531(2) 0.196(12) Uani 0.1 1 d . . P . .
 I24 I -0.1228(6) 0.2538(8) 0.589(2) 0.186(12) Uani 0.1 1 d . . P . .
 O1 O -0.0025(3) 0.2737(4) 0.6442(8) 0.097(4) Uani 1 1 d . . . . .
 O2 O 0.0532(3) 0.3862(3) 0.6911(8) 0.092(3) Uani 1 1 d . . . . .
 O3 O 0.1359(3) 0.4837(3) 0.6242(6) 0.081(3) Uani 1 1 d . . . . .
 O4 O 0.2063(3) 0.5046(3) 0.4650(6) 0.072(2) Uani 1 1 d . . . . .
 O5 O 0.2191(3) 0.4417(3) 0.3067(6) 0.075(2) Uani 1 1 d . . . . .
 O6 O 0.1638(3) 0.3241(3) 0.2697(6) 0.078(2) Uani 1 1 d . . . . .
 O7 O 0.0772(3) 0.2229(4) 0.3282(7) 0.089(3) Uani 1 1 d . . . . .
 O8 O 0.0088(3) 0.2024(5) 0.4875(7) 0.099(4) Uani 1 1 d . . . . .
 O9 O 0.1161(2) 0.2641(3) 0.8684(5) 0.0649(19) Uani 1 1 d . . . . .
 O10 O 0.1588(2) 0.3742(2) 0.9495(5) 0.0632(18) Uani 1 1 d . . . . .
 O11 O 0.2421(3) 0.4676(3) 0.8700(5) 0.068(2) Uani 1 1 d . . . . .
 O12 O 0.3169(2) 0.4888(2) 0.7064(4) 0.0570(17) Uani 1 1 d . . . . .
 O13 O 0.3145(2) 0.4101(3) 0.5527(4) 0.0596(18) Uani 1 1 d . . . . .
 O14 O 0.2739(2) 0.2968(3) 0.4783(5) 0.0642(19) Uani 1 1 d . . . . .
 O15 O 0.1926(2) 0.2030(2) 0.5426(4) 0.0578(17) Uani 1 1 d . . . . .
 O16 O 0.1279(2) 0.1931(2) 0.7094(5) 0.0597(17) Uani 1 1 d . . . . .
 N1 N 0.0119(3) 0.2308(4) 0.7094(7) 0.070(3) Uani 1 1 d . . . . .
 N2 N 0.0596(2) 0.2281(3) 0.7952(6) 0.056(2) Uani 1 1 d . . . . .
 N3 N 0.0678(3) 0.2807(3) 0.8620(6) 0.062(2) Uani 1 1 d . . . . .
 N4 N 0.0218(3) 0.2837(3) 0.7714(9) 0.077(3) Uani 1 1 d . . . . .
 N5 N 0.0525(3) 0.3518(3) 0.8046(9) 0.079(3) Uani 1 1 d . . . . .
 N6 N 0.0954(3) 0.3473(3) 0.9034(7) 0.066(2) Uani 1 1 d . . . . .
 N7 N 0.1338(3) 0.4117(3) 0.9010(6) 0.061(2) Uani 1 1 d . . . . .
 N8 N 0.0919(3) 0.4162(3) 0.8007(8) 0.076(3) Uani 1 1 d . . . . .
 N9 N 0.1446(3) 0.4783(3) 0.7594(6) 0.062(2) Uani 1 1 d . . . . .
 N10 N 0.1878(3) 0.4737(3) 0.8582(6) 0.065(2) Uani 1 1 d . . . . .
 N11 N 0.2381(3) 0.5096(3) 0.7792(5) 0.0544(19) Uani 1 1 d . . . . .
 N12 N 0.1962(3) 0.5179(3) 0.6851(6) 0.066(2) Uani 1 1 d . . . . .
 N13 N 0.2420(3) 0.5288(3) 0.5807(6) 0.062(2) Uani 1 1 d . . . . .
 N14 N 0.2858(3) 0.5232(3) 0.6757(5) 0.055(2) Uani 1 1 d . . . . .
 N15 N 0.3082(3) 0.5026(3) 0.5781(6) 0.058(2) Uani 1 1 d . . . . .
 N16 N 0.2677(3) 0.5120(3) 0.4811(6) 0.062(2) Uani 1 1 d . . . . .
 N17 N 0.2741(3) 0.4713(3) 0.3834(6) 0.060(2) Uani 1 1 d . . . . .
 N18 N 0.3111(2) 0.4581(3) 0.4828(5) 0.0537(19) Uani 1 1 d . . . . .
 N19 N 0.2973(2) 0.4032(3) 0.4207(5) 0.0522(19) Uani 1 1 d . . . . .
 N20 N 0.2582(3) 0.4152(3) 0.3246(5) 0.059(2) Uani 1 1 d . . . . .
 N21 N 0.2286(3) 0.3468(3) 0.2898(5) 0.060(2) Uani 1 1 d . . . . .
 N22 N 0.2697(3) 0.3354(3) 0.3808(6) 0.059(2) Uani 1 1 d . . . . .
 N23 N 0.2336(3) 0.2715(3) 0.3697(5) 0.057(2) Uani 1 1 d . . . . .
 N24 N 0.1874(3) 0.2824(3) 0.2941(5) 0.059(2) Uani 1 1 d . . . . .
 N25 N 0.1342(3) 0.2197(3) 0.3309(5) 0.058(2) Uani 1 1 d . . . . .
 N26 N 0.1792(3) 0.2100(3) 0.4126(5) 0.056(2) Uani 1 1 d . . . . .
 N27 N 0.1298(3) 0.1728(3) 0.4926(5) 0.058(2) Uani 1 1 d . . . . .
 N28 N 0.0842(3) 0.1801(4) 0.4048(6) 0.069(3) Uani 1 1 d . . . . .
 N29 N 0.0410(3) 0.1685(4) 0.5144(7) 0.078(3) Uani 1 1 d . . . . .
 N30 N 0.0876(3) 0.1643(3) 0.6036(6) 0.060(2) Uani 1 1 d . . . . .
 N31 N 0.0670(2) 0.1862(3) 0.7023(5) 0.0533(19) Uani 1 1 d . . . . .
 N32 N 0.0181(3) 0.1879(4) 0.6152(7) 0.076(3) Uani 1 1 d . . . . .
 C1 C 0.0091(3) 0.2635(5) 0.7020(10) 0.079(4) Uani 1 1 d . . . . .
 C2 C 0.0221(3) 0.2254(4) 0.7892(7) 0.063(3) Uani 1 1 d . . . . .
 H2 H 0.001467 0.201500 0.813623 0.075 Uiso 1 1 calc R U . . .
 C3 C 0.0841(3) 0.2581(3) 0.8441(6) 0.053(2) Uani 1 1 d . . . . .
 C4 C 0.0281(3) 0.2622(3) 0.8337(9) 0.067(3) Uani 1 1 d . . . . .
 H4 H 0.009514 0.255687 0.877456 0.080 Uiso 1 1 calc R U . . .
 C5 C 0.0167(4) 0.3169(4) 0.7871(14) 0.093(5) Uani 1 1 d . . . . .
 H5A H 0.004774 0.321405 0.741044 0.111 Uiso 1 1 calc R U . . .
 H5B H -0.000884 0.310815 0.831751 0.111 Uiso 1 1 calc R U . . .
 C6 C 0.0820(4) 0.3080(4) 0.9273(7) 0.066(3) Uani 1 1 d . . . . .
 H6A H 0.061203 0.300440 0.965911 0.079 Uiso 1 1 calc R U . . .
 H6B H 0.103092 0.306713 0.953339 0.079 Uiso 1 1 calc R U . . .
 C7 C 0.0646(4) 0.3851(4) 0.7591(10) 0.076(4) Uani 1 1 d . . . . .
 C8 C 0.0685(4) 0.3618(4) 0.8831(10) 0.073(3) Uani 1 1 d . . . . .
 H8 H 0.048065 0.354261 0.923352 0.088 Uiso 1 1 calc R U . . .
 C9 C 0.1319(3) 0.3773(3) 0.9208(7) 0.058(2) Uani 1 1 d . . . . .
 C10 C 0.0957(4) 0.4059(4) 0.8806(8) 0.069(3) Uani 1 1 d . . . . .
 H10 H 0.087430 0.418905 0.919085 0.083 Uiso 1 1 calc R U . . .
 C11 C 0.1047(4) 0.4569(4) 0.7802(11) 0.076(4) Uani 1 1 d . . . . .
 H11A H 0.089301 0.457390 0.735956 0.091 Uiso 1 1 calc R U . . .
 H11B H 0.100110 0.469339 0.825264 0.091 Uiso 1 1 calc R U . . .
 C12 C 0.1660(4) 0.4492(4) 0.9255(7) 0.070(3) Uani 1 1 d . . . . .
 H12A H 0.183540 0.444939 0.958786 0.084 Uiso 1 1 calc R U . . .
 H12B H 0.156022 0.462689 0.957139 0.084 Uiso 1 1 calc R U . . .
 C13 C 0.1572(4) 0.4922(3) 0.6828(8) 0.062(3) Uani 1 1 d . . . . .
 C14 C 0.1763(3) 0.4983(3) 0.8179(7) 0.056(2) Uani 1 1 d . . . . .
 H14 H 0.170959 0.514048 0.855362 0.067 Uiso 1 1 calc R U . . .
 C15 C 0.2249(4) 0.4825(3) 0.8389(7) 0.058(2) Uani 1 1 d . . . . .
 C16 C 0.2123(3) 0.5241(3) 0.7638(7) 0.055(2) Uani 1 1 d . . . . .
 H16 H 0.224308 0.551610 0.778852 0.066 Uiso 1 1 calc R U . . .
 C17 C 0.2166(4) 0.5405(4) 0.6170(8) 0.065(3) Uani 1 1 d . . . . .
 H17A H 0.231886 0.567561 0.632713 0.078 Uiso 1 1 calc R U . . .
 H17B H 0.197752 0.538508 0.577825 0.078 Uiso 1 1 calc R U . . .
 C18 C 0.2788(3) 0.5311(3) 0.7558(7) 0.060(2) Uani 1 1 d . . . . .
 H18A H 0.288036 0.558753 0.760868 0.072 Uiso 1 1 calc R U . . .
 H18B H 0.293758 0.524771 0.792258 0.072 Uiso 1 1 calc R U . . .
 C19 C 0.2354(3) 0.5138(3) 0.5063(7) 0.057(2) Uani 1 1 d . . . . .
 C20 C 0.2814(4) 0.5423(3) 0.6068(7) 0.062(3) Uani 1 1 d . . . . .
 H20 H 0.295974 0.570619 0.612891 0.074 Uiso 1 1 calc R U . . .
 C21 C 0.3045(3) 0.5033(3) 0.6568(6) 0.050(2) Uani 1 1 d . . . . .
 C22 C 0.2982(3) 0.5289(3) 0.5387(7) 0.057(2) Uani 1 1 d . . . . .
 H22 H 0.321435 0.551167 0.515930 0.069 Uiso 1 1 calc R U . . .
 C23 C 0.2735(4) 0.5067(4) 0.3989(7) 0.069(3) Uani 1 1 d . . . . .
 H23A H 0.297919 0.528606 0.381287 0.083 Uiso 1 1 calc R U . . .
 H23B H 0.252807 0.506482 0.367774 0.083 Uiso 1 1 calc R U . . .
 C24 C 0.3318(3) 0.4887(4) 0.5400(7) 0.058(2) Uani 1 1 d . . . . .
 H24A H 0.353518 0.510439 0.513473 0.069 Uiso 1 1 calc R U . . .
 H24B H 0.342394 0.479303 0.580711 0.069 Uiso 1 1 calc R U . . .
 C25 C 0.2468(3) 0.4423(4) 0.3346(6) 0.059(3) Uani 1 1 d . . . . .
 C26 C 0.3074(3) 0.4669(4) 0.4005(6) 0.059(3) Uani 1 1 d . . . . .
 H26 H 0.331659 0.488787 0.380256 0.071 Uiso 1 1 calc R U . . .
 C27 C 0.3085(2) 0.4229(3) 0.4920(6) 0.051(2) Uani 1 1 d . . . . .
 C28 C 0.2971(3) 0.4278(3) 0.3572(5) 0.052(2) Uani 1 1 d . . . . .
 H28 H 0.315889 0.431731 0.315387 0.062 Uiso 1 1 calc R U . . .
 C29 C 0.2423(4) 0.3858(4) 0.2625(7) 0.066(3) Uani 1 1 d . . . . .
 H29A H 0.220933 0.386860 0.237027 0.079 Uiso 1 1 calc R U . . .
 H29B H 0.262253 0.392066 0.222481 0.079 Uiso 1 1 calc R U . . .
 C30 C 0.3042(3) 0.3720(4) 0.4039(6) 0.057(2) Uani 1 1 d . . . . .
 H30A H 0.315564 0.367303 0.450640 0.069 Uiso 1 1 calc R U . . .
 H30B H 0.323172 0.380041 0.361287 0.069 Uiso 1 1 calc R U . . .
 C31 C 0.1905(3) 0.3187(4) 0.2832(6) 0.061(3) Uani 1 1 d . . . . .
 C32 C 0.2535(3) 0.3307(4) 0.3021(6) 0.056(2) Uani 1 1 d . . . . .
 H32 H 0.273766 0.339582 0.261193 0.068 Uiso 1 1 calc R U . . .
 C33 C 0.2603(3) 0.3007(3) 0.4166(5) 0.051(2) Uani 1 1 d . . . . .
 C34 C 0.2258(3) 0.2866(4) 0.2974(5) 0.054(2) Uani 1 1 d . . . . .
 H34 H 0.231034 0.275562 0.249923 0.065 Uiso 1 1 calc R U . . .
 C35 C 0.1534(3) 0.2470(4) 0.2683(6) 0.066(3) Uani 1 1 d . . . . .
 H35A H 0.135208 0.253599 0.244285 0.079 Uiso 1 1 calc R U . . .
 H35B H 0.161078 0.234792 0.227656 0.079 Uiso 1 1 calc R U . . .
 C36 C 0.2189(3) 0.2309(4) 0.3866(7) 0.059(2) Uani 1 1 d . . . . .
 H36A H 0.221330 0.218442 0.338953 0.071 Uiso 1 1 calc R U . . .
 H36B H 0.235075 0.228831 0.427363 0.071 Uiso 1 1 calc R U . . .
 C37 C 0.0962(3) 0.2084(4) 0.3531(6) 0.063(3) Uani 1 1 d . . . . .
 C38 C 0.1458(3) 0.1931(4) 0.3602(6) 0.058(3) Uani 1 1 d . . . . .
 H38 H 0.149270 0.178672 0.316572 0.069 Uiso 1 1 calc R U . . .
 C39 C 0.1700(3) 0.1965(3) 0.4893(6) 0.053(2) Uani 1 1 d . . . . .
 C40 C 0.1117(3) 0.1656(4) 0.4153(7) 0.065(3) Uani 1 1 d . . . . .
 H40 H 0.100189 0.138227 0.399366 0.078 Uiso 1 1 calc R U . . .
 C41 C 0.0441(4) 0.1584(5) 0.4353(8) 0.077(4) Uani 1 1 d . . . . .
 H41A H 0.027341 0.163597 0.401480 0.092 Uiso 1 1 calc R U . . .
 H41B H 0.034973 0.130756 0.432665 0.092 Uiso 1 1 calc R U . . .
 C42 C 0.1104(4) 0.1508(4) 0.5624(7) 0.064(3) Uani 1 1 d . . . . .
 H42A H 0.129716 0.151528 0.598776 0.077 Uiso 1 1 calc R U . . .
 H42B H 0.093431 0.123822 0.547127 0.077 Uiso 1 1 calc R U . . .
 C43 C 0.0211(4) 0.1883(5) 0.5341(8) 0.077(4) Uani 1 1 d . . . . .
 C44 C 0.0468(3) 0.1503(4) 0.5818(7) 0.063(3) Uani 1 1 d . . . . .
 H44 H 0.032167 0.121923 0.576763 0.075 Uiso 1 1 calc R U . . .
 C45 C 0.0974(3) 0.1824(3) 0.6756(6) 0.051(2) Uani 1 1 d . . . . .
 C46 C 0.0324(3) 0.1640(4) 0.6537(8) 0.065(3) Uani 1 1 d . . . . .
 H46 H 0.011727 0.142008 0.682993 0.079 Uiso 1 1 calc R U . . .
 C47 C -0.0072(3) 0.1990(5) 0.6545(9) 0.073(3) Uani 1 1 d . . . . .
 H47A H -0.020106 0.206101 0.614243 0.088 Uiso 1 1 calc R U . . .
 H47B H -0.027149 0.176629 0.682895 0.088 Uiso 1 1 calc R U . . .
 C48 C 0.0638(3) 0.1943(4) 0.7830(7) 0.059(2) Uani 1 1 d . . . . .
 H48A H 0.086808 0.198104 0.811205 0.071 Uiso 1 1 calc R U . . .
 H48B H 0.041495 0.171795 0.806252 0.071 Uiso 1 1 calc R U . . .
 O17 O 0.3161(3) 0.4671(4) 0.8750(6) 0.087(3) Uani 1 1 d . . . . .
 H17C H 0.294784 0.467261 0.873662 0.131 Uiso 1 1 d R U . . .
 H17D H 0.325044 0.473141 0.827972 0.131 Uiso 1 1 d R U . . .

loop_
  _atom_site_aniso_label
  _atom_site_aniso_U_11
  _atom_site_aniso_U_22
  _atom_site_aniso_U_33
  _atom_site_aniso_U_23
  _atom_site_aniso_U_13
  _atom_site_aniso_U_12
 I1 0.153(12) 0.072(6) 0.191(15) 0.077(9) 0.040(11) 0.056(8)
 I2 0.117(10) 0.133(11) 0.253(14) -0.099(10) -0.042(10) 0.095(10)
 I3 0.061(2) 0.105(3) 0.119(3) -0.002(2) -0.016(2) 0.018(2)
 I4 0.108(2) 0.182(3) 0.252(5) 0.022(3) 0.052(2) 0.075(2)
 I5 0.065(6) 0.087(7) 0.197(11) 0.011(7) -0.032(6) 0.017(5)
 I6 0.120(4) 0.120(4) 0.182(8) 0.000 0.000 0.0601(19)
 I7 0.052(7) 0.101(11) 0.225(12) 0.023(9) 0.006(7) 0.015(6)
 I8 0.101(5) 0.102(5) 0.176(7) -0.021(4) 0.036(4) -0.008(4)
 I9 0.104(8) 0.080(7) 0.153(10) -0.017(7) 0.037(8) -0.020(6)
 I10 0.145(5) 0.077(3) 0.111(4) 0.008(2) 0.002(3) 0.001(3)
 I11 0.132(12) 0.092(9) 0.173(9) -0.011(9) 0.032(10) -0.016(8)
 I12 0.1245(19) 0.0674(11) 0.149(3) -0.0156(14) 0.0043(17) -0.0248(12)
 I13 0.120(5) 0.115(5) 0.193(6) 0.074(5) -0.016(5) 0.015(4)
 I14 0.332(15) 0.241(12) 0.075(5) 0.022(6) -0.023(7) 0.173(11)
 I15 0.294(15) 0.204(10) 0.088(5) 0.064(5) 0.071(7) 0.116(10)
 I16 0.37(2) 0.256(13) 0.167(10) 0.073(9) 0.130(12) 0.216(14)
 P1 0.0438(11) 0.0493(12) 0.0352(9) 0.0040(8) 0.0042(8) 0.0223(10)
 O18 0.087(6) 0.137(9) 0.146(8) 0.037(7) -0.024(6) 0.046(6)
 O19 0.108(7) 0.091(6) 0.081(6) -0.007(5) -0.023(5) 0.075(6)
 O20 0.095(7) 0.099(7) 0.086(7) -0.022(6) -0.006(6) -0.003(6)
 N33 0.063(5) 0.046(4) 0.035(3) 0.010(3) 0.011(3) 0.028(4)
 N34 0.048(4) 0.055(5) 0.056(4) -0.003(3) 0.003(3) 0.032(4)
 N35 0.056(5) 0.051(5) 0.055(5) 0.012(4) 0.014(4) 0.028(4)
 N36 0.042(4) 0.069(5) 0.048(4) 0.016(4) 0.003(3) 0.018(4)
 C49 0.078(7) 0.063(7) 0.056(6) 0.013(5) 0.013(5) 0.039(6)
 C50 0.056(6) 0.048(5) 0.070(6) 0.001(4) 0.002(5) 0.031(5)
 C51 0.066(7) 0.076(7) 0.065(6) -0.020(5) -0.001(5) 0.044(6)
 C52 0.044(4) 0.052(5) 0.068(4) -0.007(4) -0.004(3) 0.014(4)
 C53 0.112(8) 0.075(8) 0.070(4) -0.014(5) -0.019(5) 0.053(7)
 C54 0.101(8) 0.077(8) 0.088(6) 0.004(6) -0.024(5) 0.036(7)
 C55 0.066(6) 0.085(8) 0.115(6) 0.021(6) -0.017(5) 0.022(5)
 C56 0.054(6) 0.121(12) 0.108(6) 0.040(7) 0.016(5) 0.047(7)
 C57 0.058(5) 0.097(9) 0.078(5) 0.016(6) 0.011(4) 0.044(6)
 C58 0.114(13) 0.189(17) 0.180(16) 0.068(13) 0.013(12) 0.090(12)
 C59 0.094(9) 0.066(7) 0.065(6) 0.018(5) 0.034(6) 0.055(7)
 C60 0.089(8) 0.067(7) 0.062(6) 0.010(5) 0.022(6) 0.047(7)
 C61 0.052(5) 0.042(5) 0.062(6) 0.013(4) 0.004(4) 0.011(4)
 C62 0.059(6) 0.049(5) 0.071(7) 0.022(5) 0.015(5) 0.023(5)
 C63 0.139(14) 0.080(9) 0.063(7) -0.004(6) -0.016(8) 0.079(10)
 C64 0.127(13) 0.093(10) 0.105(11) -0.015(8) -0.034(10) 0.089(11)
 C65 0.080(8) 0.060(6) 0.072(7) 0.005(5) -0.002(6) 0.040(6)
 C66 0.068(7) 0.076(7) 0.054(6) 0.012(5) 0.007(5) 0.038(6)
 C67 0.047(5) 0.062(6) 0.063(6) 0.010(5) 0.008(4) 0.029(5)
 C68 0.105(11) 0.078(9) 0.095(10) -0.016(7) -0.027(8) 0.058(9)
 C69 0.089(9) 0.069(7) 0.040(5) 0.006(5) 0.005(5) 0.026(6)
 C70 0.056(6) 0.096(9) 0.047(6) 0.006(5) -0.003(5) 0.020(6)
 C71 0.048(5) 0.059(6) 0.057(5) -0.007(4) -0.001(4) 0.025(5)
 C72 0.043(5) 0.062(6) 0.044(4) 0.002(4) 0.002(4) 0.022(4)
 C73 0.050(5) 0.075(7) 0.038(4) -0.002(4) -0.004(4) 0.033(5)
 C74 0.050(6) 0.099(9) 0.044(5) -0.009(5) -0.006(4) 0.038(6)
 C75 0.051(6) 0.074(7) 0.043(5) -0.012(5) 0.005(4) 0.010(5)
 C76 0.071(7) 0.061(6) 0.061(6) -0.008(5) -0.008(5) 0.028(6)
 C77 0.051(5) 0.064(6) 0.057(5) -0.004(4) -0.008(4) 0.034(5)
 C78 0.098(10) 0.09(3) 0.22(6) -0.03(3) -0.004(18) 0.001(14)
 C79 0.077(14) 0.078(10) 0.057(11) -0.024(8) 0.025(10) -0.021(9)
 I17 0.265(11) 0.235(10) 0.151(6) -0.095(7) -0.088(7) 0.169(9)
 I18 0.234(10) 0.174(7) 0.218(9) -0.047(6) -0.020(7) 0.161(8)
 I19 0.332(15) 0.174(9) 0.137(7) -0.042(6) -0.059(9) 0.186(11)
 I20 0.35(2) 0.247(19) 0.143(12) -0.109(12) -0.111(13) 0.247(18)
 I21 0.39(2) 0.143(10) 0.243(15) -0.042(9) -0.040(13) 0.170(13)
 I22 0.290(17) 0.112(7) 0.42(3) -0.073(11) -0.115(15) 0.124(10)
 I23 0.151(18) 0.18(2) 0.21(3) 0.06(2) -0.030(17) 0.046(16)
 I24 0.118(12) 0.150(17) 0.27(3) 0.090(19) 0.012(15) 0.052(12)
 O1 0.054(5) 0.102(8) 0.126(9) 0.044(7) -0.003(5) 0.032(5)
 O2 0.078(6) 0.064(5) 0.131(9) 0.011(5) -0.032(6) 0.034(5)
 O3 0.089(6) 0.092(6) 0.083(6) -0.004(5) -0.019(5) 0.062(6)
 O4 0.072(5) 0.079(5) 0.075(5) 0.012(4) -0.012(4) 0.045(5)
 O5 0.065(5) 0.086(6) 0.083(6) 0.001(4) -0.023(4) 0.044(5)
 O6 0.072(5) 0.100(7) 0.082(6) -0.018(5) -0.023(4) 0.057(5)
 O7 0.060(5) 0.127(9) 0.090(6) 0.018(6) 0.001(4) 0.054(6)
 O8 0.075(6) 0.150(11) 0.089(7) 0.034(7) 0.005(5) 0.070(7)
 O9 0.056(4) 0.071(5) 0.070(5) 0.013(4) 0.007(3) 0.033(4)
 O10 0.063(4) 0.068(5) 0.070(5) 0.003(4) -0.001(4) 0.042(4)
 O11 0.075(5) 0.068(5) 0.073(5) 0.012(4) -0.003(4) 0.045(4)
 O12 0.062(4) 0.058(4) 0.057(4) 0.004(3) -0.014(3) 0.035(4)
 O13 0.049(4) 0.075(5) 0.051(4) 0.007(3) -0.001(3) 0.029(4)
 O14 0.052(4) 0.083(5) 0.053(4) 0.008(4) -0.006(3) 0.030(4)
 O15 0.051(4) 0.079(5) 0.049(4) -0.005(3) -0.008(3) 0.037(4)
 O16 0.046(4) 0.068(4) 0.067(4) 0.001(3) 0.007(3) 0.030(3)
 N1 0.054(5) 0.082(7) 0.076(6) 0.014(5) 0.004(4) 0.036(5)
 N2 0.039(4) 0.064(5) 0.068(5) 0.015(4) 0.010(4) 0.029(4)
 N3 0.048(5) 0.060(5) 0.080(6) 0.016(4) 0.010(4) 0.028(4)
 N4 0.049(5) 0.058(6) 0.116(9) 0.021(6) 0.000(5) 0.021(4)
 N5 0.058(6) 0.055(6) 0.121(10) 0.028(6) -0.001(6) 0.027(5)
 N6 0.061(6) 0.057(5) 0.090(7) 0.018(5) 0.010(5) 0.036(5)
 N7 0.059(5) 0.061(5) 0.073(6) 0.013(4) 0.005(4) 0.037(4)
 N8 0.064(6) 0.050(5) 0.118(9) 0.021(5) 0.000(6) 0.031(5)
 N9 0.065(6) 0.047(5) 0.073(6) 0.006(4) -0.011(4) 0.028(4)
 N10 0.066(6) 0.055(5) 0.078(6) 0.010(4) 0.000(5) 0.034(5)
 N11 0.065(5) 0.050(4) 0.058(4) -0.002(4) -0.004(4) 0.035(4)
 N12 0.063(6) 0.073(6) 0.068(6) 0.006(4) -0.009(4) 0.039(5)
 N13 0.066(6) 0.075(6) 0.063(5) 0.011(4) -0.002(4) 0.048(5)
 N14 0.057(5) 0.048(4) 0.060(5) 0.002(3) -0.015(4) 0.026(4)
 N15 0.053(5) 0.064(5) 0.058(5) 0.008(4) -0.003(4) 0.030(4)
 N16 0.059(5) 0.070(6) 0.065(5) 0.004(4) -0.013(4) 0.038(5)
 N17 0.052(5) 0.068(6) 0.060(5) 0.002(4) -0.011(4) 0.030(4)
 N18 0.047(4) 0.071(5) 0.047(4) 0.002(4) -0.007(3) 0.032(4)
 N19 0.046(4) 0.071(5) 0.043(4) 0.004(4) -0.005(3) 0.032(4)
 N20 0.058(5) 0.077(6) 0.049(4) 0.005(4) -0.007(4) 0.038(5)
 N21 0.055(5) 0.071(6) 0.050(4) -0.003(4) -0.006(4) 0.030(4)
 N22 0.049(4) 0.065(5) 0.055(5) 0.006(4) -0.004(4) 0.022(4)
 N23 0.053(5) 0.079(6) 0.043(4) -0.003(4) -0.003(3) 0.035(4)
 N24 0.053(5) 0.083(6) 0.046(4) -0.008(4) -0.004(3) 0.037(5)
 N25 0.043(4) 0.084(6) 0.048(4) -0.004(4) -0.002(3) 0.031(4)
 N26 0.049(4) 0.081(6) 0.043(4) -0.004(4) 0.003(3) 0.036(4)
 N27 0.046(4) 0.074(6) 0.047(4) -0.004(4) 0.002(3) 0.026(4)
 N28 0.048(5) 0.102(8) 0.057(5) 0.009(5) 0.008(4) 0.038(5)
 N29 0.047(5) 0.120(10) 0.068(6) 0.015(6) 0.004(4) 0.042(6)
 N30 0.050(5) 0.075(6) 0.056(5) 0.001(4) 0.008(4) 0.033(4)
 N31 0.038(4) 0.059(5) 0.058(4) 0.009(4) 0.009(3) 0.021(4)
 N32 0.057(6) 0.118(9) 0.068(6) 0.015(6) 0.013(4) 0.055(6)
 C1 0.033(5) 0.090(9) 0.109(10) 0.041(8) 0.013(6) 0.027(6)
 C2 0.038(5) 0.069(7) 0.072(7) 0.011(5) 0.016(4) 0.020(5)
 C3 0.044(5) 0.057(6) 0.062(6) 0.019(4) 0.017(4) 0.027(4)
 C4 0.035(5) 0.056(6) 0.110(9) 0.021(6) 0.021(5) 0.024(5)
 C5 0.037(5) 0.057(7) 0.181(17) 0.022(8) -0.001(7) 0.022(5)
 C6 0.071(7) 0.062(7) 0.069(7) 0.025(5) 0.018(5) 0.038(6)
 C7 0.056(6) 0.065(7) 0.114(11) 0.026(7) 0.002(7) 0.037(6)
 C8 0.065(7) 0.066(7) 0.102(10) 0.025(7) 0.022(7) 0.043(6)
 C9 0.063(6) 0.058(6) 0.057(5) 0.011(4) 0.016(5) 0.034(5)
 C10 0.064(7) 0.072(7) 0.085(8) 0.007(6) 0.009(6) 0.046(6)
 C11 0.064(7) 0.055(7) 0.119(11) 0.017(7) 0.003(7) 0.039(6)
 C12 0.081(8) 0.070(7) 0.052(6) 0.006(5) -0.001(5) 0.033(6)
 C13 0.071(7) 0.055(6) 0.077(7) -0.007(5) -0.016(6) 0.044(6)
 C14 0.066(6) 0.052(5) 0.060(6) 0.002(4) 0.002(5) 0.037(5)
 C15 0.071(7) 0.043(5) 0.064(6) -0.008(4) -0.012(5) 0.032(5)
 C16 0.065(6) 0.044(5) 0.063(6) -0.001(4) -0.004(5) 0.032(5)
 C17 0.070(7) 0.075(7) 0.071(7) 0.014(5) -0.001(5) 0.051(6)
 C18 0.052(6) 0.052(6) 0.070(6) -0.008(5) -0.014(5) 0.022(5)
 C19 0.060(6) 0.058(6) 0.062(6) 0.015(5) -0.006(5) 0.037(5)
 C20 0.059(6) 0.054(6) 0.071(6) 0.011(5) -0.004(5) 0.028(5)
 C21 0.036(4) 0.043(5) 0.061(5) 0.001(4) -0.006(4) 0.012(4)
 C22 0.054(6) 0.055(6) 0.059(6) 0.012(4) -0.004(4) 0.024(5)
 C23 0.082(8) 0.073(7) 0.059(6) 0.017(5) 0.000(5) 0.044(6)
 C24 0.048(5) 0.067(6) 0.058(5) 0.003(5) -0.005(4) 0.030(5)
 C25 0.054(6) 0.072(7) 0.046(5) 0.012(5) -0.003(4) 0.027(5)
 C26 0.041(5) 0.078(7) 0.044(5) 0.014(5) 0.005(4) 0.020(5)
 C27 0.029(4) 0.075(7) 0.045(5) 0.014(4) 0.009(3) 0.023(4)
 C28 0.045(5) 0.072(6) 0.039(4) 0.016(4) 0.007(3) 0.029(5)
 C29 0.077(7) 0.075(7) 0.056(6) 0.000(5) -0.018(5) 0.045(6)
 C30 0.043(5) 0.076(7) 0.052(5) 0.006(5) -0.006(4) 0.029(5)
 C31 0.053(6) 0.088(8) 0.041(5) -0.012(5) -0.012(4) 0.036(6)
 C32 0.045(5) 0.072(7) 0.046(5) 0.005(4) 0.004(4) 0.025(5)
 C33 0.041(4) 0.069(6) 0.042(5) 0.002(4) 0.006(4) 0.027(4)
 C34 0.050(5) 0.074(7) 0.036(4) 0.001(4) 0.001(4) 0.029(5)
 C35 0.054(6) 0.098(9) 0.041(5) -0.004(5) -0.005(4) 0.035(6)
 C36 0.046(5) 0.074(7) 0.057(5) -0.008(5) 0.001(4) 0.029(5)
 C37 0.045(5) 0.086(8) 0.051(5) -0.011(5) -0.008(4) 0.027(5)
 C38 0.049(5) 0.078(7) 0.047(5) -0.018(5) -0.005(4) 0.031(5)
 C39 0.055(6) 0.060(6) 0.049(5) -0.016(4) -0.004(4) 0.034(5)
 C40 0.050(6) 0.077(7) 0.059(6) -0.014(5) -0.007(4) 0.024(5)
 C41 0.047(6) 0.109(11) 0.060(6) 0.006(6) -0.001(5) 0.029(6)
 C42 0.069(7) 0.070(7) 0.059(6) 0.004(5) 0.001(5) 0.040(6)
 C43 0.049(6) 0.111(11) 0.072(7) 0.014(7) 0.004(5) 0.041(7)
 C44 0.037(5) 0.067(7) 0.071(6) 0.008(5) 0.002(4) 0.016(5)
 C45 0.035(5) 0.055(5) 0.060(5) 0.011(4) 0.005(4) 0.021(4)
 C46 0.036(5) 0.082(8) 0.070(7) 0.017(6) 0.016(4) 0.023(5)
 C47 0.042(5) 0.100(10) 0.085(8) 0.016(7) 0.010(5) 0.041(6)
 C48 0.056(6) 0.068(7) 0.057(6) 0.012(5) 0.019(5) 0.034(5)
 O17 0.092(7) 0.116(8) 0.068(5) 0.010(5) -0.009(5) 0.062(6)

_geom_special_details
;
 All esds (except the esd in the dihedral angle between two l.s. planes)
 are estimated using the full covariance matrix.  The cell esds are taken
 into account individually in the estimation of esds in distances, angles
 and torsion angles; correlations between esds in cell parameters are only
 used when they are defined by crystal symmetry.  An approximate (isotropic)
 treatment of cell esds is used for estimating esds involving l.s. planes.
;
loop_
  _geom_bond_atom_site_label_1
  _geom_bond_atom_site_label_2
  _geom_bond_distance
  _geom_bond_site_symmetry_2
  _geom_bond_publ_flag
 I1 I2 2.11(2) . ?
 I1 I2 2.22(3) 2_665 ?
 I1 I3 2.383(15) . ?
 I1 I3 2.862(18) 2_665 ?
 I1 I4 2.48(2) 2_665 ?
 I2 I3 2.06(2) . ?
 I2 I4 2.74(3) . ?
 I2 I21 2.68(4) 7_554 ?
 I2 I22 3.14(4) 7_554 ?
 I3 I3 2.841(8) 3_565 ?
 I3 I3 2.841(8) 2_665 ?
 I3 I4 2.938(7) 2_665 ?
 I3 I4 2.232(8) . ?
 I3 I5 2.34(2) . ?
 I3 I5 2.656(16) 2_665 ?
 I4 I5 2.45(2) . ?
 I5 I5 2.30(3) 3_565 ?
 I5 I5 2.30(3) 2_665 ?
 I5 I6 1.81(2) . ?
 I5 I7 2.60(3) 3_565 ?
 I5 I7 2.68(3) 2_665 ?
 I5 I7 2.11(3) . ?
 I6 I7 0.99(2) . ?
 I6 I7 0.99(2) 2_665 ?
 I6 I7 0.99(2) 3_565 ?
 I6 I8 2.817(18) 3_565 ?
 I6 I8 2.817(18) . ?
 I6 I8 2.817(18) 2_665 ?
 I7 I7 1.09(3) 3_565 ?
 I7 I7 1.09(3) 2_665 ?
 I7 I8 2.31(3) 2_665 ?
 I7 I8 2.42(3) 3_565 ?
 I7 I8 1.90(3) . ?
 I8 I8 1.86(2) 3_565 ?
 I8 I8 1.86(2) 2_665 ?
 I8 I15 3.10(2) . ?
 I9 I10 1.61(3) . ?
 I9 I11 1.43(3) . ?
 I9 I12 2.518(18) . ?
 I10 I11 2.20(3) . ?
 I10 I12 2.743(9) . ?
 I11 I12 1.18(3) . ?
 I11 I13 2.34(3) . ?
 I12 I13 1.186(12) . ?
 I12 I15 2.984(14) . ?
 I13 I14 2.41(2) . ?
 I13 I15 2.05(2) . ?
 I14 I15 0.90(2) . ?
 I14 I16 2.67(3) . ?
 I15 I16 2.03(3) . ?
 I16 I20 2.82(3) 7 ?
 P1 H1 0.9985 . ?
 P1 N33 1.977(8) . ?
 P1 N34 1.667(9) . ?
 P1 N35 1.648(9) . ?
 P1 N36 1.681(9) . ?
 O18 C55 1.38(2) . ?
 O18 C58 1.41(4) . ?
 O19 C65 1.376(17) . ?
 O19 C68 1.439(19) . ?
 O20 C75 1.346(17) . ?
 O20 C78 1.443(15) . ?
 O20 C79 1.43(5) . ?
 N33 C49 1.499(14) . ?
 N33 C59 1.503(16) . ?
 N33 C69 1.473(17) . ?
 N34 C50 1.430(15) . ?
 N34 C51 1.459(15) . ?
 N35 C60 1.454(14) . ?
 N35 C61 1.474(13) . ?
 N36 C70 1.453(14) . ?
 N36 C71 1.471(14) . ?
 C49 H49A 0.9700 . ?
 C49 H49B 0.9700 . ?
 C49 C50 1.516(18) . ?
 C50 H50A 0.9700 . ?
 C50 H50B 0.9700 . ?
 C51 H51A 0.9700 . ?
 C51 H51B 0.9700 . ?
 C51 C52 1.518(17) . ?
 C52 C53 1.402(19) . ?
 C52 C57 1.373(19) . ?
 C53 H53 0.9300 . ?
 C53 C54 1.34(2) . ?
 C54 H54 0.9300 . ?
 C54 C55 1.35(3) . ?
 C55 C56 1.42(3) . ?
 C56 H56 0.9300 . ?
 C56 C57 1.39(2) . ?
 C57 H57 0.9300 . ?
 C58 H58A 0.9600 . ?
 C58 H58B 0.9600 . ?
 C58 H58C 0.9600 . ?
 C59 H59A 0.9700 . ?
 C59 H59B 0.9700 . ?
 C59 C60 1.497(17) . ?
 C60 H60A 0.9700 . ?
 C60 H60B 0.9700 . ?
 C61 H61A 0.9700 . ?
 C61 H61B 0.9700 . ?
 C61 C62 1.492(17) . ?
 C62 C63 1.40(2) . ?
 C62 C67 1.378(18) . ?
 C63 H63 0.9300 . ?
 C63 C64 1.36(2) . ?
 C64 H64 0.9300 . ?
 C64 C65 1.37(2) . ?
 C65 C66 1.360(19) . ?
 C66 H66 0.9300 . ?
 C66 C67 1.385(18) . ?
 C67 H67 0.9300 . ?
 C68 H68A 0.9600 . ?
 C68 H68B 0.9600 . ?
 C68 H68C 0.9600 . ?
 C69 H69A 0.9700 . ?
 C69 H69B 0.9700 . ?
 C69 C70 1.54(2) . ?
 C70 H70A 0.9700 . ?
 C70 H70B 0.9700 . ?
 C71 H71A 0.9700 . ?
 C71 H71B 0.9700 . ?
 C71 C72 1.483(16) . ?
 C72 C73 1.384(15) . ?
 C72 C77 1.388(16) . ?
 C73 H73 0.9300 . ?
 C73 C74 1.358(18) . ?
 C74 H74 0.9300 . ?
 C74 C75 1.37(2) . ?
 C75 C76 1.41(2) . ?
 C76 H76 0.9300 . ?
 C76 C77 1.386(18) . ?
 C77 H77 0.9300 . ?
 C78 H78A 0.9600 . ?
 C78 H78B 0.9600 . ?
 C78 H78C 0.9600 . ?
 C79 H79A 0.9600 . ?
 C79 H79B 0.9600 . ?
 C79 H79C 0.9600 . ?
 I17 I18 2.62(2) . ?
 I18 I19 1.354(16) . ?
 I18 I20 1.57(3) . ?
 I18 I21 2.45(3) . ?
 I18 I22 3.02(3) . ?
 I19 I20 2.50(2) . ?
 I19 I21 2.02(4) . ?
 I19 I22 3.11(3) . ?
 I20 I21 2.53(4) . ?
 I20 I22 2.29(5) . ?
 I21 I22 1.41(3) . ?
 I23 I24 2.82(4) . ?
 O1 C1 1.226(18) . ?
 O2 C7 1.24(2) . ?
 O3 C13 1.229(16) . ?
 O4 C19 1.237(14) . ?
 O5 C25 1.180(15) . ?
 O6 C31 1.202(15) . ?
 O7 C37 1.229(17) . ?
 O8 C43 1.199(18) . ?
 O9 C3 1.240(14) . ?
 O10 C9 1.232(15) . ?
 O11 C15 1.224(14) . ?
 O12 C21 1.245(13) . ?
 O13 C27 1.214(13) . ?
 O14 C33 1.213(13) . ?
 O15 C39 1.201(13) . ?
 O16 C45 1.205(13) . ?
 N1 C1 1.36(2) . ?
 N1 C2 1.446(17) . ?
 N1 C47 1.43(2) . ?
 N2 C2 1.444(14) . ?
 N2 C3 1.372(16) . ?
 N2 C48 1.446(16) . ?
 N3 C3 1.375(15) . ?
 N3 C4 1.447(16) . ?
 N3 C6 1.444(19) . ?
 N4 C1 1.36(2) . ?
 N4 C4 1.448(18) . ?
 N4 C5 1.45(2) . ?
 N5 C5 1.432(19) . ?
 N5 C7 1.386(17) . ?
 N5 C8 1.43(2) . ?
 N6 C6 1.430(16) . ?
 N6 C8 1.484(15) . ?
 N6 C9 1.367(17) . ?
 N7 C9 1.370(15) . ?
 N7 C10 1.452(16) . ?
 N7 C12 1.453(18) . ?
 N8 C7 1.36(2) . ?
 N8 C10 1.434(19) . ?
 N8 C11 1.469(15) . ?
 N9 C11 1.416(18) . ?
 N9 C13 1.391(17) . ?
 N9 C14 1.475(16) . ?
 N10 C12 1.459(17) . ?
 N10 C14 1.438(15) . ?
 N10 C15 1.369(17) . ?
 N11 C15 1.368(16) . ?
 N11 C16 1.426(14) . ?
 N11 C18 1.453(16) . ?
 N12 C13 1.364(17) . ?
 N12 C16 1.436(15) . ?
 N12 C17 1.428(17) . ?
 N13 C17 1.436(16) . ?
 N13 C19 1.354(16) . ?
 N13 C20 1.447(16) . ?
 N14 C18 1.441(16) . ?
 N14 C20 1.440(14) . ?
 N14 C21 1.367(15) . ?
 N15 C21 1.332(14) . ?
 N15 C22 1.450(14) . ?
 N15 C24 1.451(15) . ?
 N16 C19 1.384(16) . ?
 N16 C22 1.427(15) . ?
 N16 C23 1.434(17) . ?
 N17 C23 1.438(18) . ?
 N17 C25 1.389(16) . ?
 N17 C26 1.447(15) . ?
 N18 C24 1.440(15) . ?
 N18 C26 1.450(13) . ?
 N18 C27 1.357(15) . ?
 N19 C27 1.376(14) . ?
 N19 C28 1.449(13) . ?
 N19 C30 1.423(16) . ?
 N20 C25 1.372(17) . ?
 N20 C28 1.466(14) . ?
 N20 C29 1.454(16) . ?
 N21 C29 1.433(17) . ?
 N21 C31 1.362(16) . ?
 N21 C32 1.433(16) . ?
 N22 C30 1.463(15) . ?
 N22 C32 1.442(14) . ?
 N22 C33 1.374(15) . ?
 N23 C33 1.364(15) . ?
 N23 C34 1.453(14) . ?
 N23 C36 1.441(17) . ?
 N24 C31 1.396(18) . ?
 N24 C34 1.449(14) . ?
 N24 C35 1.444(17) . ?
 N25 C35 1.426(17) . ?
 N25 C37 1.392(15) . ?
 N25 C38 1.437(16) . ?
 N26 C36 1.431(14) . ?
 N26 C38 1.446(14) . ?
 N26 C39 1.373(14) . ?
 N27 C39 1.389(15) . ?
 N27 C40 1.443(15) . ?
 N27 C42 1.435(15) . ?
 N28 C37 1.307(18) . ?
 N28 C40 1.476(18) . ?
 N28 C41 1.473(16) . ?
 N29 C41 1.410(19) . ?
 N29 C43 1.40(2) . ?
 N29 C44 1.421(17) . ?
 N30 C42 1.438(16) . ?
 N30 C44 1.471(15) . ?
 N30 C45 1.361(15) . ?
 N31 C45 1.364(13) . ?
 N31 C46 1.454(16) . ?
 N31 C48 1.414(15) . ?
 N32 C43 1.367(18) . ?
 N32 C46 1.476(18) . ?
 N32 C47 1.441(17) . ?
 C2 H2 0.9800 . ?
 C2 C4 1.549(19) . ?
 C4 H4 0.9800 . ?
 C5 H5A 0.9700 . ?
 C5 H5B 0.9700 . ?
 C6 H6A 0.9700 . ?
 C6 H6B 0.9700 . ?
 C8 H8 0.9800 . ?
 C8 C10 1.53(2) . ?
 C10 H10 0.9800 . ?
 C11 H11A 0.9700 . ?
 C11 H11B 0.9700 . ?
 C12 H12A 0.9700 . ?
 C12 H12B 0.9700 . ?
 C14 H14 0.9800 . ?
 C14 C16 1.566(16) . ?
 C16 H16 0.9800 . ?
 C17 H17A 0.9700 . ?
 C17 H17B 0.9700 . ?
 C18 H18A 0.9700 . ?
 C18 H18B 0.9700 . ?
 C20 H20 0.9800 . ?
 C20 C22 1.544(18) . ?
 C22 H22 0.9800 . ?
 C23 H23A 0.9700 . ?
 C23 H23B 0.9700 . ?
 C24 H24A 0.9700 . ?
 C24 H24B 0.9700 . ?
 C26 H26 0.9800 . ?
 C26 C28 1.568(18) . ?
 C28 H28 0.9800 . ?
 C29 H29A 0.9700 . ?
 C29 H29B 0.9700 . ?
 C30 H30A 0.9700 . ?
 C30 H30B 0.9700 . ?
 C32 H32 0.9800 . ?
 C32 C34 1.534(17) . ?
 C34 H34 0.9800 . ?
 C35 H35A 0.9700 . ?
 C35 H35B 0.9700 . ?
 C36 H36A 0.9700 . ?
 C36 H36B 0.9700 . ?
 C38 H38 0.9800 . ?
 C38 C40 1.551(17) . ?
 C40 H40 0.9800 . ?
 C41 H41A 0.9700 . ?
 C41 H41B 0.9700 . ?
 C42 H42A 0.9700 . ?
 C42 H42B 0.9700 . ?
 C44 H44 0.9800 . ?
 C44 C46 1.545(19) . ?
 C46 H46 0.9800 . ?
 C47 H47A 0.9700 . ?
 C47 H47B 0.9700 . ?
 C48 H48A 0.9700 . ?
 C48 H48B 0.9700 . ?
 O17 H17C 0.8499 . ?
 O17 H17D 0.8497 . ?

loop_
  _geom_angle_atom_site_label_1
  _geom_angle_atom_site_label_2
  _geom_angle_atom_site_label_3
  _geom_angle
  _geom_angle_site_symmetry_1
  _geom_angle_site_symmetry_3
  _geom_angle_publ_flag
 I2 I1 I3 54.2(8) . . ?
 I2 I1 I3 45.7(7) 2_665 2_665 ?
 I2 I1 I3 109.2(8) 2_665 . ?
 I2 I1 I3 109.0(8) . 2_665 ?
 I3 I1 I3 64.8(4) . 2_665 ?
 I4 I1 I3 48.7(4) 2_665 2_665 ?
 I1 I2 I4 121.3(10) . . ?
 I1 I2 I4 59.1(9) 3_565 . ?
 I1 I2 I22 79.8(10) . 7_554 ?
 I1 I2 I22 106.4(9) 3_565 7_554 ?
 I3 I2 I1 69.6(7) . . ?
 I3 I2 I4 53.2(7) . . ?
 I3 I2 I22 149.5(8) . 7_554 ?
 I4 I2 I22 156.0(5) . 7_554 ?
 I21 I2 I4 148.3(7) 7_554 . ?
 I21 I2 I22 26.6(7) 7_554 7_554 ?
 I1 I3 I3 65.8(5) . 2_665 ?
 I1 I3 I5 103.4(7) . 2_665 ?
 I2 I3 I1 56.2(7) . . ?
 I2 I3 I3 111.3(5) . 2_665 ?
 I2 I3 I4 79.0(6) . . ?
 I2 I3 I5 142.5(8) . . ?
 I2 I3 I5 159.2(7) . 2_665 ?
 I4 I3 I1 133.2(6) . . ?
 I4 I3 I3 129.4(3) . 2_665 ?
 I4 I3 I5 119.3(5) . 2_665 ?
 I4 I3 I5 64.8(5) . . ?
 I5 I3 I1 152.0(6) . . ?
 I5 I3 I3 50.2(4) 2_665 2_665 ?
 I5 I3 I3 86.2(4) . 2_665 ?
 I5 I3 I5 54.5(9) . 2_665 ?
 I1 I4 I2 50.0(6) 3_565 . ?
 I3 I4 I2 47.7(3) . . ?
 I3 I4 I5 59.7(4) . . ?
 I5 I4 I2 106.8(5) . . ?
 I3 I5 I4 55.5(5) . . ?
 I3 I5 I7 118.1(8) . 2_665 ?
 I3 I5 I7 117.5(6) 3_565 2_665 ?
 I4 I5 I7 168.9(7) . 2_665 ?
 I5 I5 I3 100.1(4) 3_565 . ?
 I5 I5 I3 69.8(6) 2_665 . ?
 I5 I5 I4 125.8(4) 3_565 . ?
 I5 I5 I4 125.3(5) 2_665 . ?
 I5 I5 I7 49.5(5) 2_665 2_665 ?
 I5 I5 I7 62.2(5) 3_565 2_665 ?
 I6 I5 I3 120.0(8) . . ?
 I6 I5 I4 174.7(9) . . ?
 I6 I5 I5 50.3(4) . 2_665 ?
 I6 I5 I7 12.4(4) . 2_665 ?
 I6 I5 I7 28.0(6) . . ?
 I7 I5 I3 137.9(9) . . ?
 I7 I5 I4 157.2(9) . . ?
 I7 I5 I5 71.8(7) . 2_665 ?
 I7 I5 I7 23.9(7) 3_565 2_665 ?
 I7 I5 I7 22.7(8) . 2_665 ?
 I5 I6 I5 79.3(9) 2_665 . ?
 I5 I6 I5 79.3(9) 3_565 . ?
 I5 I6 I8 110.1(6) 2_665 2_665 ?
 I5 I6 I8 141.4(6) 2_665 . ?
 I5 I6 I8 138.4(5) . 2_665 ?
 I5 I6 I8 110.1(6) . . ?
 I5 I6 I8 138.4(5) 3_565 . ?
 I5 I6 I8 141.4(6) 3_565 2_665 ?
 I7 I6 I5 93.5(14) 2_665 2_665 ?
 I7 I6 I5 144.6(10) 3_565 2_665 ?
 I7 I6 I5 93.5(14) . . ?
 I7 I6 I5 144.6(10) 2_665 . ?
 I7 I6 I5 133.8(9) . 2_665 ?
 I7 I6 I5 133.8(9) 3_565 . ?
 I7 I6 I7 67(2) 3_565 . ?
 I7 I6 I7 67(2) 2_665 . ?
 I7 I6 I8 18.1(13) . . ?
 I7 I6 I8 50.0(15) 3_565 . ?
 I7 I6 I8 56.6(13) 2_665 . ?
 I7 I6 I8 50.1(15) . 2_665 ?
 I7 I6 I8 56.6(13) 3_565 2_665 ?
 I7 I6 I8 18.1(12) 2_665 2_665 ?
 I8 I6 I8 38.6(4) 2_665 . ?
 I8 I6 I8 38.6(4) 3_565 . ?
 I5 I7 I5 57.5(8) . 2_665 ?
 I5 I7 I8 157.6(10) . 2_665 ?
 I6 I7 I5 30.1(7) . 2_665 ?
 I6 I7 I5 58.5(13) . . ?
 I6 I7 I7 56.7(11) . 2_665 ?
 I6 I7 I8 152.6(18) . . ?
 I6 I7 I8 110.7(18) . 2_665 ?
 I7 I7 I5 52.4(8) 2_665 2_665 ?
 I7 I7 I5 109.1(8) 2_665 . ?
 I7 I7 I5 82.4(10) 3_565 2_665 ?
 I7 I7 I5 103.5(6) 3_565 . ?
 I7 I7 I7 60.00(2) 3_565 2_665 ?
 I7 I7 I8 97.4(6) 3_565 . ?
 I7 I7 I8 54.6(8) 2_665 2_665 ?
 I7 I7 I8 104.7(8) 2_665 . ?
 I7 I7 I8 82.3(9) 3_565 2_665 ?
 I8 I7 I5 153.6(12) . 2_665 ?
 I8 I7 I5 145.8(13) . . ?
 I8 I7 I5 119.8(9) 3_565 2_665 ?
 I8 I7 I5 102.7(9) 2_665 2_665 ?
 I8 I7 I8 51.5(8) . 2_665 ?
 I6 I8 I15 159.3(5) . . ?
 I7 I8 I6 9.4(6) . . ?
 I7 I8 I6 20.1(5) 2_665 . ?
 I7 I8 I6 19.3(5) 3_565 . ?
 I7 I8 I7 25.9(9) . 2_665 ?
 I7 I8 I7 26.6(8) 3_565 2_665 ?
 I7 I8 I15 150.7(8) . . ?
 I7 I8 I15 168.6(6) 2_665 . ?
 I7 I8 I15 162.4(6) 3_565 . ?
 I8 I8 I6 70.7(2) 2_665 . ?
 I8 I8 I6 70.7(2) 3_565 . ?
 I8 I8 I7 75.7(7) 2_665 . ?
 I8 I8 I7 63.7(5) 3_565 2_665 ?
 I8 I8 I7 80.0(6) 3_565 . ?
 I8 I8 I7 50.6(5) 2_665 2_665 ?
 I8 I8 I8 59.995(2) 3_565 2_665 ?
 I8 I8 I15 126.1(4) 3_565 . ?
 I8 I8 I15 126.5(4) 2_665 . ?
 I10 I9 I12 80.0(9) . . ?
 I11 I9 I10 92.0(18) . . ?
 I11 I9 I12 14.3(14) . . ?
 I9 I10 I11 40.8(10) . . ?
 I9 I10 I12 64.7(7) . . ?
 I11 I10 I12 24.7(8) . . ?
 I9 I11 I10 47.2(13) . . ?
 I9 I11 I13 155(2) . . ?
 I10 I11 I13 112.9(15) . . ?
 I12 I11 I9 148(3) . . ?
 I12 I11 I10 105(2) . . ?
 I12 I11 I13 8.4(8) . . ?
 I9 I12 I10 35.4(6) . . ?
 I9 I12 I15 153.8(7) . . ?
 I10 I12 I15 163.4(4) . . ?
 I11 I12 I9 17.4(15) . . ?
 I11 I12 I10 50.8(15) . . ?
 I11 I12 I13 163.2(16) . . ?
 I11 I12 I15 136.4(15) . . ?
 I13 I12 I9 170.1(5) . . ?
 I13 I12 I10 145.7(6) . . ?
 I13 I12 I15 30.1(6) . . ?
 I11 I13 I14 128.9(9) . . ?
 I12 I13 I11 8.4(8) . . ?
 I12 I13 I14 137.0(7) . . ?
 I12 I13 I15 133.1(7) . . ?
 I15 I13 I11 126.8(9) . . ?
 I15 I13 I14 21.2(7) . . ?
 I13 I14 I16 92.9(8) . . ?
 I15 I14 I13 55.7(15) . . ?
 I15 I14 I16 37.3(15) . . ?
 I12 I15 I8 78.4(4) . . ?
 I13 I15 I8 94.0(5) . . ?
 I13 I15 I12 16.9(2) . . ?
 I14 I15 I8 87.9(16) . . ?
 I14 I15 I12 108.6(17) . . ?
 I14 I15 I13 103.1(18) . . ?
 I14 I15 I16 127.2(19) . . ?
 I16 I15 I8 85.6(8) . . ?
 I16 I15 I12 121.0(6) . . ?
 I16 I15 I13 129.5(9) . . ?
 I15 I16 I14 15.5(6) . . ?
 N33 P1 H1 176.7 . . ?
 N34 P1 H1 91.2 . . ?
 N34 P1 N33 85.6(4) . . ?
 N34 P1 N36 118.7(5) . . ?
 N35 P1 H1 94.9 . . ?
 N35 P1 N33 85.9(4) . . ?
 N35 P1 N34 119.5(5) . . ?
 N35 P1 N36 119.9(5) . . ?
 N36 P1 H1 97.5 . . ?
 N36 P1 N33 84.8(4) . . ?
 C55 O18 C58 114(2) . . ?
 C65 O19 C68 116.1(11) . . ?
 C75 O20 C78 128(2) . . ?
 C75 O20 C79 120.7(19) . . ?
 C49 N33 P1 106.9(6) . . ?
 C49 N33 C59 110.5(9) . . ?
 C59 N33 P1 106.1(6) . . ?
 C69 N33 P1 106.1(6) . . ?
 C69 N33 C49 114.0(9) . . ?
 C69 N33 C59 112.7(10) . . ?
 C50 N34 P1 121.4(7) . . ?
 C50 N34 C51 116.7(10) . . ?
 C51 N34 P1 120.7(8) . . ?
 C60 N35 P1 121.5(7) . . ?
 C60 N35 C61 114.3(9) . . ?
 C61 N35 P1 122.2(7) . . ?
 C70 N36 P1 122.1(7) . . ?
 C70 N36 C71 114.3(9) . . ?
 C71 N36 P1 122.8(7) . . ?
 N33 C49 H49A 110.9 . . ?
 N33 C49 H49B 110.9 . . ?
 N33 C49 C50 104.3(9) . . ?
 H49A C49 H49B 108.9 . . ?
 C50 C49 H49A 110.9 . . ?
 C50 C49 H49B 110.9 . . ?
 N34 C50 C49 107.9(9) . . ?
 N34 C50 H50A 110.1 . . ?
 N34 C50 H50B 110.1 . . ?
 C49 C50 H50A 110.1 . . ?
 C49 C50 H50B 110.1 . . ?
 H50A C50 H50B 108.4 . . ?
 N34 C51 H51A 108.5 . . ?
 N34 C51 H51B 108.5 . . ?
 N34 C51 C52 115.3(9) . . ?
 H51A C51 H51B 107.5 . . ?
 C52 C51 H51A 108.5 . . ?
 C52 C51 H51B 108.5 . . ?
 C53 C52 C51 116.0(12) . . ?
 C57 C52 C51 124.4(11) . . ?
 C57 C52 C53 119.6(13) . . ?
 C52 C53 H53 120.1 . . ?
 C54 C53 C52 119.9(16) . . ?
 C54 C53 H53 120.1 . . ?
 C53 C54 H54 119.5 . . ?
 C53 C54 C55 121.1(17) . . ?
 C55 C54 H54 119.5 . . ?
 O18 C55 C56 123(2) . . ?
 C54 C55 O18 115.0(19) . . ?
 C54 C55 C56 121.2(15) . . ?
 C55 C56 H56 121.6 . . ?
 C57 C56 C55 116.8(16) . . ?
 C57 C56 H56 121.6 . . ?
 C52 C57 C56 121.2(15) . . ?
 C52 C57 H57 119.4 . . ?
 C56 C57 H57 119.4 . . ?
 O18 C58 H58A 109.5 . . ?
 O18 C58 H58B 109.5 . . ?
 O18 C58 H58C 109.5 . . ?
 H58A C58 H58B 109.5 . . ?
 H58A C58 H58C 109.5 . . ?
 H58B C58 H58C 109.5 . . ?
 N33 C59 H59A 110.6 . . ?
 N33 C59 H59B 110.6 . . ?
 H59A C59 H59B 108.7 . . ?
 C60 C59 N33 105.9(9) . . ?
 C60 C59 H59A 110.6 . . ?
 C60 C59 H59B 110.6 . . ?
 N35 C60 C59 108.2(9) . . ?
 N35 C60 H60A 110.1 . . ?
 N35 C60 H60B 110.1 . . ?
 C59 C60 H60A 110.1 . . ?
 C59 C60 H60B 110.1 . . ?
 H60A C60 H60B 108.4 . . ?
 N35 C61 H61A 108.5 . . ?
 N35 C61 H61B 108.5 . . ?
 N35 C61 C62 115.0(9) . . ?
 H61A C61 H61B 107.5 . . ?
 C62 C61 H61A 108.5 . . ?
 C62 C61 H61B 108.5 . . ?
 C63 C62 C61 121.0(12) . . ?
 C67 C62 C61 122.1(11) . . ?
 C67 C62 C63 116.7(11) . . ?
 C62 C63 H63 119.9 . . ?
 C64 C63 C62 120.1(13) . . ?
 C64 C63 H63 119.9 . . ?
 C63 C64 H64 118.8 . . ?
 C63 C64 C65 122.4(14) . . ?
 C65 C64 H64 118.8 . . ?
 C64 C65 O19 116.5(12) . . ?
 C66 C65 O19 124.9(12) . . ?
 C66 C65 C64 118.5(12) . . ?
 C65 C66 H66 120.1 . . ?
 C65 C66 C67 119.8(12) . . ?
 C67 C66 H66 120.1 . . ?
 C62 C67 C66 122.4(11) . . ?
 C62 C67 H67 118.8 . . ?
 C66 C67 H67 118.8 . . ?
 O19 C68 H68A 109.5 . . ?
 O19 C68 H68B 109.5 . . ?
 O19 C68 H68C 109.5 . . ?
 H68A C68 H68B 109.5 . . ?
 H68A C68 H68C 109.5 . . ?
 H68B C68 H68C 109.5 . . ?
 N33 C69 H69A 110.8 . . ?
 N33 C69 H69B 110.8 . . ?
 N33 C69 C70 104.9(10) . . ?
 H69A C69 H69B 108.8 . . ?
 C70 C69 H69A 110.8 . . ?
 C70 C69 H69B 110.8 . . ?
 N36 C70 C69 103.7(10) . . ?
 N36 C70 H70A 111.0 . . ?
 N36 C70 H70B 111.0 . . ?
 C69 C70 H70A 111.0 . . ?
 C69 C70 H70B 111.0 . . ?
 H70A C70 H70B 109.0 . . ?
 N36 C71 H71A 109.0 . . ?
 N36 C71 H71B 109.0 . . ?
 N36 C71 C72 113.1(9) . . ?
 H71A C71 H71B 107.8 . . ?
 C72 C71 H71A 109.0 . . ?
 C72 C71 H71B 109.0 . . ?
 C73 C72 C71 123.5(10) . . ?
 C73 C72 C77 115.7(10) . . ?
 C77 C72 C71 120.5(9) . . ?
 C72 C73 H73 118.2 . . ?
 C74 C73 C72 123.6(11) . . ?
 C74 C73 H73 118.2 . . ?
 C73 C74 H74 120.1 . . ?
 C73 C74 C75 119.8(11) . . ?
 C75 C74 H74 120.1 . . ?
 O20 C75 C74 118.8(14) . . ?
 O20 C75 C76 121.4(15) . . ?
 C74 C75 C76 119.9(11) . . ?
 C75 C76 H76 121.1 . . ?
 C77 C76 C75 117.7(12) . . ?
 C77 C76 H76 121.1 . . ?
 C72 C77 H77 118.4 . . ?
 C76 C77 C72 123.2(10) . . ?
 C76 C77 H77 118.4 . . ?
 O20 C78 H78A 109.5 . . ?
 O20 C78 H78B 109.5 . . ?
 O20 C78 H78C 109.5 . . ?
 H78A C78 H78B 109.5 . . ?
 H78A C78 H78C 109.5 . . ?
 H78B C78 H78C 109.5 . . ?
 O20 C79 H79A 109.5 . . ?
 O20 C79 H79B 109.5 . . ?
 O20 C79 H79C 109.5 . . ?
 H79A C79 H79B 109.5 . . ?
 H79A C79 H79C 109.5 . . ?
 H79B C79 H79C 109.5 . . ?
 I17 I18 I22 175.8(8) . . ?
 I19 I18 I17 102.3(11) . . ?
 I19 I18 I20 117.5(17) . . ?
 I19 I18 I21 55.3(11) . . ?
 I19 I18 I22 81.1(12) . . ?
 I20 I18 I17 127.7(16) . . ?
 I20 I18 I21 74.4(16) . . ?
 I20 I18 I22 48.2(15) . . ?
 I21 I18 I17 156.5(9) . . ?
 I21 I18 I22 27.5(7) . . ?
 I18 I19 I20 33.8(11) . . ?
 I18 I19 I21 91.2(12) . . ?
 I18 I19 I22 73.4(11) . . ?
 I20 I19 I22 46.7(11) . . ?
 I21 I19 I20 67.2(13) . . ?
 I21 I19 I22 20.6(8) . . ?
 I18 I20 I16 152.4(12) . 4_444 ?
 I18 I20 I19 28.7(7) . . ?
 I18 I20 I21 69.0(12) . . ?
 I18 I20 I22 101.2(14) . . ?
 I19 I20 I16 132.1(10) . 4_444 ?
 I19 I20 I21 47.3(9) . . ?
 I21 I20 I16 111.7(15) . 4_444 ?
 I22 I20 I16 87.7(14) . 4_444 ?
 I22 I20 I19 80.8(11) . . ?
 I22 I20 I21 33.6(9) . . ?
 I18 I21 I2 164.3(12) . 4_445 ?
 I18 I21 I20 36.6(9) . . ?
 I19 I21 I2 134.8(12) . 4_445 ?
 I19 I21 I18 33.5(6) . . ?
 I19 I21 I20 65.5(12) . . ?
 I20 I21 I2 158.7(16) . 4_445 ?
 I22 I21 I2 95(2) . 4_445 ?
 I22 I21 I18 99.0(18) . . ?
 I22 I21 I19 129(2) . . ?
 I22 I21 I20 63.8(17) . . ?
 I18 I22 I2 111.4(8) . 4_445 ?
 I18 I22 I19 25.5(4) . . ?
 I19 I22 I2 88.1(7) . 4_445 ?
 I20 I22 I2 140.7(11) . 4_445 ?
 I20 I22 I18 30.7(7) . . ?
 I20 I22 I19 52.6(8) . . ?
 I21 I22 I2 58.2(18) . 4_445 ?
 I21 I22 I18 53.5(16) . . ?
 I21 I22 I19 30.3(15) . . ?
 I21 I22 I20 82.7(19) . . ?
 C1 N1 C2 112.7(13) . . ?
 C1 N1 C47 121.2(12) . . ?
 C47 N1 C2 122.1(11) . . ?
 C2 N2 C48 121.0(10) . . ?
 C3 N2 C2 111.2(9) . . ?
 C3 N2 C48 122.1(9) . . ?
 C3 N3 C4 110.2(10) . . ?
 C3 N3 C6 121.5(10) . . ?
 C6 N3 C4 123.1(10) . . ?
 C1 N4 C4 113.2(12) . . ?
 C1 N4 C5 120.7(13) . . ?
 C4 N4 C5 123.0(15) . . ?
 C7 N5 C5 120.8(13) . . ?
 C7 N5 C8 110.5(12) . . ?
 C8 N5 C5 122.9(13) . . ?
 C6 N6 C8 122.4(10) . . ?
 C9 N6 C6 123.0(10) . . ?
 C9 N6 C8 111.6(10) . . ?
 C9 N7 C10 111.3(10) . . ?
 C9 N7 C12 122.2(10) . . ?
 C10 N7 C12 123.0(11) . . ?
 C7 N8 C10 111.7(11) . . ?
 C7 N8 C11 124.0(12) . . ?
 C10 N8 C11 120.4(13) . . ?
 C11 N9 C14 123.6(11) . . ?
 C13 N9 C11 122.5(11) . . ?
 C13 N9 C14 111.4(10) . . ?
 C14 N10 C12 122.3(11) . . ?
 C15 N10 C12 123.8(10) . . ?
 C15 N10 C14 112.4(10) . . ?
 C15 N11 C16 112.3(10) . . ?
 C15 N11 C18 122.4(9) . . ?
 C16 N11 C18 121.6(9) . . ?
 C13 N12 C16 113.4(10) . . ?
 C13 N12 C17 121.4(10) . . ?
 C17 N12 C16 124.5(11) . . ?
 C17 N13 C20 123.7(11) . . ?
 C19 N13 C17 121.6(10) . . ?
 C19 N13 C20 112.1(10) . . ?
 C20 N14 C18 123.3(10) . . ?
 C21 N14 C18 124.3(9) . . ?
 C21 N14 C20 111.1(10) . . ?
 C21 N15 C22 111.5(9) . . ?
 C21 N15 C24 122.9(9) . . ?
 C22 N15 C24 122.2(9) . . ?
 C19 N16 C22 110.9(10) . . ?
 C19 N16 C23 121.5(9) . . ?
 C22 N16 C23 124.2(11) . . ?
 C23 N17 C26 123.1(10) . . ?
 C25 N17 C23 121.8(10) . . ?
 C25 N17 C26 113.5(10) . . ?
 C24 N18 C26 121.2(10) . . ?
 C27 N18 C24 120.6(8) . . ?
 C27 N18 C26 112.9(9) . . ?
 C27 N19 C28 111.5(9) . . ?
 C27 N19 C30 121.2(8) . . ?
 C30 N19 C28 120.5(8) . . ?
 C25 N20 C28 112.9(10) . . ?
 C25 N20 C29 122.3(9) . . ?
 C29 N20 C28 120.2(10) . . ?
 C31 N21 C29 121.6(10) . . ?
 C31 N21 C32 112.1(10) . . ?
 C32 N21 C29 123.5(10) . . ?
 C32 N22 C30 120.4(9) . . ?
 C33 N22 C30 122.0(9) . . ?
 C33 N22 C32 113.1(9) . . ?
 C33 N23 C34 111.6(10) . . ?
 C33 N23 C36 122.9(9) . . ?
 C36 N23 C34 125.1(9) . . ?
 C31 N24 C34 110.0(10) . . ?
 C31 N24 C35 121.4(10) . . ?
 C35 N24 C34 122.8(10) . . ?
 C35 N25 C38 124.3(9) . . ?
 C37 N25 C35 121.7(10) . . ?
 C37 N25 C38 111.5(10) . . ?
 C36 N26 C38 124.7(8) . . ?
 C39 N26 C36 120.9(9) . . ?
 C39 N26 C38 112.7(9) . . ?
 C39 N27 C40 112.8(9) . . ?
 C39 N27 C42 122.0(9) . . ?
 C42 N27 C40 123.5(10) . . ?
 C37 N28 C40 113.2(9) . . ?
 C37 N28 C41 123.7(11) . . ?
 C41 N28 C40 121.6(12) . . ?
 C41 N29 C44 123.3(14) . . ?
 C43 N29 C41 122.2(12) . . ?
 C43 N29 C44 112.0(11) . . ?
 C42 N30 C44 121.2(10) . . ?
 C45 N30 C42 123.9(10) . . ?
 C45 N30 C44 112.9(9) . . ?
 C45 N31 C46 111.5(9) . . ?
 C45 N31 C48 121.6(9) . . ?
 C48 N31 C46 120.8(8) . . ?
 C43 N32 C46 112.5(11) . . ?
 C43 N32 C47 121.6(11) . . ?
 C47 N32 C46 123.2(10) . . ?
 O1 C1 N1 127.5(18) . . ?
 O1 C1 N4 125.0(16) . . ?
 N4 C1 N1 107.4(12) . . ?
 N1 C2 H2 111.8 . . ?
 N1 C2 C4 103.4(11) . . ?
 N2 C2 N1 114.0(9) . . ?
 N2 C2 H2 111.8 . . ?
 N2 C2 C4 103.3(9) . . ?
 C4 C2 H2 111.8 . . ?
 O9 C3 N2 125.1(10) . . ?
 O9 C3 N3 125.2(11) . . ?
 N2 C3 N3 109.8(9) . . ?
 N3 C4 N4 113.8(9) . . ?
 N3 C4 C2 104.6(9) . . ?
 N3 C4 H4 111.8 . . ?
 N4 C4 C2 102.5(12) . . ?
 N4 C4 H4 111.8 . . ?
 C2 C4 H4 111.8 . . ?
 N4 C5 H5A 108.9 . . ?
 N4 C5 H5B 108.9 . . ?
 N5 C5 N4 113.2(10) . . ?
 N5 C5 H5A 108.9 . . ?
 N5 C5 H5B 108.9 . . ?
 H5A C5 H5B 107.7 . . ?
 N3 C6 H6A 108.9 . . ?
 N3 C6 H6B 108.9 . . ?
 N6 C6 N3 113.5(10) . . ?
 N6 C6 H6A 108.9 . . ?
 N6 C6 H6B 108.9 . . ?
 H6A C6 H6B 107.7 . . ?
 O2 C7 N5 125.7(14) . . ?
 O2 C7 N8 125.5(12) . . ?
 N8 C7 N5 108.8(13) . . ?
 N5 C8 N6 114.3(12) . . ?
 N5 C8 H8 111.6 . . ?
 N5 C8 C10 104.7(10) . . ?
 N6 C8 H8 111.6 . . ?
 N6 C8 C10 102.4(10) . . ?
 C10 C8 H8 111.6 . . ?
 O10 C9 N6 126.1(10) . . ?
 O10 C9 N7 125.1(11) . . ?
 N6 C9 N7 108.8(10) . . ?
 N7 C10 C8 105.0(10) . . ?
 N7 C10 H10 110.8 . . ?
 N8 C10 N7 115.2(11) . . ?
 N8 C10 C8 103.8(12) . . ?
 N8 C10 H10 110.8 . . ?
 C8 C10 H10 110.8 . . ?
 N8 C11 H11A 109.0 . . ?
 N8 C11 H11B 109.0 . . ?
 N9 C11 N8 112.9(10) . . ?
 N9 C11 H11A 109.0 . . ?
 N9 C11 H11B 109.0 . . ?
 H11A C11 H11B 107.8 . . ?
 N7 C12 N10 112.8(10) . . ?
 N7 C12 H12A 109.0 . . ?
 N7 C12 H12B 109.0 . . ?
 N10 C12 H12A 109.0 . . ?
 N10 C12 H12B 109.0 . . ?
 H12A C12 H12B 107.8 . . ?
 O3 C13 N9 124.9(12) . . ?
 O3 C13 N12 126.6(13) . . ?
 N12 C13 N9 108.4(10) . . ?
 N9 C14 H14 111.9 . . ?
 N9 C14 C16 102.5(9) . . ?
 N10 C14 N9 115.0(9) . . ?
 N10 C14 H14 111.9 . . ?
 N10 C14 C16 102.8(9) . . ?
 C16 C14 H14 111.9 . . ?
 O11 C15 N10 124.4(11) . . ?
 O11 C15 N11 127.3(12) . . ?
 N11 C15 N10 108.3(9) . . ?
 N11 C16 N12 116.5(9) . . ?
 N11 C16 C14 103.6(8) . . ?
 N11 C16 H16 110.8 . . ?
 N12 C16 C14 103.9(9) . . ?
 N12 C16 H16 110.8 . . ?
 C14 C16 H16 110.8 . . ?
 N12 C17 N13 114.1(9) . . ?
 N12 C17 H17A 108.7 . . ?
 N12 C17 H17B 108.7 . . ?
 N13 C17 H17A 108.7 . . ?
 N13 C17 H17B 108.7 . . ?
 H17A C17 H17B 107.6 . . ?
 N11 C18 H18A 108.8 . . ?
 N11 C18 H18B 108.8 . . ?
 N14 C18 N11 113.8(8) . . ?
 N14 C18 H18A 108.8 . . ?
 N14 C18 H18B 108.8 . . ?
 H18A C18 H18B 107.7 . . ?
 O4 C19 N13 126.4(11) . . ?
 O4 C19 N16 124.5(11) . . ?
 N13 C19 N16 109.1(9) . . ?
 N13 C20 H20 111.2 . . ?
 N13 C20 C22 102.8(10) . . ?
 N14 C20 N13 116.3(10) . . ?
 N14 C20 H20 111.2 . . ?
 N14 C20 C22 103.3(9) . . ?
 C22 C20 H20 111.2 . . ?
 O12 C21 N14 124.5(10) . . ?
 O12 C21 N15 125.7(10) . . ?
 N15 C21 N14 109.8(9) . . ?
 N15 C22 C20 103.2(9) . . ?
 N15 C22 H22 110.7 . . ?
 N16 C22 N15 116.2(10) . . ?
 N16 C22 C20 104.7(10) . . ?
 N16 C22 H22 110.7 . . ?
 C20 C22 H22 110.7 . . ?
 N16 C23 N17 113.6(9) . . ?
 N16 C23 H23A 108.8 . . ?
 N16 C23 H23B 108.8 . . ?
 N17 C23 H23A 108.8 . . ?
 N17 C23 H23B 108.8 . . ?
 H23A C23 H23B 107.7 . . ?
 N15 C24 H24A 108.7 . . ?
 N15 C24 H24B 108.7 . . ?
 N18 C24 N15 114.2(9) . . ?
 N18 C24 H24A 108.7 . . ?
 N18 C24 H24B 108.7 . . ?
 H24A C24 H24B 107.6 . . ?
 O5 C25 N17 125.8(12) . . ?
 O5 C25 N20 127.2(12) . . ?
 N20 C25 N17 107.1(9) . . ?
 N17 C26 N18 115.2(9) . . ?
 N17 C26 H26 111.8 . . ?
 N17 C26 C28 102.9(8) . . ?
 N18 C26 H26 111.8 . . ?
 N18 C26 C28 102.4(9) . . ?
 C28 C26 H26 111.8 . . ?
 O13 C27 N18 126.6(10) . . ?
 O13 C27 N19 124.6(11) . . ?
 N18 C27 N19 108.8(8) . . ?
 N19 C28 N20 113.8(8) . . ?
 N19 C28 C26 103.7(8) . . ?
 N19 C28 H28 111.9 . . ?
 N20 C28 C26 102.9(9) . . ?
 N20 C28 H28 111.9 . . ?
 C26 C28 H28 111.9 . . ?
 N20 C29 H29A 108.7 . . ?
 N20 C29 H29B 108.7 . . ?
 N21 C29 N20 114.4(9) . . ?
 N21 C29 H29A 108.7 . . ?
 N21 C29 H29B 108.7 . . ?
 H29A C29 H29B 107.6 . . ?
 N19 C30 N22 115.1(9) . . ?
 N19 C30 H30A 108.5 . . ?
 N19 C30 H30B 108.5 . . ?
 N22 C30 H30A 108.5 . . ?
 N22 C30 H30B 108.5 . . ?
 H30A C30 H30B 107.5 . . ?
 O6 C31 N21 125.8(13) . . ?
 O6 C31 N24 125.3(12) . . ?
 N21 C31 N24 108.9(10) . . ?
 N21 C32 N22 115.9(9) . . ?
 N21 C32 H32 111.3 . . ?
 N21 C32 C34 104.0(9) . . ?
 N22 C32 H32 111.3 . . ?
 N22 C32 C34 102.3(9) . . ?
 C34 C32 H32 111.3 . . ?
 O14 C33 N22 125.8(10) . . ?
 O14 C33 N23 126.4(11) . . ?
 N23 C33 N22 107.8(9) . . ?
 N23 C34 C32 104.5(8) . . ?
 N23 C34 H34 111.2 . . ?
 N24 C34 N23 114.3(8) . . ?
 N24 C34 C32 104.1(9) . . ?
 N24 C34 H34 111.2 . . ?
 C32 C34 H34 111.2 . . ?
 N24 C35 H35A 108.8 . . ?
 N24 C35 H35B 108.8 . . ?
 N25 C35 N24 113.7(9) . . ?
 N25 C35 H35A 108.8 . . ?
 N25 C35 H35B 108.8 . . ?
 H35A C35 H35B 107.7 . . ?
 N23 C36 H36A 108.6 . . ?
 N23 C36 H36B 108.6 . . ?
 N26 C36 N23 114.8(10) . . ?
 N26 C36 H36A 108.6 . . ?
 N26 C36 H36B 108.6 . . ?
 H36A C36 H36B 107.5 . . ?
 O7 C37 N25 125.2(12) . . ?
 O7 C37 N28 125.8(11) . . ?
 N28 C37 N25 109.0(11) . . ?
 N25 C38 N26 115.1(10) . . ?
 N25 C38 H38 111.3 . . ?
 N25 C38 C40 103.5(9) . . ?
 N26 C38 H38 111.3 . . ?
 N26 C38 C40 103.8(9) . . ?
 C40 C38 H38 111.3 . . ?
 O15 C39 N26 126.2(10) . . ?
 O15 C39 N27 126.6(10) . . ?
 N26 C39 N27 107.1(9) . . ?
 N27 C40 N28 114.9(10) . . ?
 N27 C40 C38 102.9(9) . . ?
 N27 C40 H40 112.0 . . ?
 N28 C40 C38 102.1(10) . . ?
 N28 C40 H40 112.0 . . ?
 C38 C40 H40 112.0 . . ?
 N28 C41 H41A 109.1 . . ?
 N28 C41 H41B 109.1 . . ?
 N29 C41 N28 112.6(11) . . ?
 N29 C41 H41A 109.1 . . ?
 N29 C41 H41B 109.1 . . ?
 H41A C41 H41B 107.8 . . ?
 N27 C42 N30 114.3(10) . . ?
 N27 C42 H42A 108.7 . . ?
 N27 C42 H42B 108.7 . . ?
 N30 C42 H42A 108.7 . . ?
 N30 C42 H42B 108.7 . . ?
 H42A C42 H42B 107.6 . . ?
 O8 C43 N29 125.5(14) . . ?
 O8 C43 N32 127.0(15) . . ?
 N32 C43 N29 107.5(11) . . ?
 N29 C44 N30 115.7(9) . . ?
 N29 C44 H44 111.2 . . ?
 N29 C44 C46 105.3(11) . . ?
 N30 C44 H44 111.2 . . ?
 N30 C44 C46 101.8(9) . . ?
 C46 C44 H44 111.2 . . ?
 O16 C45 N30 125.1(9) . . ?
 O16 C45 N31 126.4(10) . . ?
 N30 C45 N31 108.4(9) . . ?
 N31 C46 N32 114.0(12) . . ?
 N31 C46 C44 104.4(8) . . ?
 N31 C46 H46 111.9 . . ?
 N32 C46 C44 102.2(10) . . ?
 N32 C46 H46 111.9 . . ?
 C44 C46 H46 111.9 . . ?
 N1 C47 N32 114.9(11) . . ?
 N1 C47 H47A 108.6 . . ?
 N1 C47 H47B 108.6 . . ?
 N32 C47 H47A 108.6 . . ?
 N32 C47 H47B 108.6 . . ?
 H47A C47 H47B 107.5 . . ?
 N2 C48 H48A 108.7 . . ?
 N2 C48 H48B 108.7 . . ?
 N31 C48 N2 114.2(9) . . ?
 N31 C48 H48A 108.7 . . ?
 N31 C48 H48B 108.7 . . ?
 H48A C48 H48B 107.6 . . ?
 H17C O17 H17D 104.5 . . ?

loop_
  _geom_torsion_atom_site_label_1
  _geom_torsion_atom_site_label_2
  _geom_torsion_atom_site_label_3
  _geom_torsion_atom_site_label_4
  _geom_torsion
  _geom_torsion_site_symmetry_1
  _geom_torsion_site_symmetry_2
  _geom_torsion_site_symmetry_3
  _geom_torsion_site_symmetry_4
  _geom_torsion_publ_flag
 I2 I21 I22 I18 173.2(8) 4_445 . . . ?
 I2 I21 I22 I19 -170.5(14) 4_445 . . . ?
 I2 I21 I22 I20 -176.4(7) 4_445 . . . ?
 I3 I5 I6 I5 -78.18(16) 3_565 . . 2_665 ?
 I3 I5 I6 I5 2.8(6) 3_565 . . 3_565 ?
 I3 I5 I6 I5 -3.6(8) . . . 2_665 ?
 I3 I5 I6 I5 77.4(2) . . . 3_565 ?
 I3 I5 I6 I7 162(2) . . . 3_565 ?
 I3 I5 I6 I7 -137.5(10) . . . . ?
 I3 I5 I6 I7 87(2) 3_565 . . 3_565 ?
 I3 I5 I6 I7 -159(3) 3_565 . . 2_665 ?
 I3 I5 I6 I7 147.8(10) 3_565 . . . ?
 I3 I5 I6 I7 -84(3) . . . 2_665 ?
 I3 I5 I6 I8 140.7(4) 3_565 . . . ?
 I3 I5 I6 I8 -111.9(9) . . . 2_665 ?
 I3 I5 I6 I8 -173.6(5) . . . 3_565 ?
 I3 I5 I6 I8 -144.7(5) . . . . ?
 I3 I5 I6 I8 111.8(8) 3_565 . . 3_565 ?
 I3 I5 I6 I8 173.5(5) 3_565 . . 2_665 ?
 I5 I5 I6 I5 81.0(6) 2_665 . . 3_565 ?
 I5 I5 I6 I5 -81.0(6) 3_565 . . 2_665 ?
 I5 I5 I6 I7 145.0(9) 3_565 . . . ?
 I5 I5 I6 I7 -134.0(10) 2_665 . . . ?
 I5 I5 I6 I7 -162(3) 3_565 . . 2_665 ?
 I5 I5 I6 I7 -81(2) 2_665 . . 2_665 ?
 I5 I5 I6 I7 84(2) 3_565 . . 3_565 ?
 I5 I5 I6 I7 165(2) 2_665 . . 3_565 ?
 I5 I5 I6 I8 -170.0(9) 2_665 . . 3_565 ?
 I5 I5 I6 I8 137.9(4) 3_565 . . . ?
 I5 I5 I6 I8 -141.1(4) 2_665 . . . ?
 I5 I5 I6 I8 170.6(8) 3_565 . . 2_665 ?
 I5 I5 I6 I8 -108.4(4) 2_665 . . 2_665 ?
 I5 I5 I6 I8 109.0(4) 3_565 . . 3_565 ?
 I5 I6 I7 I5 -78.5(18) 2_665 . . . ?
 I5 I6 I7 I5 76(2) 3_565 . . . ?
 I5 I6 I7 I5 78.5(18) . . . 2_665 ?
 I5 I6 I7 I5 -76(2) . . . 3_565 ?
 I5 I6 I7 I5 155(4) 3_565 . . 2_665 ?
 I5 I6 I7 I5 -155(4) 2_665 . . 3_565 ?
 I5 I6 I7 I7 -136.8(10) . . . 3_565 ?
 I5 I6 I7 I7 149.7(15) . . . 2_665 ?
 I5 I6 I7 I7 -134(3) 3_565 . . 2_665 ?
 I5 I6 I7 I7 -60(2) 3_565 . . 3_565 ?
 I5 I6 I7 I7 71.2(11) 2_665 . . 2_665 ?
 I5 I6 I7 I7 144.7(19) 2_665 . . 3_565 ?
 I5 I6 I7 I8 124(2) 2_665 . . . ?
 I5 I6 I7 I8 158.0(7) . . . 2_665 ?
 I5 I6 I7 I8 80(2) 2_665 . . 2_665 ?
 I5 I6 I7 I8 -126(2) 3_565 . . 2_665 ?
 I5 I6 I7 I8 -78(3) 3_565 . . 3_565 ?
 I5 I6 I7 I8 127.6(13) 2_665 . . 3_565 ?
 I5 I6 I7 I8 -153.9(8) . . . 3_565 ?
 I5 I6 I7 I8 -82(5) 3_565 . . . ?
 I5 I6 I7 I8 -158(3) . . . . ?
 I5 I7 I8 I6 -145(5) . . . . ?
 I5 I7 I8 I6 -39(2) 3_565 . . . ?
 I5 I7 I8 I6 70(4) 2_665 . . . ?
 I5 I7 I8 I7 88(2) 2_665 . . 3_565 ?
 I5 I7 I8 I7 27(2) 2_665 . . 2_665 ?
 I5 I7 I8 I7 172(3) . . . 2_665 ?
 I5 I7 I8 I7 -128(3) . . . 3_565 ?
 I5 I7 I8 I7 -82.3(13) 3_565 . . 2_665 ?
 I5 I7 I8 I7 -21.5(11) 3_565 . . 3_565 ?
 I5 I7 I8 I8 -140.1(14) . . . 3_565 ?
 I5 I7 I8 I8 13.8(17) 2_665 . . 2_665 ?
 I5 I7 I8 I8 75.2(18) 2_665 . . 3_565 ?
 I5 I7 I8 I8 -95.4(19) 3_565 . . 2_665 ?
 I5 I7 I8 I8 158.6(14) . . . 2_665 ?
 I5 I7 I8 I8 -34.0(17) 3_565 . . 3_565 ?
 I5 I7 I8 I15 121.4(16) 3_565 . . . ?
 I5 I7 I8 I15 15(2) . . . . ?
 I5 I7 I8 I15 -129(2) 2_665 . . . ?
 I6 I7 I8 I7 -43(2) . . . 2_665 ?
 I6 I7 I8 I7 18(2) . . . 3_565 ?
 I6 I7 I8 I8 5(3) . . . 3_565 ?
 I6 I7 I8 I8 -56(4) . . . 2_665 ?
 I6 I7 I8 I15 161(3) . . . . ?
 I7 I5 I6 I5 -165(2) 3_565 . . 2_665 ?
 I7 I5 I6 I5 134.0(10) . . . 2_665 ?
 I7 I5 I6 I5 81(2) 2_665 . . 2_665 ?
 I7 I5 I6 I5 -84(2) 3_565 . . 3_565 ?
 I7 I5 I6 I5 -145.0(9) . . . 3_565 ?
 I7 I5 I6 I5 162(3) 2_665 . . 3_565 ?
 I7 I5 I6 I7 53(3) . . . 2_665 ?
 I7 I5 I6 I7 -61(2) . . . 3_565 ?
 I7 I5 I6 I7 114(5) 3_565 . . 2_665 ?
 I7 I5 I6 I7 61(2) 3_565 . . . ?
 I7 I5 I6 I7 -53(3) 2_665 . . . ?
 I7 I5 I6 I7 -114(5) 2_665 . . 3_565 ?
 I7 I5 I6 I8 -28(2) 2_665 . . 2_665 ?
 I7 I5 I6 I8 -36.1(11) . . . 3_565 ?
 I7 I5 I6 I8 24(2) 3_565 . . 3_565 ?
 I7 I5 I6 I8 25.6(11) . . . 2_665 ?
 I7 I5 I6 I8 86(3) 3_565 . . 2_665 ?
 I7 I5 I6 I8 -89(3) 2_665 . . 3_565 ?
 I7 I5 I6 I8 -60(3) 2_665 . . . ?
 I7 I5 I6 I8 53(2) 3_565 . . . ?
 I7 I5 I6 I8 -7.1(9) . . . . ?
 I7 I6 I7 I5 -71.2(12) 2_665 . . 2_665 ?
 I7 I6 I7 I5 134(3) 2_665 . . 3_565 ?
 I7 I6 I7 I5 -145(2) 3_565 . . 2_665 ?
 I7 I6 I7 I5 -149.7(15) 2_665 . . . ?
 I7 I6 I7 I5 60(2) 3_565 . . 3_565 ?
 I7 I6 I7 I5 136.8(10) 3_565 . . . ?
 I7 I6 I7 I7 73.5(11) 2_665 . . 3_565 ?
 I7 I6 I7 I7 -73.5(11) 3_565 . . 2_665 ?
 I7 I6 I7 I8 -65.1(5) 3_565 . . 2_665 ?
 I7 I6 I7 I8 -17.1(8) 3_565 . . 3_565 ?
 I7 I6 I7 I8 56.4(7) 2_665 . . 3_565 ?
 I7 I6 I7 I8 -21(3) 3_565 . . . ?
 I7 I6 I7 I8 52(2) 2_665 . . . ?
 I7 I6 I7 I8 8.4(14) 2_665 . . 2_665 ?
 I7 I7 I8 I6 -18(2) 3_565 . . . ?
 I7 I7 I8 I6 43(2) 2_665 . . . ?
 I7 I7 I8 I7 60.85(14) 2_665 . . 3_565 ?
 I7 I7 I8 I7 -60.85(14) 3_565 . . 2_665 ?
 I7 I7 I8 I8 -73.9(15) 3_565 . . 2_665 ?
 I7 I7 I8 I8 48.3(15) 2_665 . . 3_565 ?
 I7 I7 I8 I8 -12.5(14) 3_565 . . 3_565 ?
 I7 I7 I8 I8 -13.1(16) 2_665 . . 2_665 ?
 I7 I7 I8 I15 -156.3(12) 2_665 . . . ?
 I7 I7 I8 I15 142.8(12) 3_565 . . . ?
 I8 I6 I7 I5 153.9(8) 3_565 . . . ?
 I8 I6 I7 I5 126(2) 2_665 . . 3_565 ?
 I8 I6 I7 I5 -124(2) . . . 2_665 ?
 I8 I6 I7 I5 -158.0(7) 2_665 . . . ?
 I8 I6 I7 I5 -127.6(13) 3_565 . . 2_665 ?
 I8 I6 I7 I5 158(3) . . . . ?
 I8 I6 I7 I5 78(3) 3_565 . . 3_565 ?
 I8 I6 I7 I5 -80(2) 2_665 . . 2_665 ?
 I8 I6 I7 I5 82(5) . . . 3_565 ?
 I8 I6 I7 I7 -8.4(14) 2_665 . . 2_665 ?
 I8 I6 I7 I7 17.1(8) 3_565 . . 3_565 ?
 I8 I6 I7 I7 -52(2) . . . 2_665 ?
 I8 I6 I7 I7 -56.4(7) 3_565 . . 2_665 ?
 I8 I6 I7 I7 65.1(5) 2_665 . . 3_565 ?
 I8 I6 I7 I7 21(3) . . . 3_565 ?
 I8 I6 I7 I8 -48.0(9) 3_565 . . 2_665 ?
 I8 I6 I7 I8 48.0(9) 2_665 . . 3_565 ?
 I8 I6 I7 I8 -44(3) . . . 2_665 ?
 I8 I6 I7 I8 -4(3) 3_565 . . . ?
 I8 I6 I7 I8 4(3) . . . 3_565 ?
 I8 I6 I7 I8 44(3) 2_665 . . . ?
 I8 I7 I8 I6 -5(3) 3_565 . . . ?
 I8 I7 I8 I6 56(4) 2_665 . . . ?
 I8 I7 I8 I7 -48.3(15) 3_565 . . 2_665 ?
 I8 I7 I8 I7 12.5(14) 3_565 . . 3_565 ?
 I8 I7 I8 I7 73.9(15) 2_665 . . 3_565 ?
 I8 I7 I8 I7 13.1(16) 2_665 . . 2_665 ?
 I8 I7 I8 I8 61.37(16) 2_665 . . 3_565 ?
 I8 I7 I8 I8 -61.37(15) 3_565 . . 2_665 ?
 I8 I7 I8 I15 -143.2(14) 2_665 . . . ?
 I8 I7 I8 I15 155.4(14) 3_565 . . . ?
 I9 I11 I12 I10 24(3) . . . . ?
 I9 I11 I12 I13 -146(3) . . . . ?
 I9 I11 I12 I15 -177(2) . . . . ?
 I10 I9 I11 I12 -32(3) . . . . ?
 I10 I9 I11 I13 -44(3) . . . . ?
 I10 I11 I12 I9 -24(3) . . . . ?
 I10 I11 I12 I13 -170(2) . . . . ?
 I10 I11 I12 I15 159.5(8) . . . . ?
 I10 I12 I13 I11 -166(3) . . . . ?
 I10 I12 I13 I14 179.2(8) . . . . ?
 I10 I12 I13 I15 149.5(9) . . . . ?
 I11 I9 I10 I12 7.7(7) . . . . ?
 I11 I12 I13 I14 -15(3) . . . . ?
 I11 I12 I13 I15 -44(3) . . . . ?
 I12 I9 I10 I11 -7.7(7) . . . . ?
 I12 I9 I11 I10 32(3) . . . . ?
 I12 I9 I11 I13 -11.1(11) . . . . ?
 I13 I11 I12 I9 146(3) . . . . ?
 I13 I11 I12 I10 170(2) . . . . ?
 I13 I11 I12 I15 -31(3) . . . . ?
 I13 I14 I15 I8 93.6(8) . . . . ?
 I13 I14 I15 I12 16.6(3) . . . . ?
 I13 I14 I15 I16 177(2) . . . . ?
 I15 I12 I13 I11 44(3) . . . . ?
 I15 I12 I13 I14 29.7(11) . . . . ?
 I16 I14 I15 I8 -82.9(17) . . . . ?
 I16 I14 I15 I12 -160(2) . . . . ?
 I16 I14 I15 I13 -177(2) . . . . ?
 P1 N33 C49 C50 -37.3(10) . . . . ?
 P1 N33 C59 C60 -36.3(12) . . . . ?
 P1 N33 C69 C70 -43.0(11) . . . . ?
 P1 N34 C50 C49 -19.2(11) . . . . ?
 P1 N34 C51 C52 -80.6(12) . . . . ?
 P1 N35 C60 C59 -11.3(16) . . . . ?
 P1 N35 C61 C62 111.2(11) . . . . ?
 P1 N36 C70 C69 -22.5(15) . . . . ?
 P1 N36 C71 C72 131.2(9) . . . . ?
 O18 C55 C56 C57 -175.0(16) . . . . ?
 O19 C65 C66 C67 -176.2(12) . . . . ?
 O20 C75 C76 C77 178.9(11) . . . . ?
 N33 P1 N34 C50 -2.8(8) . . . . ?
 N33 P1 N34 C51 164.2(8) . . . . ?
 N33 P1 N35 C60 -8.9(10) . . . . ?
 N33 P1 N35 C61 154.0(9) . . . . ?
 N33 P1 N36 C70 -1.5(11) . . . . ?
 N33 P1 N36 C71 167.4(9) . . . . ?
 N33 C49 C50 N34 35.9(11) . . . . ?
 N33 C59 C60 N35 31.1(15) . . . . ?
 N33 C69 C70 N36 41.2(13) . . . . ?
 N34 P1 N35 C60 73.7(11) . . . . ?
 N34 P1 N35 C61 -123.4(9) . . . . ?
 N34 P1 N36 C70 -83.6(12) . . . . ?
 N34 P1 N36 C71 85.3(9) . . . . ?
 N34 C51 C52 C53 162.4(12) . . . . ?
 N34 C51 C52 C57 -16.2(19) . . . . ?
 N35 P1 N34 C50 -85.5(9) . . . . ?
 N35 P1 N34 C51 81.4(9) . . . . ?
 N35 P1 N36 C70 80.8(11) . . . . ?
 N35 P1 N36 C71 -110.3(10) . . . . ?
 N35 C61 C62 C63 97.4(14) . . . . ?
 N35 C61 C62 C67 -87.4(13) . . . . ?
 N36 P1 N34 C50 78.9(9) . . . . ?
 N36 P1 N34 C51 -114.2(8) . . . . ?
 N36 P1 N35 C60 -90.5(11) . . . . ?
 N36 P1 N35 C61 72.4(10) . . . . ?
 N36 C71 C72 C73 125.3(10) . . . . ?
 N36 C71 C72 C77 -60.3(13) . . . . ?
 C49 N33 C59 C60 -151.8(10) . . . . ?
 C49 N33 C69 C70 74.2(11) . . . . ?
 C50 N34 C51 C52 87.0(13) . . . . ?
 C51 N34 C50 C49 173.3(9) . . . . ?
 C51 C52 C53 C54 -177.0(14) . . . . ?
 C51 C52 C57 C56 178.9(14) . . . . ?
 C52 C53 C54 C55 -5(3) . . . . ?
 C53 C52 C57 C56 0(2) . . . . ?
 C53 C54 C55 O18 177.8(16) . . . . ?
 C53 C54 C55 C56 6(3) . . . . ?
 C54 C55 C56 C57 -4(3) . . . . ?
 C55 C56 C57 C52 1(2) . . . . ?
 C57 C52 C53 C54 2(2) . . . . ?
 C58 O18 C55 C54 -163(2) . . . . ?
 C58 O18 C55 C56 9(3) . . . . ?
 C59 N33 C49 C50 77.7(11) . . . . ?
 C59 N33 C69 C70 -158.8(9) . . . . ?
 C60 N35 C61 C62 -84.8(14) . . . . ?
 C61 N35 C60 C59 -175.4(11) . . . . ?
 C61 C62 C63 C64 179.1(15) . . . . ?
 C61 C62 C67 C66 -177.1(10) . . . . ?
 C62 C63 C64 C65 -4(3) . . . . ?
 C63 C62 C67 C66 -1.7(17) . . . . ?
 C63 C64 C65 O19 178.7(17) . . . . ?
 C63 C64 C65 C66 3(3) . . . . ?
 C64 C65 C66 C67 -1(2) . . . . ?
 C65 C66 C67 C62 0.2(18) . . . . ?
 C67 C62 C63 C64 4(2) . . . . ?
 C68 O19 C65 C64 -174.1(15) . . . . ?
 C68 O19 C65 C66 2(2) . . . . ?
 C69 N33 C49 C50 -154.1(9) . . . . ?
 C69 N33 C59 C60 79.4(12) . . . . ?
 C70 N36 C71 C72 -59.1(14) . . . . ?
 C71 N36 C70 C69 167.6(10) . . . . ?
 C71 C72 C73 C74 174.6(9) . . . . ?
 C71 C72 C77 C76 -174.8(10) . . . . ?
 C72 C73 C74 C75 -1.1(15) . . . . ?
 C73 C72 C77 C76 -0.1(15) . . . . ?
 C73 C74 C75 O20 -178.8(10) . . . . ?
 C73 C74 C75 C76 2.2(15) . . . . ?
 C74 C75 C76 C77 -2.2(16) . . . . ?
 C75 C76 C77 C72 1.2(17) . . . . ?
 C77 C72 C73 C74 0.0(14) . . . . ?
 C78 O20 C75 C74 11(4) . . . . ?
 C78 O20 C75 C76 -170(4) . . . . ?
 C79 O20 C75 C74 167.6(15) . . . . ?
 C79 O20 C75 C76 -13(2) . . . . ?
 I17 I18 I19 I20 -145.0(14) . . . . ?
 I17 I18 I19 I21 171.8(6) . . . . ?
 I17 I18 I19 I22 -177.6(6) . . . . ?
 I17 I18 I20 I16 74(5) . . . 4_444 ?
 I17 I18 I20 I19 134.9(14) . . . . ?
 I17 I18 I20 I21 170.7(8) . . . . ?
 I17 I18 I20 I22 -179.5(6) . . . . ?
 I18 I21 I22 I2 -173.2(8) . . . 4_445 ?
 I18 I21 I22 I19 16.3(8) . . . . ?
 I18 I21 I22 I20 10.5(7) . . . . ?
 I19 I18 I20 I16 -61(5) . . . 4_444 ?
 I19 I18 I20 I21 35.8(12) . . . . ?
 I19 I18 I20 I22 45.5(13) . . . . ?
 I19 I21 I22 I2 170.5(14) . . . 4_445 ?
 I19 I21 I22 I18 -16.3(8) . . . . ?
 I19 I21 I22 I20 -5.8(12) . . . . ?
 I20 I18 I19 I21 -43.2(14) . . . . ?
 I20 I18 I19 I22 -32.6(13) . . . . ?
 I20 I21 I22 I2 176.4(7) . . . 4_445 ?
 I20 I21 I22 I18 -10.5(7) . . . . ?
 I20 I21 I22 I19 5.8(12) . . . . ?
 I21 I18 I19 I20 43.2(14) . . . . ?
 I21 I18 I19 I22 10.6(6) . . . . ?
 I21 I18 I20 I16 -97(5) . . . 4_444 ?
 I21 I18 I20 I19 -35.8(12) . . . . ?
 I21 I18 I20 I22 9.8(7) . . . . ?
 I22 I18 I19 I20 32.6(13) . . . . ?
 I22 I18 I19 I21 -10.6(6) . . . . ?
 I22 I18 I20 I16 -107(5) . . . 4_444 ?
 I22 I18 I20 I19 -45.5(13) . . . . ?
 I22 I18 I20 I21 -9.8(7) . . . . ?
 N1 C2 C4 N3 -121.1(10) . . . . ?
 N1 C2 C4 N4 -2.0(10) . . . . ?
 N2 C2 C4 N3 -2.0(12) . . . . ?
 N2 C2 C4 N4 117.1(9) . . . . ?
 N5 C8 C10 N7 -120.8(11) . . . . ?
 N5 C8 C10 N8 0.5(12) . . . . ?
 N6 C8 C10 N7 -1.3(14) . . . . ?
 N6 C8 C10 N8 120.0(11) . . . . ?
 N9 C14 C16 N11 -117.8(9) . . . . ?
 N9 C14 C16 N12 4.4(10) . . . . ?
 N10 C14 C16 N11 1.8(11) . . . . ?
 N10 C14 C16 N12 124.0(9) . . . . ?
 N13 C20 C22 N15 -118.8(9) . . . . ?
 N13 C20 C22 N16 3.2(11) . . . . ?
 N14 C20 C22 N15 2.6(11) . . . . ?
 N14 C20 C22 N16 124.7(9) . . . . ?
 N17 C26 C28 N19 -121.1(8) . . . . ?
 N17 C26 C28 N20 -2.3(9) . . . . ?
 N18 C26 C28 N19 -1.3(9) . . . . ?
 N18 C26 C28 N20 117.5(8) . . . . ?
 N21 C32 C34 N23 -128.0(8) . . . . ?
 N21 C32 C34 N24 -7.8(9) . . . . ?
 N22 C32 C34 N23 -6.9(10) . . . . ?
 N22 C32 C34 N24 113.3(9) . . . . ?
 N25 C38 C40 N27 -116.4(10) . . . . ?
 N25 C38 C40 N28 3.0(10) . . . . ?
 N26 C38 C40 N27 4.1(12) . . . . ?
 N26 C38 C40 N28 123.5(10) . . . . ?
 N29 C44 C46 N31 -116.6(10) . . . . ?
 N29 C44 C46 N32 2.4(12) . . . . ?
 N30 C44 C46 N31 4.5(12) . . . . ?
 N30 C44 C46 N32 123.5(10) . . . . ?
 C1 N1 C2 N2 -114.7(11) . . . . ?
 C1 N1 C2 C4 -3.3(11) . . . . ?
 C1 N1 C47 N32 123.9(13) . . . . ?
 C1 N4 C4 N3 119.3(12) . . . . ?
 C1 N4 C4 C2 6.9(12) . . . . ?
 C1 N4 C5 N5 -123.9(16) . . . . ?
 C2 N1 C1 O1 -172.7(11) . . . . ?
 C2 N1 C1 N4 7.7(13) . . . . ?
 C2 N1 C47 N32 -80.1(14) . . . . ?
 C2 N2 C3 O9 170.1(10) . . . . ?
 C2 N2 C3 N3 -10.1(12) . . . . ?
 C2 N2 C48 N31 83.4(12) . . . . ?
 C3 N2 C2 N1 118.7(11) . . . . ?
 C3 N2 C2 C4 7.2(12) . . . . ?
 C3 N2 C48 N31 -125.6(11) . . . . ?
 C3 N3 C4 N4 -114.9(12) . . . . ?
 C3 N3 C4 C2 -3.8(13) . . . . ?
 C3 N3 C6 N6 120.7(11) . . . . ?
 C4 N3 C3 O9 -171.6(10) . . . . ?
 C4 N3 C3 N2 8.6(12) . . . . ?
 C4 N3 C6 N6 -87.1(13) . . . . ?
 C4 N4 C1 O1 171.1(11) . . . . ?
 C4 N4 C1 N1 -9.3(13) . . . . ?
 C4 N4 C5 N5 77.1(18) . . . . ?
 C5 N4 C1 O1 10.2(19) . . . . ?
 C5 N4 C1 N1 -170.2(11) . . . . ?
 C5 N4 C4 N3 -80.3(14) . . . . ?
 C5 N4 C4 C2 167.4(10) . . . . ?
 C5 N5 C7 O2 -20(2) . . . . ?
 C5 N5 C7 N8 161.7(14) . . . . ?
 C5 N5 C8 N6 90.6(15) . . . . ?
 C5 N5 C8 C10 -158.3(12) . . . . ?
 C6 N3 C3 O9 -16.2(16) . . . . ?
 C6 N3 C3 N2 164.0(9) . . . . ?
 C6 N3 C4 N4 90.2(14) . . . . ?
 C6 N3 C4 C2 -158.8(10) . . . . ?
 C6 N6 C8 N5 -79.9(15) . . . . ?
 C6 N6 C8 C10 167.6(12) . . . . ?
 C6 N6 C9 O10 9.4(19) . . . . ?
 C6 N6 C9 N7 -170.7(11) . . . . ?
 C7 N5 C5 N4 122.3(16) . . . . ?
 C7 N5 C8 N6 -116.1(12) . . . . ?
 C7 N5 C8 C10 -4.9(14) . . . . ?
 C7 N8 C10 N7 118.4(13) . . . . ?
 C7 N8 C10 C8 4.2(14) . . . . ?
 C7 N8 C11 N9 -116.8(15) . . . . ?
 C8 N5 C5 N4 -87(2) . . . . ?
 C8 N5 C7 O2 -173.7(14) . . . . ?
 C8 N5 C7 N8 7.8(16) . . . . ?
 C8 N6 C6 N3 76.3(15) . . . . ?
 C8 N6 C9 O10 170.0(12) . . . . ?
 C8 N6 C9 N7 -10.1(14) . . . . ?
 C9 N6 C6 N3 -125.2(12) . . . . ?
 C9 N6 C8 N5 119.4(12) . . . . ?
 C9 N6 C8 C10 6.8(15) . . . . ?
 C9 N7 C10 N8 -118.1(12) . . . . ?
 C9 N7 C10 C8 -4.6(14) . . . . ?
 C9 N7 C12 N10 117.9(12) . . . . ?
 C10 N7 C9 O10 -170.9(11) . . . . ?
 C10 N7 C9 N6 9.1(13) . . . . ?
 C10 N7 C12 N10 -85.2(15) . . . . ?
 C10 N8 C7 O2 174.0(14) . . . . ?
 C10 N8 C7 N5 -7.5(16) . . . . ?
 C10 N8 C11 N9 87.2(17) . . . . ?
 C11 N8 C7 O2 16(2) . . . . ?
 C11 N8 C7 N5 -165.3(13) . . . . ?
 C11 N8 C10 N7 -82.8(15) . . . . ?
 C11 N8 C10 C8 163.0(11) . . . . ?
 C11 N9 C13 O3 -8.9(17) . . . . ?
 C11 N9 C13 N12 167.8(10) . . . . ?
 C11 N9 C14 N10 80.9(13) . . . . ?
 C11 N9 C14 C16 -168.4(9) . . . . ?
 C12 N7 C9 O10 -11.6(17) . . . . ?
 C12 N7 C9 N6 168.4(11) . . . . ?
 C12 N7 C10 N8 82.8(15) . . . . ?
 C12 N7 C10 C8 -163.7(11) . . . . ?
 C12 N10 C14 N9 -80.3(14) . . . . ?
 C12 N10 C14 C16 169.1(10) . . . . ?
 C12 N10 C15 O11 8.3(18) . . . . ?
 C12 N10 C15 N11 -172.8(11) . . . . ?
 C13 N9 C11 N8 112.8(14) . . . . ?
 C13 N9 C14 N10 -116.6(11) . . . . ?
 C13 N9 C14 C16 -5.9(11) . . . . ?
 C13 N12 C16 N11 111.4(12) . . . . ?
 C13 N12 C16 C14 -1.8(12) . . . . ?
 C13 N12 C17 N13 -108.6(13) . . . . ?
 C14 N9 C11 N8 -86.6(16) . . . . ?
 C14 N9 C13 O3 -171.7(10) . . . . ?
 C14 N9 C13 N12 5.1(12) . . . . ?
 C14 N10 C12 N7 85.5(15) . . . . ?
 C14 N10 C15 O11 174.2(11) . . . . ?
 C14 N10 C15 N11 -6.9(13) . . . . ?
 C15 N10 C12 N7 -110.0(13) . . . . ?
 C15 N10 C14 N9 113.6(11) . . . . ?
 C15 N10 C14 C16 3.0(12) . . . . ?
 C15 N11 C16 N12 -119.5(11) . . . . ?
 C15 N11 C16 C14 -6.2(11) . . . . ?
 C15 N11 C18 N14 115.8(11) . . . . ?
 C16 N11 C15 O11 -172.9(11) . . . . ?
 C16 N11 C15 N10 8.3(12) . . . . ?
 C16 N11 C18 N14 -87.2(12) . . . . ?
 C16 N12 C13 O3 174.8(11) . . . . ?
 C16 N12 C13 N9 -1.9(13) . . . . ?
 C16 N12 C17 N13 81.7(16) . . . . ?
 C17 N12 C13 O3 4.1(18) . . . . ?
 C17 N12 C13 N9 -172.6(10) . . . . ?
 C17 N12 C16 N11 -78.2(14) . . . . ?
 C17 N12 C16 C14 168.7(10) . . . . ?
 C17 N13 C19 O4 -7.8(18) . . . . ?
 C17 N13 C19 N16 169.1(10) . . . . ?
 C17 N13 C20 N14 79.8(14) . . . . ?
 C17 N13 C20 C22 -168.1(10) . . . . ?
 C18 N11 C15 O11 -14.1(17) . . . . ?
 C18 N11 C15 N10 167.1(9) . . . . ?
 C18 N11 C16 N12 81.4(13) . . . . ?
 C18 N11 C16 C14 -165.2(9) . . . . ?
 C18 N14 C20 N13 -76.7(14) . . . . ?
 C18 N14 C20 C22 171.5(9) . . . . ?
 C18 N14 C21 O12 1.8(16) . . . . ?
 C18 N14 C21 N15 -176.8(9) . . . . ?
 C19 N13 C17 N12 114.8(12) . . . . ?
 C19 N13 C20 N14 -118.1(11) . . . . ?
 C19 N13 C20 C22 -6.0(12) . . . . ?
 C19 N16 C22 N15 113.5(11) . . . . ?
 C19 N16 C22 C20 0.3(12) . . . . ?
 C19 N16 C23 N17 -117.8(12) . . . . ?
 C20 N13 C17 N12 -84.8(15) . . . . ?
 C20 N13 C19 O4 -170.3(11) . . . . ?
 C20 N13 C19 N16 6.5(13) . . . . ?
 C20 N14 C18 N11 83.5(13) . . . . ?
 C20 N14 C21 O12 169.6(10) . . . . ?
 C20 N14 C21 N15 -9.0(12) . . . . ?
 C21 N14 C18 N11 -110.2(11) . . . . ?
 C21 N14 C20 N13 115.4(11) . . . . ?
 C21 N14 C20 C22 3.6(12) . . . . ?
 C21 N15 C22 N16 -122.2(11) . . . . ?
 C21 N15 C22 C20 -8.2(12) . . . . ?
 C21 N15 C24 N18 124.6(11) . . . . ?
 C22 N15 C21 O12 -167.7(10) . . . . ?
 C22 N15 C21 N14 10.9(12) . . . . ?
 C22 N15 C24 N18 -77.9(13) . . . . ?
 C22 N16 C19 O4 172.8(10) . . . . ?
 C22 N16 C19 N13 -4.1(12) . . . . ?
 C22 N16 C23 N17 84.9(15) . . . . ?
 C23 N16 C19 O4 12.8(17) . . . . ?
 C23 N16 C19 N13 -164.1(11) . . . . ?
 C23 N16 C22 N15 -87.2(13) . . . . ?
 C23 N16 C22 C20 159.7(10) . . . . ?
 C23 N17 C25 O5 -6.5(18) . . . . ?
 C23 N17 C25 N20 172.9(10) . . . . ?
 C23 N17 C26 N18 80.9(14) . . . . ?
 C23 N17 C26 C28 -168.5(10) . . . . ?
 C24 N15 C21 O12 -8.1(16) . . . . ?
 C24 N15 C21 N14 170.5(10) . . . . ?
 C24 N15 C22 N16 78.0(14) . . . . ?
 C24 N15 C22 C20 -168.0(10) . . . . ?
 C24 N18 C26 N17 -88.5(12) . . . . ?
 C24 N18 C26 C28 160.6(9) . . . . ?
 C24 N18 C27 O13 17.4(15) . . . . ?
 C24 N18 C27 N19 -163.5(9) . . . . ?
 C25 N17 C23 N16 117.9(12) . . . . ?
 C25 N17 C26 N18 -113.1(11) . . . . ?
 C25 N17 C26 C28 -2.5(11) . . . . ?
 C25 N20 C28 N19 118.1(10) . . . . ?
 C25 N20 C28 C26 6.6(10) . . . . ?
 C25 N20 C29 N21 -129.5(11) . . . . ?
 C26 N17 C23 N16 -77.3(14) . . . . ?
 C26 N17 C25 O5 -172.7(11) . . . . ?
 C26 N17 C25 N20 6.7(12) . . . . ?
 C26 N18 C24 N15 86.8(12) . . . . ?
 C26 N18 C27 O13 172.0(9) . . . . ?
 C26 N18 C27 N19 -8.9(11) . . . . ?
 C27 N18 C24 N15 -120.7(10) . . . . ?
 C27 N18 C26 N17 117.1(11) . . . . ?
 C27 N18 C26 C28 6.2(10) . . . . ?
 C27 N19 C28 N20 -114.8(10) . . . . ?
 C27 N19 C28 C26 -3.8(10) . . . . ?
 C27 N19 C30 N22 125.6(10) . . . . ?
 C28 N19 C27 O13 -173.1(9) . . . . ?
 C28 N19 C27 N18 7.8(10) . . . . ?
 C28 N19 C30 N22 -85.6(12) . . . . ?
 C28 N20 C25 O5 171.0(11) . . . . ?
 C28 N20 C25 N17 -8.3(12) . . . . ?
 C28 N20 C29 N21 75.9(14) . . . . ?
 C29 N20 C25 O5 14.7(19) . . . . ?
 C29 N20 C25 N17 -164.6(10) . . . . ?
 C29 N20 C28 N19 -85.1(12) . . . . ?
 C29 N20 C28 C26 163.4(9) . . . . ?
 C29 N21 C31 O6 -15.2(17) . . . . ?
 C29 N21 C31 N24 164.2(10) . . . . ?
 C29 N21 C32 N22 90.7(12) . . . . ?
 C29 N21 C32 C34 -157.9(9) . . . . ?
 C30 N19 C27 O13 -21.7(14) . . . . ?
 C30 N19 C27 N18 159.2(9) . . . . ?
 C30 N19 C28 N20 93.6(11) . . . . ?
 C30 N19 C28 C26 -155.4(9) . . . . ?
 C30 N22 C32 N21 -81.4(13) . . . . ?
 C30 N22 C32 C34 166.1(9) . . . . ?
 C30 N22 C33 O14 14.5(16) . . . . ?
 C30 N22 C33 N23 -164.4(9) . . . . ?
 C31 N21 C29 N20 117.4(11) . . . . ?
 C31 N21 C32 N22 -107.9(11) . . . . ?
 C31 N21 C32 C34 3.5(11) . . . . ?
 C31 N24 C34 N23 123.0(10) . . . . ?
 C31 N24 C34 C32 9.6(10) . . . . ?
 C31 N24 C35 N25 -121.4(12) . . . . ?
 C32 N21 C29 N20 -82.9(14) . . . . ?
 C32 N21 C31 O6 -177.0(11) . . . . ?
 C32 N21 C31 N24 2.4(11) . . . . ?
 C32 N22 C30 N19 76.1(13) . . . . ?
 C32 N22 C33 O14 170.8(10) . . . . ?
 C32 N22 C33 N23 -8.1(12) . . . . ?
 C33 N22 C30 N19 -129.3(10) . . . . ?
 C33 N22 C32 N21 121.8(11) . . . . ?
 C33 N22 C32 C34 9.4(11) . . . . ?
 C33 N23 C34 N24 -110.4(11) . . . . ?
 C33 N23 C34 C32 2.8(11) . . . . ?
 C33 N23 C36 N26 109.1(11) . . . . ?
 C34 N23 C33 O14 -176.0(10) . . . . ?
 C34 N23 C33 N22 2.9(11) . . . . ?
 C34 N23 C36 N26 -78.7(13) . . . . ?
 C34 N24 C31 O6 171.5(10) . . . . ?
 C34 N24 C31 N21 -7.9(11) . . . . ?
 C34 N24 C35 N25 88.1(12) . . . . ?
 C35 N24 C31 O6 17.7(16) . . . . ?
 C35 N24 C31 N21 -161.7(9) . . . . ?
 C35 N24 C34 N23 -83.6(12) . . . . ?
 C35 N24 C34 C32 163.1(9) . . . . ?
 C35 N25 C37 O7 -7.7(19) . . . . ?
 C35 N25 C37 N28 172.6(11) . . . . ?
 C35 N25 C38 N26 77.6(12) . . . . ?
 C35 N25 C38 C40 -169.9(10) . . . . ?
 C36 N23 C33 O14 -2.9(16) . . . . ?
 C36 N23 C33 N22 176.1(9) . . . . ?
 C36 N23 C34 N24 76.7(13) . . . . ?
 C36 N23 C34 C32 -170.2(9) . . . . ?
 C36 N26 C38 N25 -81.8(13) . . . . ?
 C36 N26 C38 C40 165.9(11) . . . . ?
 C36 N26 C39 O15 6.7(17) . . . . ?
 C36 N26 C39 N27 -171.2(10) . . . . ?
 C37 N25 C35 N24 117.3(12) . . . . ?
 C37 N25 C38 N26 -120.2(10) . . . . ?
 C37 N25 C38 C40 -7.7(11) . . . . ?
 C37 N28 C40 N27 113.4(12) . . . . ?
 C37 N28 C40 C38 2.8(13) . . . . ?
 C37 N28 C41 N29 -106.4(15) . . . . ?
 C38 N25 C35 N24 -82.2(14) . . . . ?
 C38 N25 C37 O7 -170.4(12) . . . . ?
 C38 N25 C37 N28 9.9(13) . . . . ?
 C38 N26 C36 N23 84.2(14) . . . . ?
 C38 N26 C39 O15 172.8(10) . . . . ?
 C38 N26 C39 N27 -5.1(12) . . . . ?
 C39 N26 C36 N23 -111.5(11) . . . . ?
 C39 N26 C38 N25 112.8(11) . . . . ?
 C39 N26 C38 C40 0.5(12) . . . . ?
 C39 N27 C40 N28 -117.7(11) . . . . ?
 C39 N27 C40 C38 -7.6(13) . . . . ?
 C39 N27 C42 N30 110.6(12) . . . . ?
 C40 N27 C39 O15 -169.7(11) . . . . ?
 C40 N27 C39 N26 8.2(13) . . . . ?
 C40 N27 C42 N30 -85.2(14) . . . . ?
 C40 N28 C37 O7 172.6(12) . . . . ?
 C40 N28 C37 N25 -7.8(14) . . . . ?
 C40 N28 C41 N29 88.8(17) . . . . ?
 C41 N28 C37 O7 7(2) . . . . ?
 C41 N28 C37 N25 -173.8(12) . . . . ?
 C41 N28 C40 N27 -80.2(15) . . . . ?
 C41 N28 C40 C38 169.1(11) . . . . ?
 C41 N29 C43 O8 -9(2) . . . . ?
 C41 N29 C43 N32 170.4(13) . . . . ?
 C41 N29 C44 N30 79.8(16) . . . . ?
 C41 N29 C44 C46 -168.7(11) . . . . ?
 C42 N27 C39 O15 -3.9(17) . . . . ?
 C42 N27 C39 N26 174.0(10) . . . . ?
 C42 N27 C40 N28 76.7(15) . . . . ?
 C42 N27 C40 C38 -173.2(10) . . . . ?
 C42 N30 C44 N29 -80.4(15) . . . . ?
 C42 N30 C44 C46 166.1(10) . . . . ?
 C42 N30 C45 O16 8.5(18) . . . . ?
 C42 N30 C45 N31 -171.3(10) . . . . ?
 C43 N29 C41 N28 112.3(15) . . . . ?
 C43 N29 C44 N30 -117.7(13) . . . . ?
 C43 N29 C44 C46 -6.3(14) . . . . ?
 C43 N32 C46 N31 114.2(13) . . . . ?
 C43 N32 C46 C44 2.2(14) . . . . ?
 C43 N32 C47 N1 -121.8(15) . . . . ?
 C44 N29 C41 N28 -87.0(17) . . . . ?
 C44 N29 C43 O8 -171.5(15) . . . . ?
 C44 N29 C43 N32 7.8(16) . . . . ?
 C44 N30 C42 N27 87.6(14) . . . . ?
 C44 N30 C45 O16 172.8(10) . . . . ?
 C44 N30 C45 N31 -7.0(13) . . . . ?
 C45 N30 C42 N27 -109.3(12) . . . . ?
 C45 N30 C44 N29 114.8(13) . . . . ?
 C45 N30 C44 C46 1.3(13) . . . . ?
 C45 N31 C46 N32 -119.8(10) . . . . ?
 C45 N31 C46 C44 -9.1(12) . . . . ?
 C45 N31 C48 N2 125.5(11) . . . . ?
 C46 N31 C45 O16 -169.7(11) . . . . ?
 C46 N31 C45 N30 10.2(12) . . . . ?
 C46 N31 C48 N2 -84.1(13) . . . . ?
 C46 N32 C43 O8 173.2(16) . . . . ?
 C46 N32 C43 N29 -6.0(16) . . . . ?
 C46 N32 C47 N1 78.5(17) . . . . ?
 C47 N1 C1 O1 -14.7(18) . . . . ?
 C47 N1 C1 N4 165.7(10) . . . . ?
 C47 N1 C2 N2 87.4(13) . . . . ?
 C47 N1 C2 C4 -161.1(10) . . . . ?
 C47 N32 C43 O8 12(3) . . . . ?
 C47 N32 C43 N29 -167.7(13) . . . . ?
 C47 N32 C46 N31 -84.4(15) . . . . ?
 C47 N32 C46 C44 163.5(13) . . . . ?
 C48 N2 C2 N1 -87.5(13) . . . . ?
 C48 N2 C2 C4 161.1(10) . . . . ?
 C48 N2 C3 O9 16.6(15) . . . . ?
 C48 N2 C3 N3 -163.6(9) . . . . ?
 C48 N31 C45 O16 -16.8(16) . . . . ?
 C48 N31 C45 N30 163.1(10) . . . . ?
 C48 N31 C46 N32 87.0(12) . . . . ?
 C48 N31 C46 C44 -162.3(10) . . . . ?

_shelx_res_file
;
TITL azaf12_i2_02_a.res in R3
    azaf12_i2_02.res
    created by SHELXL-2018/3 at 08:14:51 on 14-Apr-2021
REM Old TITL azaf12_i2_02_auto in R3
REM SHELXT solution in R3: R1 0.262, Rweak 0.144, Alpha 0.015
REM <I/s> 0.000 for 0 systematic absences, Orientation as input
REM Flack x = -0.352 ( 0.026 ) from 6455 Parsons quotients
REM Formula found by SHELXT: C285 N90 O66 P13
CELL 1.54184 39.6704 39.6704 16.802 90 90 120
ZERR 9 0.0005 0.0005 0.0002 0 0 0
LATT -3
SYMM -Y,+X-Y,+Z
SYMM +Y-X,-X,+Z
SFAC C H I N O P
UNIT 702 810 44.85 324 180 9
RIGU 0.001 0.001 O18 C52 > C58
RIGU 0.001 0.001 O20 C78 C79
DFIX 1.45 0.01 O20 C78
SIMU 0.01 0.02 1.7 C55 O18 C58
RIGU I1 > I16
RIGU I17 > I22

L.S. 10
PLAN  20
SIZE 0.08 0.18 0.22
TEMP 21.85
CONF
list 4
MORE -1
BOND $H
fmap 2
acta
SHEL 1000 0.85
TWIN -1 0 0 0 -1 0 0 0 -1 2
OMIT 4 5 -1
OMIT -5 9 1
REM <olex2.extras>
REM <HklSrc "%./azaf12_i2_02.hkl">
REM </olex2.extras>

WGHT    0.200000
BASF   0.03929
FVAR       0.07639
PART 2
I1    3    0.378610    0.721112    0.323247    10.10000    0.15264    0.07236 =
         0.19147    0.07719    0.04011    0.05574
I2    3    0.396325    0.679028    0.319400    10.10000    0.11697    0.13328 =
         0.25311   -0.09927   -0.04183    0.09482
I3    3    0.380584    0.684392    0.433583    10.25000    0.06072    0.10549 =
         0.11895   -0.00236   -0.01645    0.01775
I4    3    0.382079    0.629048    0.443570    10.60000    0.10822    0.18179 =
         0.25204    0.02169    0.05210    0.07516
I5    3    0.354932    0.649632    0.551670    10.10000    0.06511    0.08669 =
         0.19665    0.01123   -0.03151    0.01660
I6    3    0.333333    0.666667    0.624291    10.13333    0.12010    0.12010 =
         0.18202    0.00000    0.00000    0.06005
I7    3    0.345772    0.661176    0.670051    10.10000    0.05162    0.10126 =
         0.22493    0.02346    0.00591    0.01459
I8    3    0.348969    0.650991    0.779267    10.20000    0.10086    0.10221 =
         0.17587   -0.02131    0.03631   -0.00763
I9    3    0.395530    0.574954    0.622107    10.10000    0.10450    0.08048 =
         0.15286   -0.01725    0.03691   -0.02009
I10   3    0.430427    0.567935    0.650031    10.25000    0.14460    0.07747 =
         0.11132    0.00767    0.00226    0.00120
I11   3    0.392127    0.587678    0.700071    10.10000    0.13174    0.09153 =
         0.17277   -0.01147    0.03214   -0.01573
I12   3    0.394597    0.585327    0.769773    10.60000    0.12450    0.06742 =
         0.14909   -0.01556    0.00428   -0.02478
I13   3    0.389345    0.584759    0.839388    10.25000    0.11959    0.11534 =
         0.19258    0.07376   -0.01570    0.01474
I14   3    0.354623    0.604220    0.928970    10.25000    0.33190    0.24074 =
         0.07546    0.02229   -0.02255    0.17254
I15   3    0.379412    0.619632    0.914003    10.25000    0.29408    0.20430 =
         0.08801    0.06425    0.07059    0.11607
I16   3    0.414962    0.676519    0.943116    10.20000    0.36697    0.25632 =
         0.16687    0.07284    0.13045    0.21565

PART 0
P1    6    0.248453    0.344593    0.736197    11.00000    0.04377    0.04930 =
         0.03518    0.00402    0.00418    0.02228
AFIX   3
H1    2    0.255233    0.348083    0.678407    11.00000   -1.50000
AFIX   0
O18   5    0.088976    0.296340    0.489860    11.00000    0.08653    0.13661 =
         0.14605    0.03730   -0.02371    0.04624
O19   5    0.136541    0.396390    0.446787    11.00000    0.10797    0.09097 =
         0.08110   -0.00727   -0.02308    0.07451
O20   5    0.462528    0.513137    0.755123    11.00000    0.09462    0.09947 =
         0.08599   -0.02222   -0.00577   -0.00301
N33   4    0.232414    0.334684    0.849081    11.00000    0.06338    0.04636 =
         0.03518    0.01038    0.01138    0.02787
N34   4    0.218810    0.296945    0.723494    11.00000    0.04833    0.05520 =
         0.05593   -0.00256    0.00308    0.03193
N35   4    0.230337    0.374004    0.736286    11.00000    0.05637    0.05085 =
         0.05505    0.01234    0.01397    0.02756
N36   4    0.293502    0.360201    0.771713    11.00000    0.04189    0.06933 =
         0.04761    0.01613    0.00291    0.01787
C49   1    0.219270    0.292707    0.864934    11.00000    0.07761    0.06311 =
         0.05566    0.01295    0.01342    0.03885
AFIX  23
H49A  2    0.201677    0.283125    0.910050    11.00000   -1.20000
H49B  2    0.241322    0.289135    0.875510    11.00000   -1.20000
AFIX   0
C50   1    0.198618    0.271956    0.789072    11.00000    0.05587    0.04754 =
         0.07010    0.00105    0.00229    0.03119
AFIX  23
H50A  2    0.198667    0.247621    0.784059    11.00000   -1.20000
H50B  2    0.171819    0.266242    0.790067    11.00000   -1.20000
AFIX   0
C51   1    0.206196    0.280647    0.644004    11.00000    0.06578    0.07633 =
         0.06542   -0.02011   -0.00122    0.04412
AFIX  23
H51A  2    0.198378    0.253253    0.645679    11.00000   -1.20000
H51B  2    0.228265    0.293364    0.608216    11.00000   -1.20000
AFIX   0
C52   1    0.172876    0.284482    0.609618    11.00000    0.04394    0.05235 =
         0.06775   -0.00666   -0.00351    0.01367
C53   1    0.167632    0.279566    0.527051    11.00000    0.11156    0.07454 =
         0.07017   -0.01422   -0.01911    0.05303
AFIX  43
H53   2    0.183309    0.273115    0.497087    11.00000   -1.20000
AFIX   0
C54   1    0.139949    0.284186    0.491323    11.00000    0.10050    0.07738 =
         0.08833    0.00449   -0.02445    0.03571
AFIX  43
H54   2    0.137901    0.282824    0.436137    11.00000   -1.20000
AFIX   0
C55   1    0.115007    0.290782    0.534205    11.00000    0.06631    0.08539 =
         0.11550    0.02098   -0.01676    0.02183
C56   1    0.119434    0.296769    0.617821    11.00000    0.05438    0.12134 =
         0.10836    0.04032    0.01593    0.04661
AFIX  43
H56   2    0.103334    0.302888    0.647159    11.00000   -1.20000
AFIX   0
C57   1    0.148934    0.293048    0.653593    11.00000    0.05833    0.09703 =
         0.07805    0.01600    0.01082    0.04376
AFIX  43
H57   2    0.152559    0.296414    0.708322    11.00000   -1.20000
AFIX   0
C58   1    0.071014    0.313799    0.532132    11.00000    0.11450    0.18924 =
         0.18000    0.06777    0.01326    0.08955
AFIX 133
H58A  2    0.055420    0.319163    0.496323    11.00000   -1.50000
H58B  2    0.090616    0.337675    0.555665    11.00000   -1.50000
H58C  2    0.054769    0.296456    0.573207    11.00000   -1.50000
AFIX   0
C59   1    0.198931    0.342087    0.857375    11.00000    0.09411    0.06621 =
         0.06539    0.01833    0.03397    0.05509
AFIX  23
H59A  2    0.174736    0.319270    0.841728    11.00000   -1.20000
H59B  2    0.196545    0.348527    0.912004    11.00000   -1.20000
AFIX   0
C60   1    0.208029    0.375608    0.803393    11.00000    0.08882    0.06669 =
         0.06213    0.01015    0.02206    0.04687
AFIX  23
H60A  2    0.184114    0.373974    0.784749    11.00000   -1.20000
H60B  2    0.222979    0.399979    0.831801    11.00000   -1.20000
AFIX   0
C61   1    0.244117    0.407159    0.680978    11.00000    0.05163    0.04214 =
         0.06190    0.01303    0.00409    0.01077
AFIX  23
H61A  2    0.267439    0.410700    0.654684    11.00000   -1.20000
H61B  2    0.251274    0.430501    0.711661    11.00000   -1.20000
AFIX   0
C62   1    0.215451    0.403130    0.618868    11.00000    0.05891    0.04868 =
         0.07129    0.02245    0.01469    0.02256
C63   1    0.192315    0.420199    0.628760    11.00000    0.13929    0.08035 =
         0.06346   -0.00359   -0.01603    0.07927
AFIX  43
H63   2    0.194395    0.434022    0.674962    11.00000   -1.20000
AFIX   0
C64   1    0.166685    0.416632    0.570802    11.00000    0.12693    0.09349 =
         0.10545   -0.01455   -0.03366    0.08949
AFIX  43
H64   2    0.150296    0.426686    0.579991    11.00000   -1.20000
AFIX   0
C65   1    0.164198    0.398764    0.499478    11.00000    0.07978    0.05990 =
         0.07239    0.00525   -0.00158    0.04021
C66   1    0.187096    0.382703    0.487791    11.00000    0.06840    0.07626 =
         0.05395    0.01235    0.00724    0.03813
AFIX  43
H66   2    0.185753    0.370187    0.440103    11.00000   -1.20000
AFIX   0
C67   1    0.212420    0.385028    0.547068    11.00000    0.04733    0.06234 =
         0.06265    0.00992    0.00833    0.02850
AFIX  43
H67   2    0.227951    0.373971    0.538103    11.00000   -1.20000
AFIX   0
C68   1    0.131516    0.374274    0.375474    11.00000    0.10498    0.07750 =
         0.09453   -0.01553   -0.02681    0.05829
AFIX 133
H68A  2    0.154421    0.387566    0.343036    11.00000   -1.50000
H68B  2    0.109429    0.371503    0.346432    11.00000   -1.50000
H68C  2    0.127346    0.348996    0.389374    11.00000   -1.50000
AFIX   0
C69   1    0.266707    0.362118    0.895705    11.00000    0.08899    0.06922 =
         0.03999    0.00629    0.00540    0.02618
AFIX  23
H69A  2    0.263948    0.354018    0.950925    11.00000   -1.20000
H69B  2    0.270271    0.388137    0.893401    11.00000   -1.20000
AFIX   0
C70   1    0.301316    0.361018    0.856396    11.00000    0.05571    0.09558 =
         0.04713    0.00641   -0.00320    0.01989
AFIX  23
H70A  2    0.325798    0.383928    0.870271    11.00000   -1.20000
H70B  2    0.302177    0.337972    0.872438    11.00000   -1.20000
AFIX   0
C71   1    0.326488    0.367428    0.720346    11.00000    0.04766    0.05913 =
         0.05709   -0.00659   -0.00083    0.02534
AFIX  23
H71A  2    0.318803    0.366186    0.665135    11.00000   -1.20000
H71B  2    0.332762    0.347004    0.728922    11.00000   -1.20000
AFIX   0
C72   1    0.361747    0.405666    0.735205    11.00000    0.04316    0.06168 =
         0.04355    0.00218    0.00244    0.02205
C73   1    0.397783    0.410054    0.752964    11.00000    0.04974    0.07495 =
         0.03797   -0.00222   -0.00383    0.03341
AFIX  43
H73   2    0.399531    0.387735    0.760188    11.00000   -1.20000
AFIX   0
C74   1    0.430738    0.445164    0.760424    11.00000    0.05046    0.09948 =
         0.04353   -0.00927   -0.00553    0.03752
AFIX  43
H74   2    0.454161    0.446477    0.773357    11.00000   -1.20000
AFIX   0
C75   1    0.429374    0.478681    0.748825    11.00000    0.05095    0.07373 =
         0.04319   -0.01223    0.00532    0.01023
C76   1    0.393501    0.476561    0.731969    11.00000    0.07128    0.06071 =
         0.06118   -0.00805   -0.00805    0.02824
AFIX  43
H76   2    0.391836    0.498978    0.725725    11.00000   -1.20000
AFIX   0
C77   1    0.360840    0.439921    0.725041    11.00000    0.05093    0.06437 =
         0.05650   -0.00431   -0.00832    0.03439
AFIX  43
H77   2    0.337152    0.438212    0.712988    11.00000   -1.20000
AFIX   0
PART 2
C78   1    0.501877    0.520312    0.760333    10.50000    0.09796    0.09014 =
         0.21823   -0.02729   -0.00371    0.00057
AFIX 133
H78A  2    0.505358    0.510522    0.810060    10.50000   -1.50000
H78B  2    0.519770    0.547798    0.757177    10.50000   -1.50000
H78C  2    0.506690    0.507390    0.717229    10.50000   -1.50000
AFIX   0
PART 1
C79   1    0.464263    0.548334    0.728441    10.50000    0.07663    0.07831 =
         0.05685   -0.02412    0.02528   -0.02113
AFIX 133
H79A  2    0.463943    0.548722    0.671323    10.50000   -1.50000
H79B  2    0.487791    0.570361    0.747490    10.50000   -1.50000
H79C  2    0.442216    0.549464    0.748659    10.50000   -1.50000
AFIX   0

PART 0
I17   3    0.231546    0.145662    0.399134    10.25000    0.26530    0.23477 =
         0.15141   -0.09456   -0.08843    0.16935
I18   3    0.159702    0.096276    0.439832    10.25000    0.23440    0.17409 =
         0.21777   -0.04703   -0.01970    0.16122
I19   3    0.164534    0.077782    0.502774    10.20000    0.33163    0.17375 =
         0.13658   -0.04246   -0.05864    0.18561
I20   3    0.124187    0.071729    0.383470    10.10000    0.34965    0.24734 =
         0.14291   -0.10945   -0.11132    0.24700
I21   3    0.106964    0.050303    0.526815    10.20000    0.39496    0.14348 =
         0.24347   -0.04151   -0.03966    0.16967
I22   3    0.075381    0.038787    0.474106    10.20000    0.28974    0.11245 =
         0.41582   -0.07298   -0.11511    0.12410

I23   3   -0.047101    0.279466    0.530864    10.10000    0.15054    0.17757 =
         0.21244    0.05799   -0.03049    0.04607
I24   3   -0.122771    0.253802    0.588800    10.10000    0.11763    0.15048 =
         0.26920    0.09040    0.01243    0.05183
O1    5   -0.002485    0.273722    0.644175    11.00000    0.05410    0.10165 =
         0.12623    0.04362   -0.00340    0.03200
O2    5    0.053190    0.386186    0.691100    11.00000    0.07819    0.06352 =
         0.13098    0.01068   -0.03216    0.03403
O3    5    0.135863    0.483717    0.624235    11.00000    0.08897    0.09221 =
         0.08308   -0.00414   -0.01896    0.06218
O4    5    0.206299    0.504623    0.464954    11.00000    0.07186    0.07861 =
         0.07462    0.01169   -0.01227    0.04488
O5    5    0.219126    0.441660    0.306710    11.00000    0.06545    0.08590 =
         0.08301    0.00091   -0.02257    0.04377
O6    5    0.163828    0.324126    0.269701    11.00000    0.07228    0.09966 =
         0.08172   -0.01762   -0.02253    0.05679
O7    5    0.077163    0.222950    0.328197    11.00000    0.06026    0.12668 =
         0.08988    0.01833    0.00081    0.05397
O8    5    0.008815    0.202385    0.487455    11.00000    0.07537    0.15016 =
         0.08887    0.03396    0.00524    0.06996
O9    5    0.116150    0.264072    0.868351    11.00000    0.05580    0.07098 =
         0.07005    0.01317    0.00699    0.03323
O10   5    0.158796    0.374234    0.949531    11.00000    0.06309    0.06831 =
         0.07000    0.00256   -0.00125    0.04176
O11   5    0.242130    0.467593    0.870042    11.00000    0.07464    0.06784 =
         0.07310    0.01158   -0.00271    0.04470
O12   5    0.316905    0.488761    0.706428    11.00000    0.06235    0.05764 =
         0.05696    0.00429   -0.01371    0.03451
O13   5    0.314456    0.410102    0.552657    11.00000    0.04930    0.07544 =
         0.05140    0.00737   -0.00141    0.02911
O14   5    0.273890    0.296844    0.478342    11.00000    0.05193    0.08266 =
         0.05337    0.00834   -0.00565    0.03026
O15   5    0.192584    0.202988    0.542608    11.00000    0.05076    0.07934 =
         0.04892   -0.00538   -0.00810    0.03663
O16   5    0.127854    0.193061    0.709354    11.00000    0.04634    0.06763 =
         0.06714    0.00133    0.00687    0.03010
N1    4    0.011890    0.230773    0.709421    11.00000    0.05387    0.08187 =
         0.07612    0.01448    0.00440    0.03594
N2    4    0.059628    0.228073    0.795185    11.00000    0.03944    0.06376 =
         0.06782    0.01541    0.00965    0.02893
N3    4    0.067809    0.280706    0.862024    11.00000    0.04762    0.05979 =
         0.07989    0.01557    0.01038    0.02807
N4    4    0.021812    0.283732    0.771396    11.00000    0.04889    0.05848 =
         0.11604    0.02066   -0.00037    0.02117
N5    4    0.052484    0.351808    0.804551    11.00000    0.05842    0.05504 =
         0.12100    0.02776   -0.00125    0.02658
N6    4    0.095449    0.347350    0.903415    11.00000    0.06145    0.05682 =
         0.08990    0.01776    0.00960    0.03632
N7    4    0.133802    0.411723    0.901030    11.00000    0.05900    0.06088 =
         0.07290    0.01300    0.00492    0.03697
N8    4    0.091870    0.416236    0.800716    11.00000    0.06418    0.05015 =
         0.11782    0.02144   -0.00023    0.03147
N9    4    0.144638    0.478345    0.759422    11.00000    0.06531    0.04742 =
         0.07278    0.00593   -0.01132    0.02772
N10   4    0.187808    0.473701    0.858225    11.00000    0.06571    0.05530 =
         0.07787    0.00955    0.00033    0.03366
N11   4    0.238070    0.509605    0.779241    11.00000    0.06453    0.04963 =
         0.05769   -0.00170   -0.00399    0.03500
N12   4    0.196172    0.517935    0.685130    11.00000    0.06272    0.07345 =
         0.06797    0.00556   -0.00872    0.03920
N13   4    0.241958    0.528828    0.580691    11.00000    0.06601    0.07505 =
         0.06271    0.01129   -0.00192    0.04755
N14   4    0.285805    0.523213    0.675730    11.00000    0.05718    0.04803 =
         0.05991    0.00228   -0.01547    0.02613
N15   4    0.308190    0.502584    0.578096    11.00000    0.05303    0.06400 =
         0.05767    0.00796   -0.00313    0.03043
N16   4    0.267703    0.511978    0.481140    11.00000    0.05919    0.06965 =
         0.06501    0.00425   -0.01317    0.03847
N17   4    0.274145    0.471337    0.383385    11.00000    0.05156    0.06752 =
         0.06008    0.00156   -0.01106    0.03024
N18   4    0.311108    0.458137    0.482782    11.00000    0.04714    0.07096 =
         0.04663    0.00209   -0.00683    0.03231
N19   4    0.297276    0.403212    0.420721    11.00000    0.04641    0.07080 =
         0.04251    0.00380   -0.00544    0.03167
N20   4    0.258250    0.415176    0.324618    11.00000    0.05800    0.07736 =
         0.04859    0.00461   -0.00741    0.03816
N21   4    0.228618    0.346825    0.289774    11.00000    0.05506    0.07142 =
         0.04963   -0.00337   -0.00604    0.02964
N22   4    0.269719    0.335435    0.380813    11.00000    0.04857    0.06538 =
         0.05493    0.00646   -0.00380    0.02166
N23   4    0.233563    0.271488    0.369658    11.00000    0.05284    0.07872 =
         0.04250   -0.00299   -0.00341    0.03510
N24   4    0.187420    0.282383    0.294063    11.00000    0.05344    0.08255 =
         0.04629   -0.00770   -0.00438    0.03734
N25   4    0.134165    0.219742    0.330897    11.00000    0.04312    0.08386 =
         0.04751   -0.00366   -0.00157    0.03144
N26   4    0.179224    0.210002    0.412586    11.00000    0.04857    0.08063 =
         0.04259   -0.00368    0.00257    0.03591
N27   4    0.129795    0.172795    0.492584    11.00000    0.04569    0.07435 =
         0.04721   -0.00374    0.00153    0.02603
N28   4    0.084219    0.180127    0.404843    11.00000    0.04756    0.10236 =
         0.05673    0.00926    0.00762    0.03774
N29   4    0.040966    0.168466    0.514403    11.00000    0.04687    0.11958 =
         0.06804    0.01481    0.00450    0.04227
N30   4    0.087586    0.164286    0.603556    11.00000    0.05003    0.07523 =
         0.05599    0.00091    0.00818    0.03292
N31   4    0.066954    0.186161    0.702302    11.00000    0.03806    0.05904 =
         0.05841    0.00865    0.00864    0.02095
N32   4    0.018074    0.187907    0.615232    11.00000    0.05692    0.11769 =
         0.06831    0.01528    0.01272    0.05481
C1    1    0.009058    0.263508    0.702007    11.00000    0.03298    0.09009 =
         0.10886    0.04079    0.01267    0.02705
C2    1    0.022054    0.225410    0.789201    11.00000    0.03765    0.06881 =
         0.07244    0.01136    0.01599    0.02008
AFIX  13
H2    2    0.001467    0.201500    0.813623    11.00000   -1.20000
AFIX   0
C3    1    0.084108    0.258129    0.844130    11.00000    0.04430    0.05659 =
         0.06174    0.01870    0.01673    0.02728
C4    1    0.028084    0.262235    0.833656    11.00000    0.03539    0.05641 =
         0.11039    0.02089    0.02065    0.02389
AFIX  13
H4    2    0.009514    0.255687    0.877456    11.00000   -1.20000
AFIX   0
C5    1    0.016738    0.316901    0.787104    11.00000    0.03749    0.05729 =
         0.18118    0.02242   -0.00053    0.02199
AFIX  23
H5A   2    0.004774    0.321405    0.741044    11.00000   -1.20000
H5B   2   -0.000884    0.310815    0.831751    11.00000   -1.20000
AFIX   0
C6    1    0.081958    0.308042    0.927325    11.00000    0.07105    0.06234 =
         0.06916    0.02487    0.01825    0.03759
AFIX  23
H6A   2    0.061203    0.300440    0.965911    11.00000   -1.20000
H6B   2    0.103092    0.306713    0.953339    11.00000   -1.20000
AFIX   0
C7    1    0.064607    0.385066    0.759106    11.00000    0.05617    0.06515 =
         0.11419    0.02636    0.00249    0.03664
C8    1    0.068453    0.361759    0.883057    11.00000    0.06486    0.06600 =
         0.10202    0.02491    0.02237    0.04298
AFIX  13
H8    2    0.048065    0.354261    0.923352    11.00000   -1.20000
AFIX   0
C9    1    0.131891    0.377309    0.920833    11.00000    0.06329    0.05783 =
         0.05718    0.01121    0.01588    0.03368
C10   1    0.095661    0.405868    0.880635    11.00000    0.06441    0.07219 =
         0.08549    0.00732    0.00878    0.04584
AFIX  13
H10   2    0.087430    0.418905    0.919085    11.00000   -1.20000
AFIX   0
C11   1    0.104739    0.456890    0.780226    11.00000    0.06395    0.05529 =
         0.11924    0.01687    0.00330    0.03855
AFIX  23
H11A  2    0.089301    0.457390    0.735956    11.00000   -1.20000
H11B  2    0.100110    0.469339    0.825264    11.00000   -1.20000
AFIX   0
C12   1    0.166033    0.449180    0.925469    11.00000    0.08075    0.07018 =
         0.05225    0.00602   -0.00058    0.03286
AFIX  23
H12A  2    0.183540    0.444939    0.958786    11.00000   -1.20000
H12B  2    0.156022    0.462689    0.957139    11.00000   -1.20000
AFIX   0
C13   1    0.157161    0.492180    0.682761    11.00000    0.07109    0.05479 =
         0.07737   -0.00740   -0.01566    0.04408
C14   1    0.176286    0.498331    0.817944    11.00000    0.06637    0.05229 =
         0.06041    0.00234    0.00236    0.03745
AFIX  13
H14   2    0.170959    0.514048    0.855362    11.00000   -1.20000
AFIX   0
C15   1    0.224856    0.482502    0.838914    11.00000    0.07092    0.04347 =
         0.06393   -0.00776   -0.01212    0.03217
C16   1    0.212293    0.524120    0.763829    11.00000    0.06497    0.04404 =
         0.06336   -0.00116   -0.00355    0.03212
AFIX  13
H16   2    0.224308    0.551610    0.778852    11.00000   -1.20000
AFIX   0
C17   1    0.216590    0.540461    0.617048    11.00000    0.06982    0.07530 =
         0.07079    0.01402   -0.00053    0.05115
AFIX  23
H17A  2    0.231886    0.567561    0.632713    11.00000   -1.20000
H17B  2    0.197752    0.538508    0.577825    11.00000   -1.20000
AFIX   0
C18   1    0.278772    0.531122    0.755848    11.00000    0.05202    0.05189 =
         0.06972   -0.00833   -0.01414    0.02204
AFIX  23
H18A  2    0.288036    0.558753    0.760868    11.00000   -1.20000
H18B  2    0.293758    0.524771    0.792258    11.00000   -1.20000
AFIX   0
C19   1    0.235428    0.513780    0.506275    11.00000    0.06000    0.05841 =
         0.06177    0.01473   -0.00605    0.03670
C20   1    0.281412    0.542251    0.606826    11.00000    0.05906    0.05395 =
         0.07144    0.01076   -0.00430    0.02791
AFIX  13
H20   2    0.295974    0.570619    0.612891    11.00000   -1.20000
AFIX   0
C21   1    0.304540    0.503265    0.656795    11.00000    0.03617    0.04309 =
         0.06109    0.00127   -0.00611    0.01180
C22   1    0.298205    0.528940    0.538689    11.00000    0.05377    0.05474 =
         0.05910    0.01156   -0.00446    0.02393
AFIX  13
H22   2    0.321435    0.551167    0.515930    11.00000   -1.20000
AFIX   0
C23   1    0.273492    0.506653    0.398874    11.00000    0.08164    0.07289 =
         0.05919    0.01712    0.00007    0.04385
AFIX  23
H23A  2    0.297919    0.528606    0.381287    11.00000   -1.20000
H23B  2    0.252807    0.506482    0.367774    11.00000   -1.20000
AFIX   0
C24   1    0.331803    0.488716    0.539993    11.00000    0.04847    0.06750 =
         0.05796    0.00274   -0.00544    0.02982
AFIX  23
H24A  2    0.353518    0.510439    0.513473    11.00000   -1.20000
H24B  2    0.342394    0.479303    0.580711    11.00000   -1.20000
AFIX   0
C25   1    0.246751    0.442286    0.334570    11.00000    0.05444    0.07177 =
         0.04630    0.01199   -0.00298    0.02741
C26   1    0.307432    0.466857    0.400523    11.00000    0.04081    0.07850 =
         0.04438    0.01352    0.00503    0.01970
AFIX  13
H26   2    0.331659    0.488787    0.380256    11.00000   -1.20000
AFIX   0
C27   1    0.308510    0.422924    0.491966    11.00000    0.02938    0.07466 =
         0.04498    0.01372    0.00882    0.02284
C28   1    0.297050    0.427821    0.357208    11.00000    0.04536    0.07203 =
         0.03869    0.01558    0.00745    0.02945
AFIX  13
H28   2    0.315889    0.431731    0.315387    11.00000   -1.20000
AFIX   0
C29   1    0.242328    0.385783    0.262450    11.00000    0.07652    0.07452 =
         0.05608   -0.00017   -0.01751    0.04516
AFIX  23
H29A  2    0.220933    0.386860    0.237027    11.00000   -1.20000
H29B  2    0.262253    0.392066    0.222481    11.00000   -1.20000
AFIX   0
C30   1    0.304185    0.372023    0.403870    11.00000    0.04292    0.07606 =
         0.05226    0.00570   -0.00649    0.02895
AFIX  23
H30A  2    0.315564    0.367303    0.450640    11.00000   -1.20000
H30B  2    0.323172    0.380041    0.361287    11.00000   -1.20000
AFIX   0
C31   1    0.190513    0.318713    0.283244    11.00000    0.05322    0.08840 =
         0.04113   -0.01227   -0.01172    0.03561
C32   1    0.253485    0.330723    0.302097    11.00000    0.04513    0.07170 =
         0.04610    0.00451    0.00430    0.02468
AFIX  13
H32   2    0.273766    0.339582    0.261193    11.00000   -1.20000
AFIX   0
C33   1    0.260286    0.300671    0.416613    11.00000    0.04055    0.06883 =
         0.04212    0.00213    0.00629    0.02655
C34   1    0.225832    0.286588    0.297397    11.00000    0.05024    0.07413 =
         0.03576    0.00127    0.00138    0.02936
AFIX  13
H34   2    0.231034    0.275562    0.249923    11.00000   -1.20000
AFIX   0
C35   1    0.153409    0.247012    0.268280    11.00000    0.05385    0.09848 =
         0.04070   -0.00371   -0.00515    0.03529
AFIX  23
H35A  2    0.135208    0.253599    0.244285    11.00000   -1.20000
H35B  2    0.161078    0.234792    0.227656    11.00000   -1.20000
AFIX   0
C36   1    0.218880    0.230872    0.386580    11.00000    0.04576    0.07401 =
         0.05734   -0.00840    0.00065    0.02913
AFIX  23
H36A  2    0.221330    0.218442    0.338953    11.00000   -1.20000
H36B  2    0.235075    0.228831    0.427363    11.00000   -1.20000
AFIX   0
C37   1    0.096159    0.208414    0.353126    11.00000    0.04469    0.08566 =
         0.05067   -0.01067   -0.00780    0.02685
C38   1    0.145822    0.193076    0.360187    11.00000    0.04879    0.07754 =
         0.04668   -0.01769   -0.00483    0.03130
AFIX  13
H38   2    0.149270    0.178672    0.316572    11.00000   -1.20000
AFIX   0
C39   1    0.169970    0.196469    0.489251    11.00000    0.05546    0.06005 =
         0.04924   -0.01588   -0.00371    0.03391
C40   1    0.111664    0.165556    0.415262    11.00000    0.04978    0.07661 =
         0.05864   -0.01398   -0.00674    0.02442
AFIX  13
H40   2    0.100189    0.138227    0.399366    11.00000   -1.20000
AFIX   0
C41   1    0.044058    0.158422    0.435294    11.00000    0.04741    0.10911 =
         0.05990    0.00556   -0.00149    0.02893
AFIX  23
H41A  2    0.027341    0.163597    0.401480    11.00000   -1.20000
H41B  2    0.034973    0.130756    0.432665    11.00000   -1.20000
AFIX   0
C42   1    0.110360    0.150757    0.562386    11.00000    0.06926    0.07029 =
         0.05855    0.00378    0.00054    0.03994
AFIX  23
H42A  2    0.129716    0.151528    0.598776    11.00000   -1.20000
H42B  2    0.093431    0.123822    0.547127    11.00000   -1.20000
AFIX   0
C43   1    0.021096    0.188269    0.534126    11.00000    0.04867    0.11055 =
         0.07236    0.01372    0.00400    0.04125
C44   1    0.046782    0.150338    0.581799    11.00000    0.03723    0.06719 =
         0.07074    0.00798    0.00240    0.01618
AFIX  13
H44   2    0.032167    0.121923    0.576763    11.00000   -1.20000
AFIX   0
C45   1    0.097365    0.182390    0.675554    11.00000    0.03503    0.05523 =
         0.06030    0.01135    0.00502    0.02091
C46   1    0.032396    0.163993    0.653682    11.00000    0.03639    0.08209 =
         0.06980    0.01677    0.01603    0.02347
AFIX  13
H46   2    0.011727    0.142008    0.682993    11.00000   -1.20000
AFIX   0
C47   1   -0.007204    0.199034    0.654471    11.00000    0.04247    0.09978 =
         0.08462    0.01609    0.01023    0.04120
AFIX  23
H47A  2   -0.020106    0.206101    0.614243    11.00000   -1.20000
H47B  2   -0.027149    0.176629    0.682895    11.00000   -1.20000
AFIX   0
C48   1    0.063803    0.194262    0.783041    11.00000    0.05616    0.06804 =
         0.05747    0.01247    0.01912    0.03358
AFIX  23
H48A  2    0.086808    0.198104    0.811205    11.00000   -1.20000
H48B  2    0.041495    0.171795    0.806252    11.00000   -1.20000
AFIX   0

O17   5    0.316134    0.467131    0.875002    11.00000    0.09175    0.11594 =
         0.06805    0.01039   -0.00874    0.06190
AFIX   3
H17C  2    0.294784    0.467261    0.873662    11.00000   -1.50000
H17D  2    0.325044    0.473141    0.827972    11.00000   -1.50000
AFIX   0
HKLF 4


REM  azaf12_i2_02_a.res in R3
REM wR2 = 0.2950, GooF = S = 1.219, Restrained GooF = 1.246 for all data
REM R1 = 0.1033 for 14709 Fo > 4sig(Fo) and 0.1131 for all 17376 data
REM 1436 parameters refined using 266 restraints

END

WGHT      0.2000      0.0000

REM Highest difference peak  1.368,  deepest hole -0.567,  1-sigma level  0.151
Q1    1   0.3256  0.5810  0.9415  11.00000  0.05    1.37
Q2    1   0.1503  0.0933  0.3926  11.00000  0.05    1.31
Q3    1   0.3970  0.6551  0.4236  11.00000  0.05    1.30
Q4    1   0.3333  0.6667  1.0035  10.33333  0.05    1.27
Q5    1   0.3333  0.6667  0.7787  10.33333  0.05    1.13
Q6    1   0.3638  0.6198  0.4105  11.00000  0.05    1.12
Q7    1   0.0606  0.0341  0.5055  11.00000  0.05    1.06
Q8    1  -0.0418  0.2349  0.4174  11.00000  0.05    1.04
Q9    1   0.3839  0.6208  0.4945  11.00000  0.05    1.02
Q10   1   0.3786  0.6046  0.8743  11.00000  0.05    0.99
Q11   1   0.4037  0.6031  0.9040  11.00000  0.05    0.93
Q12   1   0.0879  0.0465  0.4297  11.00000  0.05    0.92
Q13   1   0.1614  0.0934  0.4651  11.00000  0.05    0.87
Q14   1   0.3830  0.5967  0.7856  11.00000  0.05    0.87
Q15   1   0.1568  0.0722  0.4565  11.00000  0.05    0.86
Q16   1   0.4422  0.7023  0.9908  11.00000  0.05    0.79
Q17   1   0.3873  0.6442  0.9359  11.00000  0.05    0.78
Q18   1   0.3882  0.6658  0.3695  11.00000  0.05    0.78
Q19   1   0.1396  0.0603  0.5163  11.00000  0.05    0.75
Q20   1   0.3443  0.6582  0.7345  11.00000  0.05    0.75
;
_shelx_res_checksum                65654
_shelx_hkl_file
;
   0   0 -18    3.98    2.37
   0   0 -18    6.28    2.84
   0   0 -15   33.90    6.87
   0   0 -12   81.43   18.18
   0   0 -12   33.59   11.05
   0   0  -9  615.24   42.54
   0   0  -9  641.26   45.26
   0   0  -9  568.84   37.90
   0   0  -6 2501.01   68.18
   0   0  -6 2228.65   67.15
   0   0  -6 2061.51   34.74
   0   0  -6 2470.17   63.61
   0   0  -3 4960.13   67.24
   0   0  -3 5432.39   43.05
   0   0  -3 5431.45   73.07
   0   0  -3 4657.36   60.57
   0   0   3 4555.25   48.43
   0   0   3 4000.88   54.51
   0   0   6 1662.26   48.74
   0   0   6 1553.54   39.31
   0   0   6 1685.77   50.76
   0   0   6 1649.52   46.31
   0   0   9  422.61   32.11
   0   0   9  346.23   28.16
   0   0  12   78.72   10.40
   0   0  12   60.76    9.10
   0   0  12   58.51   16.13
   0   0  12   45.81    7.92
   0   0  12   84.57    9.79
   0   0  15   46.81    8.42
   0   0  15   30.31    6.24
   0   0  15   37.87    7.32
   0   0  18    6.39    3.40
   0   0  18    7.54    3.76
   0   0  18    2.00    2.31
   0   0  18   -1.45    2.47
   1  -1 -19   -1.20    2.07
  -1   0 -19   -2.35    2.08
   0   1 -19   -2.10    1.91
   1  -1 -19    0.93    1.34
  -1   0 -19   -1.59    1.41
   0   1 -16    1.35    2.87
   1  -1 -16    4.49    3.41
  -1   0 -16    6.99    4.27
   0   1 -16   -0.30    2.07
  -1   0 -16    4.56    3.20
   1  -1 -16    5.90    3.38
   1  -1 -13  157.05   26.37
   0   1 -13  153.68   26.34
  -1   0 -13  174.51   28.36
   0   1 -13  177.27   28.19
  -1   0 -13  168.91   27.26
   1  -1 -13  180.51   28.59
   0   1 -13  208.94   16.79
  -1   0 -13  207.16   16.93
   1  -1 -13  210.38   17.15
   1  -1 -13  170.29   13.87
  -1   0 -13  174.83   14.11
   0   1 -10  147.73   20.39
  -1   0 -10  144.53   19.78
   1  -1 -10  146.85   20.89
   1  -1 -10  137.46   22.13
   0   1 -10  129.24   21.38
  -1   0 -10  152.33   23.70
  -1   0 -10  141.35   21.99
   0   1 -10  141.73   21.95
   1  -1 -10  129.92   20.89
   0   1  -7 1341.97   50.22
  -1   0  -7 1436.27   52.33
   1  -1  -7 1429.13   53.98
  -1   0  -7 1054.75   49.37
   0   1  -7 1072.96   50.08
   1  -1  -7 1184.07   53.39
   0   1  -7  982.95   27.33
   1  -1  -7 1309.70   54.04
   0   1  -7 1280.56   52.22
  -1   0  -7 1319.19   54.55
   0   1  -4  412.57   20.19
  -1   0  -4  398.19   20.60
   1  -1  -4  412.41   22.29
   1  -1  -4  193.56   16.92
  -1   0  -4  164.98    6.96
   1  -1  -4  165.95    9.10
   0   1  -4  170.83   14.97
   0   1  -4  163.97    9.65
  -1   0  -4  186.90   15.29
  -1   0  -4  288.92   19.27
   1  -1  -4  277.28   18.71
   0   1  -4  265.99   17.45
   1  -1  -1   68.74    4.02
   1  -1  -1   76.02    5.67
   0   1  -1   87.28    4.53
  -1   0  -1   77.24    4.31
   0   1  -1   81.30    4.75
   0   1  -1   70.32    4.10
  -1   0  -1   72.78    5.40
   1  -1  -1   70.30    5.14
   1  -1   2  153.25    8.72
   1  -1   2  173.66    6.45
  -1   0   2  184.67    8.05
   0   1   2  185.00    9.41
   0   1   2  135.64    7.18
   1  -1   2  146.79    9.98
   0   1   2  200.37   10.63
   1  -1   2  203.24    7.70
   1  -1   2  196.68    8.56
  -1   0   2  194.92    9.54
  -1   0   5  798.13   30.24
   1  -1   5  806.18   32.00
   0   1   5  567.40   23.48
   1  -1   5  567.47   20.01
  -1   0   5  558.14   21.61
  -1   0   5  737.84   28.81
   0   1   5  704.53   26.68
   1  -1   5  728.01   30.93
  -1   0   5  461.35   23.18
   1  -1   5  448.17   21.84
   0   1   5  475.62   24.65
   1  -1   8  371.30   28.37
  -1   0   8  343.69   26.32
   0   1   8  380.66   29.08
   0   1   8  296.90   20.97
  -1   0   8  279.32   18.62
   0   1   8  349.24   21.17
  -1   0   8  336.12   22.55
   1  -1   8  388.87   25.35
   0   1   8  299.08   25.28
   1  -1   8  315.26   24.48
  -1   0   8  292.05   23.95
  -1   0  11   29.56    9.73
   1  -1  11   27.90   10.39
   0   1  11   40.24   12.75
   1  -1  11   60.63   14.08
   0   1  11   60.94   14.03
  -1   0  14    9.67    4.32
   0   1  14    8.86    5.23
   1  -1  14   10.28    4.51
   1  -1  14    9.43    4.13
   0   1  14   13.66    4.96
  -1   0  14   12.44    4.97
   1  -1  14    4.40    3.30
  -1   0  14    8.61    4.16
   0   1  14    7.09    3.33
  -1   0  17    2.86    2.42
   0   1  17   -0.24    3.29
   1  -1  17   13.71    4.68
  -1   0  17    9.69    3.21
   1  -1  17   13.04    3.74
   0   1  17   12.81    3.79
   1  -1  17    8.74    4.16
  -1   0  17   13.81    4.53
   0   1  17   20.64    5.61
   0   1  20    1.66    1.13
   1  -1  20    2.06    1.17
  -1   0  20    2.99    1.73
   1  -1  20    0.12    1.27
  -1   0  20    0.92    1.49
   0   1  20    0.56    1.47
   1  -1  20    2.18    1.62
   0   1  20    1.10    1.43
  -1   0  20    0.86    1.42
   1   0 -20    4.03    1.87
   0  -1 -20    0.91    1.20
  -1   1 -20    2.67    1.55
  -1   1 -20    4.62    2.09
   0  -1 -20    2.01    1.53
   1   0 -20    2.69    1.83
  -1   1 -17   18.37    4.93
   0  -1 -17   20.13    4.78
   1   0 -17   16.80    4.75
   0  -1 -17   11.33    3.56
  -1   1 -17   11.69    3.83
   1   0 -17   10.37    3.25
   0  -1 -14    2.84    2.44
  -1   1 -14    3.17    3.00
   0  -1 -14    6.29    4.14
   1   0 -14    5.59    4.12
   0  -1 -14    1.77    4.80
   1   0 -14    3.30    5.84
  -1   1 -14    1.55    4.79
  -1   1 -14   -0.93    6.76
   1   0 -14    4.55    4.71
   0  -1 -14   -3.52    6.96
   1   0 -11   31.85   11.52
  -1   1 -11   39.89   12.44
   0  -1 -11   32.68   12.40
   1   0 -11   57.36   14.05
  -1   1 -11   57.69   13.45
   0  -1 -11   13.61    9.29
   1   0 -11   15.78    7.85
  -1   1 -11   11.57    8.03
   0  -1  -8  499.15   36.31
   1   0  -8  459.16   34.04
  -1   1  -8  508.52   35.95
   0  -1  -8  539.03   34.97
   1   0  -8  503.59   34.18
  -1   1  -8  485.18   32.01
   0  -1  -8  483.48   36.34
   1   0  -8  478.43   36.74
  -1   1  -8  420.20   34.04
   1   0  -5 1042.65   37.86
   0  -1  -5 1105.07   40.39
  -1   1  -5 1073.25   36.45
   1   0  -5  811.43   34.72
  -1   1  -5  799.65   34.80
   0  -1  -5  818.66   36.46
   1   0  -5  504.14   29.42
   0  -1  -5  507.37   29.46
   1   0  -5  491.09   18.11
  -1   1  -5  482.76   15.74
  -1   1  -5  510.37   28.47
   0  -1  -5  481.56   14.03
  -1   1  -2  197.35    7.02
   1   0  -2  209.32   11.73
  -1   1  -2  217.93   10.87
   1   0  -2  204.69    8.61
   0  -1  -2  174.84   11.23
   1   0  -2  152.30    9.17
   0  -1  -2  139.76    9.55
  -1   1  -2  146.73    7.66
   0  -1   1    9.73    1.48
   1   0   1    3.74    1.08
   0  -1   1    3.82    0.88
  -1   1   1   10.58    1.99
   1   0   1    9.94    1.64
   0  -1   1    5.06    1.40
  -1   1   1    6.38    1.48
  -1   1   1    5.25    1.46
   1   0   1    6.57    1.21
   0  -1   4  404.06   18.94
   1   0   4  262.99   13.56
   0  -1   4  265.46   11.79
  -1   1   4  266.67   14.93
   0  -1   4  382.42   20.13
  -1   1   4  396.05   17.72
   1   0   4  366.93   19.26
   1   0   4  176.25   12.79
   0  -1   4  186.58   12.32
  -1   1   4  167.35   13.10
  -1   1   7 1165.78   45.88
   1   0   7 1175.40   47.93
   0  -1   7 1130.27   44.53
  -1   1   7  949.80   35.05
   1   0   7  943.43   33.60
   0  -1   7  940.71   30.01
   0  -1   7 1081.67   41.12
   1   0   7 1110.13   39.37
  -1   1   7 1062.74   36.44
  -1   1   7  950.66   41.55
   1   0   7  956.90   40.85
   0  -1   7  979.05   39.16
  -1   1  10  159.00   20.96
   0  -1  10  183.25   24.58
   1   0  10  183.75   24.79
  -1   1  10  179.13   25.29
   0  -1  10  228.92   25.37
  -1   1  10  231.42   24.99
   1   0  10  216.95   25.06
   1   0  13  174.47   13.57
  -1   1  13  172.10   15.74
   0  -1  13  160.12   14.97
   1   0  13  163.68   15.35
  -1   1  13  175.30   15.72
   1   0  13  166.41   15.15
   0  -1  13  154.31   14.53
   0  -1  13  135.13   24.76
  -1   1  13  164.18   27.80
  -1   1  13  175.86   14.64
   1   0  13  186.43   15.16
   0  -1  13  166.44   14.14
  -1   1  13  122.47   11.92
   1   0  13  133.78   12.57
  -1   1  16   -0.77    3.09
   0  -1  16   -2.36    2.57
  -1   1  16   -2.88    2.90
   1   0  16   -3.22    3.21
   1   0  16   -1.67    3.50
   0  -1  16   -4.17    4.29
  -1   1  16   -2.92    2.94
   1   0  16   -4.24    2.86
   0  -1  16    3.09    2.77
  -1   1  19   -1.40    1.46
   0  -1  19    2.14    2.42
   1   0  19    1.18    2.06
   1   0  19   -0.82    1.40
   0  -1  19   -0.04    1.77
  -1   1  19    2.32    2.01
   1   0  19   -1.08    1.85
  -1   1  19    2.58    2.17
   0  -1  19    2.75    2.38
  -2   1 -18    9.58    3.34
   1  -2 -18    4.56    2.94
   1   1 -18   10.72    3.38
   1   1 -18    4.52    2.64
   1  -2 -18    7.37    3.06
  -2   1 -18    8.25    3.13
   1  -2 -15   51.78    7.60
   1  -2 -15   65.28    9.82
   1   1 -15   59.68    9.37
   1   1 -15   30.32    6.33
   1  -2 -15   32.11    7.02
  -2   1 -15   38.30    7.09
   1   1 -12  428.65   38.23
   1   1 -12  377.13   39.61
   1  -2 -12  403.86   41.34
  -2   1 -12  374.50   39.65
   1   1 -12  401.88   41.14
  -2   1 -12  426.10   41.85
   1  -2 -12  417.78   41.30
   1   1 -12  445.67   24.20
  -2   1  -9  907.29   52.74
   1  -2  -9  931.24   54.44
   1   1  -9  908.91   53.27
   1  -2  -9  574.78   38.99
   1   1  -9  524.67   36.72
  -2   1  -9  565.16   36.38
   1  -2  -9  705.44   45.93
  -2   1  -9  690.91   45.15
   1   1  -9  657.00   43.52
   1   1  -6 2514.59   46.29
  -2   1  -6 2770.14   72.37
  -2   1  -6 2328.77   30.40
   1  -2  -6 2810.54   76.43
   1   1  -6 2886.03   76.35
   1   1  -6 2514.13   63.81
  -2   1  -6 2539.35   62.29
   1  -2  -6 2600.54   69.83
   1  -2  -6 2771.64   73.72
   1   1  -6 2721.27   68.61
  -2   1  -6 2796.83   73.03
  -2   1  -3 1141.16   26.99
   1   1  -3 1146.35   29.56
   1  -2  -3 1111.91   34.39
   1   1  -3  986.71   14.40
  -2   1  -3 1708.11   37.62
   1   1  -3 1587.51   39.15
   1   1  -3 1620.08   30.14
  -2   1  -3 1530.54   20.11
   1  -2  -3 1290.35   36.91
  -2   1  -3 1337.21   35.83
  -2   1   0 5365.59   25.79
   1  -2   0 5759.89   42.03
   1   1   0 5387.11   31.27
   1  -2   3  720.66   22.23
   1   1   3  556.72   18.51
   1  -2   3  653.44   25.78
   1   1   3  767.35   13.63
   1   1   3  585.01   19.78
  -2   1   3  555.86   18.85
   1  -2   3  578.40   11.95
   1  -2   3  485.88   13.56
  -2   1   3  503.31   20.18
   1   1   3  509.75   20.22
   1  -2   3  503.89   15.71
   1   1   6  389.56   24.89
   1  -2   6  374.55   21.47
  -2   1   6  376.67   23.87
   1  -2   6  290.18   14.00
  -2   1   6  312.53   18.68
   1   1   6  294.49   18.87
  -2   1   6  263.86   17.39
   1  -2   6  277.66   21.16
   1   1   6  266.83   17.31
  -2   1   6  287.18   20.02
   1  -2   6  276.48   20.40
  -2   1   9  453.51   32.52
   1   1   9  432.28   32.87
   1  -2   9  511.59   30.86
   1  -2   9  461.37   35.57
   1  -2   9  521.87   35.74
   1   1   9  558.29   38.49
  -2   1   9  509.62   33.92
   1   1  12  148.33   23.44
   1   1  12  133.58   13.62
  -2   1  12  128.33   12.98
   1  -2  12  115.50   12.41
   1   1  12  101.13   11.69
  -2   1  12  118.95   12.57
   1  -2  12  105.59   11.69
   1  -2  12  108.85   21.10
   1   1  12  103.90   20.73
  -2   1  12  104.65   21.58
   1  -2  12   92.07   10.48
   1   1  12  101.39   10.69
  -2   1  12   96.58   10.69
   1   1  12  126.46   12.03
  -2   1  12  118.45   11.63
   1  -2  12  107.34   11.04
   1   1  15   29.52    6.94
  -2   1  15   33.80    7.33
   1  -2  15   21.91    5.62
   1  -2  15   51.18    8.00
  -2   1  15   53.99    8.28
   1   1  15   44.91    7.58
   1   1  15   30.58    6.52
   1  -2  15   32.90    6.87
  -2   1  15   36.40    7.38
   1   1  18   11.68    4.20
   1  -2  18   11.73    4.27
  -2   1  18   13.53    4.45
   1  -2  18    7.93    3.74
  -2   1  18   10.76    4.09
   1   1  18    8.52    3.34
   1  -2  18    9.46    3.58
  -2   1  18    6.82    3.05
   1   1  18   -0.86    2.46
  -2   1  18    1.78    1.94
   2  -3 -19   -0.64    1.51
   2  -3 -19    0.09    1.81
  -3   1 -19    1.04    1.66
   1   2 -19   -1.23    1.92
   2  -3 -16   87.26    9.29
   2  -3 -16   94.65   10.83
   1   2 -16   86.45   10.54
   1   2 -16   87.01   10.01
   2  -3 -16   96.83   10.74
  -3   1 -16  103.87   10.85
   2  -3 -13   13.75    3.90
   1   2 -13   14.30    7.83
  -3   1 -13   14.70    9.01
   2  -3 -13    8.39    7.94
   2  -3 -13   19.12    6.26
   1   2 -13   13.37    4.76
  -3   1 -13   13.44    9.23
   2  -3 -13   11.23    6.58
   1   2 -13   14.25    8.26
   2  -3 -10    1.87    3.89
   1   2 -10    6.70    5.69
   1   2 -10    4.00    6.01
  -3   1 -10    3.82    6.51
   2  -3 -10    5.94    6.65
  -3   1 -10    4.04    5.95
   1   2 -10    0.53    5.17
   2  -3 -10    3.49    4.53
  -3   1  -7   94.18   13.00
   1   2  -7   71.17   11.98
   2  -3  -7   91.33   14.57
   1   2  -7  160.44   13.06
   2  -3  -7  236.54   25.07
  -3   1  -7  186.79   20.71
   1   2  -7  208.04   23.03
   2  -3  -7  133.02   17.75
  -3   1  -7  123.44   17.48
   1   2  -7  122.01   16.01
   1   2  -4  224.59    8.26
  -3   1  -4  254.89   15.31
   1   2  -4  254.02   15.85
   2  -3  -4  262.50   19.55
   2  -3  -4  277.84   19.77
  -3   1  -4  289.54   19.96
   1   2  -4  304.46   19.76
  -3   1  -4  313.76   18.89
   1   2  -4  294.22   15.08
  -3   1  -4  295.72    8.60
   2  -3  -1   76.66    5.73
   1   2  -1   67.03    5.57
   1   2  -1   73.74    3.36
   2  -3  -1   31.34    2.39
   2  -3  -1   22.12    3.85
   2  -3  -1   47.61    4.09
  -3   1  -1   38.95    4.06
   1   2  -1   29.07    3.17
   2  -3   2  122.97    6.87
   1   2   2  120.57    8.96
  -3   1   2  115.55    7.26
   2  -3   2  149.59    7.25
  -3   1   2  132.41    7.06
   1   2   2  137.31    9.16
   2  -3   2  156.63   12.39
   2  -3   2  185.07   11.23
   2  -3   2  168.40    9.30
  -3   1   2  142.54    8.96
  -3   1   5   27.66    5.35
   1   2   5   26.76    5.75
   2  -3   5   22.62    5.36
   1   2   5   32.22    5.17
   2  -3   5   43.25    7.27
  -3   1   5   40.97    6.58
   2  -3   5   37.53    7.77
   1   2   5   28.90    7.06
  -3   1   5   25.26    5.56
   2  -3   8   72.39   12.93
  -3   1   8   77.94   10.41
   1   2   8   72.24   11.31
  -3   1   8   96.36   11.76
   2  -3   8  107.35   14.78
   1   2   8   62.90   11.99
  -3   1   8   70.79   12.39
  -3   1   8  102.74   13.80
   2  -3   8  111.23   15.65
   1   2   8  122.34   17.43
  -3   1  11    7.60    7.56
   2  -3  11    8.26    6.48
   1   2  11   18.25    8.26
   2  -3  11   12.37    6.59
   1   2  14   24.84    5.67
   2  -3  14   28.15    5.86
   1   2  14   34.04    7.19
  -3   1  14   44.03    7.96
   2  -3  14   28.32    6.66
  -3   1  14   29.40    7.21
   1   2  14   32.76    7.82
  -3   1  14   30.84   11.71
   1   2  14   59.91    8.96
   2  -3  14   46.03    7.79
  -3   1  14   49.46    8.01
   2  -3  14   48.16    7.24
   2  -3  17    1.59    2.31
   1   2  17    4.99    2.95
  -3   1  17    3.83    1.92
   2  -3  17    9.22    3.84
   1   2  17    9.12    4.04
  -3   1  17   10.64    4.87
   2  -3  17   13.19    4.94
  -3   1  17    5.34    2.37
   2  -3  17   14.34    5.34
   1   2  17    3.67    2.74
  -3   1  20    2.55    1.60
   1   2  20    1.81    1.53
  -3   1  20    0.28    1.33
   2  -3  20    1.62    1.57
  -3   1  20    2.43    1.32
   1   2  20    2.98    1.75
   2  -3  20    1.09    1.45
   2  -2 -20    7.10    2.39
   0   2 -20   14.25    2.80
  -2   0 -20    5.14    2.02
   2  -2 -20    6.67    2.31
   0   2 -20   10.94    2.88
   2  -2 -17   20.48    5.40
  -2   0 -17   24.85    5.30
   0   2 -17   20.53    4.78
   2  -2 -17   22.70    4.87
   0   2 -17   20.96    4.56
  -2   0 -17   23.47    5.05
  -2   0 -14   39.18   14.30
   0   2 -14   45.20   14.14
   2  -2 -14   36.75   13.03
   2  -2 -14   51.52    7.61
  -2   0 -14   54.55    7.73
   0   2 -14   52.59    8.70
  -2   0 -14   56.04    9.24
   2  -2 -14   52.86    8.62
  -2   0 -14   51.33   17.22
   0   2 -14   44.31   15.04
   2  -2 -14   31.13   11.78
  -2   0 -11   23.46   11.06
   0   2 -11    2.99    4.02
   2  -2 -11   10.94    7.33
   0   2 -11    1.79    2.63
   2  -2 -11    6.52    6.53
  -2   0 -11    8.12    7.66
   0   2 -11    0.93    3.72
  -2   0  -8  350.36   30.65
   2  -2  -8  364.37   32.80
   0   2  -8  399.44   33.35
  -2   0  -8  491.80   32.27
   0   2  -8  441.14   30.91
   2  -2  -8  478.92   34.27
  -2   0  -8  410.83   33.03
   0   2  -8  370.71   29.76
   2  -2  -8  404.79   32.31
   2  -2  -5 2642.68   42.34
   0   2  -5 2546.82   59.00
   2  -2  -5 2584.41   64.51
  -2   0  -5 2643.78   66.84
   0   2  -5 2335.66   53.14
   2  -2  -5 2420.93   62.49
  -2   0  -5 2377.36   56.31
   0   2  -5 2957.75   69.47
  -2   0  -5 3085.84   68.91
   0   2  -5 2819.38   46.40
   2  -2  -5 3275.07   76.02
   0   2  -2  201.18   10.61
   0   2  -2  190.25    9.28
   2  -2  -2  192.81    9.38
   2  -2  -2  186.21   12.40
  -2   0  -2  173.67    9.04
   0   2  -2  197.88    9.58
   2  -2  -2  197.79    9.12
   2  -2  -2  191.10   11.59
  -2   0  -2  186.76   11.96
   0   2   1  278.36   11.10
  -2   0   1  284.33    9.12
   0   2   1  265.82   11.02
  -2   0   1  277.65    6.92
   2  -2   1  286.62    9.19
  -2   0   4 3491.89   51.95
   2  -2   4 3649.34   61.20
   2  -2   4 3287.62   39.06
   0   2   4 3432.02   57.00
  -2   0   4 3215.59   47.50
   0   2   4 3100.88   44.37
   2  -2   4 3314.15   66.04
   2  -2   4 3404.84   51.00
  -2   0   4 3368.95   55.80
   0   2   4 3462.92   62.56
  -2   0   7  193.30   17.46
   0   2   7  201.95   20.29
   2  -2   7  204.51   19.59
  -2   0   7  113.40   11.13
   0   2   7  122.16   13.40
   0   2   7  167.61   13.04
   2  -2   7  192.63   18.16
  -2   0   7  179.30   16.04
  -2   0   7   78.29   11.47
   0   2   7   84.58   12.49
   2  -2  10   90.92   16.51
  -2   0  10   96.98   15.77
   0   2  10   92.16   16.38
   2  -2  10   67.53   14.64
  -2   0  10   70.15   16.24
   0   2  10   60.94   12.99
  -2   0  10   68.39   12.93
   0   2  13   -0.17    2.16
   0   2  13    9.09    4.68
  -2   0  13    5.35    3.26
   2  -2  13    0.53    2.28
   0   2  13    3.05    3.06
  -2   0  13    4.76    3.94
   2  -2  13    1.99    3.28
   0   2  13    0.18    5.89
  -2   0  13   -8.14    7.55
   2  -2  13    5.45    3.40
   0   2  13   10.60    4.93
  -2   0  13    8.48    3.87
   2  -2  13    9.86    4.37
   0   2  16   52.29    8.65
   2  -2  16   39.31    6.82
  -2   0  16   36.13    6.51
   0   2  16   39.22    6.85
   2  -2  16   45.75    7.87
  -2   0  16   50.32    8.48
  -2   0  16   39.58    7.06
   2  -2  16   53.81    8.59
   0   2  16   47.04    7.84
   2  -2  19    4.32    2.12
   0   2  19    3.70    2.28
  -2   0  19    2.16    1.65
  -2   0  19    3.46    2.35
   0   2  19    3.61    2.53
   2  -2  19    1.70    2.20
  -2   0  19    2.04    2.06
   0   2  19    2.66    2.14
   2  -2  19    3.09    2.56
  -1  -1 -18    3.61    1.64
  -1   2 -18    7.06    2.79
   2  -1 -18   10.57    3.78
  -1   2 -18    1.68    1.86
  -1  -1 -18    6.36    2.89
   2  -1 -18    4.54    2.56
  -1  -1 -15   33.26    5.78
  -1   2 -15   55.06    9.19
   2  -1 -15   48.62    8.78
  -1  -1 -15   33.88    7.13
  -1   2 -15   32.93    6.62
   2  -1 -15   34.12    6.93
  -1  -1 -12   86.43   18.98
   2  -1 -12   93.13   19.35
  -1   2 -12   85.89   18.83
   2  -1 -12   98.07   20.33
  -1   2 -12   96.01   20.28
  -1  -1 -12   93.08   19.60
   2  -1 -12  119.25   12.86
   2  -1  -9  457.70   36.61
  -1   2  -9  441.78   35.72
  -1  -1  -9  475.99   37.60
  -1   2  -9  510.42   34.92
  -1  -1  -9  588.32   38.04
   2  -1  -9  565.56   38.95
   2  -1  -9  408.53   36.01
  -1  -1  -9  407.11   35.85
  -1   2  -9  414.11   36.02
   2  -1  -6  118.37   14.91
  -1  -1  -6  113.71   15.11
  -1   2  -6  113.09   14.28
  -1  -1  -6  101.96   13.27
  -1   2  -6   90.51   11.54
   2  -1  -6   98.85   13.20
   2  -1  -6  133.84   10.51
  -1   2  -6  138.14   10.04
  -1   2  -6  156.16   17.63
   2  -1  -6  188.11   20.87
  -1  -1  -6  163.81   18.28
  -1  -1  -3  777.23   29.08
   2  -1  -3  793.09   26.69
   2  -1  -3  875.92   15.81
  -1   2  -3  838.81   22.77
  -1  -1  -3  772.16   26.46
   2  -1  -3  858.03   28.55
   2  -1  -3  727.87   19.89
   2  -1  -3  721.56   27.27
  -1   2  -3  763.78   25.24
  -1   2  -3  700.24   18.11
  -1   2   0 5921.96   38.89
  -1   2   0 5538.44   29.01
  -1  -1   0 5736.09   26.58
   2  -1   3 1142.51   30.96
  -1  -1   3 1108.65   24.55
   2  -1   3  999.44   31.32
  -1   2   3 1012.26   21.27
   2  -1   3  948.79   18.35
  -1  -1   3 1543.75   29.81
  -1   2   3 1554.26   37.49
   2  -1   3 1603.75   31.72
  -1   2   3 1238.50   31.17
  -1  -1   3 1142.17   21.45
   2  -1   3 1252.77   23.63
  -1   2   6 2315.24   54.42
   2  -1   6 2190.74   45.12
  -1  -1   6 2094.81   41.07
   2  -1   6 2316.60   58.39
  -1   2   6 2121.56   45.10
  -1  -1   6 2289.39   57.33
  -1  -1   6 2182.35   54.10
   2  -1   6 2293.44   61.76
   2  -1   6 2461.58   58.34
  -1  -1   6 2543.72   57.14
  -1   2   6 2521.59   64.63
  -1  -1   9  529.62   40.00
  -1   2   9  528.39   30.63
   2  -1   9  448.03   27.36
  -1  -1   9  463.52   28.46
  -1   2   9  494.68   34.79
  -1  -1   9  447.49   31.92
   2  -1   9  456.64   34.73
  -1   2   9  761.83   43.94
  -1  -1   9  680.81   37.67
   2  -1  12  360.62   36.12
  -1   2  12  367.75   22.19
  -1  -1  12  318.76   20.47
   2  -1  12  330.67   20.98
   2  -1  12  273.77   18.69
  -1   2  12  335.18   20.82
  -1  -1  12  298.41   19.71
  -1  -1  12  279.33   34.64
   2  -1  12  302.49   34.45
  -1   2  12  303.22   36.24
   2  -1  12  316.75   18.96
  -1  -1  12  300.76   18.45
  -1   2  12  334.99   19.46
   2  -1  12  263.88   17.70
  -1   2  12  283.98   17.94
  -1  -1  12  263.92   17.44
  -1  -1  15   22.98    5.75
  -1   2  15   21.44    6.57
   2  -1  15   19.42    5.82
   2  -1  15   32.89    5.92
  -1   2  15   42.94    7.55
   2  -1  15   37.05    7.08
  -1  -1  15   32.54    6.44
   2  -1  15   26.03    5.99
  -1   2  15   26.24    6.52
  -1  -1  15   21.54    5.30
  -1  -1  18    9.44    3.95
   2  -1  18   12.61    4.69
  -1   2  18   10.06    4.26
  -1  -1  18   16.94    5.17
   2  -1  18   10.21    3.93
  -1  -1  18    7.72    3.46
  -1   2  18    8.88    3.85
   2  -1  18   10.76    3.59
   2  -1  18    0.51    2.88
  -1   2  18    4.43    2.38
   0  -2 -19    3.87    2.04
   2   0 -19    4.04    1.91
   2   0 -19    2.34    1.78
  -2   2 -19    2.95    1.58
   0  -2 -19    3.41    2.29
   0  -2 -16   35.75    6.31
  -2   2 -16   44.91    7.85
   2   0 -16   37.17    7.23
   0  -2 -16   46.06    7.90
   2   0 -16   36.85    6.58
   0  -2 -16   47.03    7.90
  -2   2 -16   45.50    7.37
   0  -2 -13    6.08    6.25
  -2   2 -13   10.28    6.08
   2   0 -13   12.35    5.98
  -2   2 -13    9.06    5.51
   2   0 -13    4.96    6.75
   0  -2 -13    5.04    6.04
   2   0 -13   13.32    4.84
   0  -2 -13   12.09    5.82
  -2   2 -13   14.84    5.59
   0  -2 -13   15.42    4.52
   2   0 -10  139.99   20.46
  -2   2 -10  132.98   18.58
   0  -2 -10  118.36   20.27
   2   0 -10  132.47   21.14
  -2   2 -10  114.20   19.91
  -2   2 -10  123.52   21.33
   0  -2 -10  122.60   21.56
   2   0 -10  103.99   19.76
   2   0  -7  178.75   19.16
   0  -2  -7  191.50   19.99
  -2   2  -7  177.07   17.52
   0  -2  -7  132.91   17.82
  -2   2  -7  125.67   16.86
   2   0  -7  130.32   16.91
   0  -2  -7   75.32   14.37
   2   0  -7   91.66   15.31
  -2   2  -7   64.41    6.21
  -2   2  -7   69.56   12.46
   2   0  -7   77.29    8.70
   0  -2  -4 4056.02   75.51
  -2   2  -4 4088.67   69.02
   2   0  -4 4031.06   67.16
  -2   2  -4 4204.96   59.02
   0  -2  -4 4284.85   74.66
   2   0  -4 4286.01   69.46
  -2   2  -4 3676.01   41.79
   2   0  -4 3832.84   52.12
  -2   2  -4 3827.97   65.87
   2   0  -4 4197.19   74.52
   2   0  -4 4103.52   30.32
   0  -2  -1  406.69   12.40
   0  -2  -1  345.28   12.30
   2   0  -1  358.52   11.78
   2   0  -1  357.17    9.63
   2   0  -1  374.35   10.20
   2   0  -1  373.09   11.67
  -2   2  -1  401.74    7.63
   0  -2   2  202.70    8.75
   2   0   2  165.85    9.60
   2   0   2  213.10    9.37
   0  -2   2  223.95   10.22
  -2   2   2  199.52   10.63
   2   0   2  252.21   11.23
  -2   2   2  204.67   11.54
   0  -2   2  221.37    6.74
   0  -2   2  204.70    7.00
   2   0   2  191.07    7.68
   0  -2   5 2245.80   49.95
   2   0   5 2346.21   58.69
  -2   2   5 2366.16   50.72
   2   0   5 2261.86   45.31
   0  -2   5 2110.10   32.58
  -2   2   5 2169.19   42.87
   0  -2   5 2363.32   57.33
   2   0   5 2300.72   52.22
   2   0   5 2645.13   56.44
   0  -2   5 2613.03   49.18
  -2   2   5 2747.99   61.34
   2   0   8  529.08   35.59
   0  -2   8  476.01   31.02
  -2   2   8  523.72   32.87
   2   0   8  383.20   23.41
   0  -2   8  375.88   30.38
  -2   2   8  396.41   25.02
   0  -2   8  464.20   29.07
   2   0   8  477.94   26.28
   0  -2   8  346.60   24.24
  -2   2   8  373.23   28.62
   2   0   8  370.92   27.82
   2   0  11    6.88    4.94
  -2   2  11    7.19    4.17
  -2   2  11   12.62    8.50
   2   0  11    6.26    5.21
   0  -2  11    1.52    3.19
  -2   2  14   35.59    8.00
   2   0  14   25.46    5.71
   0  -2  14   25.98    5.70
  -2   2  14   26.87    6.73
   0  -2  14   19.09    5.67
   2   0  14   27.66    6.60
  -2   2  14   26.16   12.58
   2   0  14   31.60    6.05
   2   0  14   37.82    7.50
   0  -2  14   33.09    7.00
  -2   2  14   38.16    7.34
   2   0  17   23.13    5.63
   0  -2  17   30.93    6.80
  -2   2  17   17.68    4.78
   2   0  17   15.44    4.02
   0  -2  17   11.08    3.62
  -2   2  17   18.51    4.74
  -2   2  17   28.52    6.06
   2   0  17   22.98    5.49
   0  -2  17   27.40    6.21
   0  -2  20    5.05    1.84
  -2   2  20    6.75    2.03
   2   0  20    3.56    1.91
  -2   2  20    6.07    2.42
   0  -2  20    3.90    1.64
   2   0  20    6.41    2.33
  -2   2  20    6.36    2.21
   0  -2  20    7.64    2.56
   1  -3 -20    0.69    1.42
  -3   2 -20   -0.96    1.37
   2   1 -20    2.42    1.63
   1  -3 -20    0.29    1.02
   1  -3 -20    2.82    1.77
   2   1 -20    0.33    1.44
   1  -3 -17    8.90    3.68
   2   1 -17   10.31    3.92
  -3   2 -17   10.22    4.23
   2   1 -17   13.30    3.94
   1  -3 -17   10.92    3.73
  -3   2 -17   11.02    3.46
   2   1 -14   15.56    5.94
   1  -3 -14    9.90    3.55
   1  -3 -14    5.19    4.70
   2   1 -14   16.96    9.74
  -3   2 -14   12.81    9.61
   1  -3 -14   10.91    5.19
  -3   2 -14    8.87    5.02
   2   1 -14   10.84    4.14
  -3   2 -14    8.76    7.46
   2   1 -14   10.11    8.43
   1  -3 -14   13.26    9.28
  -3   2 -11  208.29   28.84
   2   1 -11  169.36   25.72
   1  -3 -11  169.27   25.86
   2   1 -11  129.37   20.72
   2   1 -11  155.94   24.31
   1  -3 -11  149.04   23.39
  -3   2 -11  153.22   24.00
   1  -3  -8  242.40   26.74
   2   1  -8  213.03   24.35
   2   1  -8  175.29   14.19
  -3   2  -8  206.35   23.61
  -3   2  -8  152.66   17.45
   2   1  -8  154.93   18.97
   1  -3  -8  164.47   20.13
   2   1  -8  161.74   19.85
  -3   2  -8  174.99   21.20
   1  -3  -8  188.53   22.81
   1  -3  -5  331.96   24.62
  -3   2  -5  340.66   21.97
   2   1  -5  308.27   16.67
  -3   2  -5  294.61   11.59
   2   1  -5  334.69   23.74
  -3   2  -5  421.18   25.91
   2   1  -5  385.70   23.14
   1  -3  -5  410.78   26.82
  -3   2  -5  461.58   22.67
   1  -3  -5  496.83   29.02
   2   1  -5  449.94   24.78
   2   1  -2    7.16    2.09
   2   1  -2    6.87    2.11
   1  -3  -2    3.79    1.85
  -3   2  -2    4.29    2.26
  -3   2  -2    4.59    1.11
   2   1  -2    4.04    1.39
   2   1   1  132.05    7.17
   1  -3   1  149.18    6.28
  -3   2   1  136.49    6.38
  -3   2   1  107.95    5.84
   1  -3   1  110.94    5.82
   2   1   1  116.80    5.58
   2   1   1  113.16    6.52
   2   1   4  437.05   12.86
   1  -3   4  430.09   19.57
   1  -3   4  377.89   18.91
  -3   2   4  366.25   18.21
   2   1   4  361.52   17.64
   2   1   4  358.46   17.28
   1  -3   4  410.04   23.69
   1  -3   4  362.42   14.85
   2   1   4  361.38   19.64
  -3   2   4  423.11   22.04
   1  -3   4  349.28   12.69
   2   1   7  615.62   36.48
  -3   2   7  561.09   30.50
   1  -3   7  547.54   30.98
  -3   2   7  501.60   26.43
   2   1   7  462.54   25.59
   1  -3   7  466.93   30.27
   1  -3   7  535.30   31.68
  -3   2   7  517.67   24.28
   2   1   7  515.45   24.93
   2   1   7  423.50   28.37
  -3   2   7  457.86   29.69
  -3   2  10  148.13   19.93
  -3   2  10  122.21   21.52
   1  -3  10  134.83   20.75
   1  -3  10  106.02   17.11
   2   1  10  132.68   20.21
  -3   2  10  124.83   17.46
   1  -3  13   51.34    7.64
   2   1  13   58.43    8.12
   2   1  13   73.07   10.55
   1  -3  13   65.97    9.53
  -3   2  13   72.10   10.38
  -3   2  13   78.55   10.56
   2   1  13   63.00    9.54
   1  -3  13   61.06    8.88
  -3   2  13   53.87   16.75
   1  -3  13   54.81    8.32
   2   1  13   69.26    9.62
  -3   2  13   60.24    8.84
  -3   2  13   65.11    8.71
   2   1  13   78.90    9.81
  -3   2  16   10.36    4.07
   2   1  16    9.78    3.91
   1  -3  16    3.86    2.74
   1  -3  16   13.69    4.00
   2   1  16   17.80    5.25
  -3   2  16   19.29    5.12
  -3   2  16   10.13    4.12
   2   1  16   12.06    4.27
   1  -3  16   15.98    5.36
   1  -3  19    0.65    1.84
   2   1  19    1.92    2.37
  -3   2  19    2.23    1.85
   2   1  19    1.21    1.44
  -3   2  19    0.80    1.87
   1  -3  19   -0.68    1.82
  -3   2  19    1.42    2.43
   2   1  19    2.22    2.49
   1  -3  19    1.05    1.92
   2  -4 -18   10.01    2.96
  -4   2 -18   10.76    3.12
   2   2 -18   16.60    4.27
   2  -4 -18   16.13    4.23
  -4   2 -18   12.77    3.77
   2  -4 -15    8.25    3.66
   2  -4 -15    9.14    4.46
   2   2 -15   -0.95    3.42
  -4   2 -15    7.82    4.02
   2  -4 -15   10.96    5.41
   2   2 -15    5.58    3.89
   2   2 -12   78.57   10.44
  -4   2 -12   75.32   18.19
   2   2 -12   67.61   16.84
   2  -4 -12   73.84   17.92
   2   2 -12   84.01   18.59
  -4   2 -12   78.39   17.76
   2  -4 -12   75.40   18.27
   2   2 -12   85.71   17.86
   2  -4 -12   79.76    9.69
  -4   2  -9  125.75   19.69
   2   2  -9  116.72   18.45
   2  -4  -9  116.14   18.60
  -4   2  -9  114.19   19.59
   2  -4  -9  110.50   19.29
   2   2  -9  108.69   18.58
   2   2  -9   99.47   16.20
  -4   2  -9  117.71   16.18
   2   2  -6 2376.55   62.99
   2  -4  -6 2619.47   73.24
  -4   2  -6 2630.82   72.36
  -4   2  -6 2191.00   26.98
   2   2  -6 2792.72   73.94
  -4   2  -6 2689.40   68.80
   2  -4  -6 2856.57   78.04
   2   2  -6 2527.16   52.89
   2   2  -6 2252.97   61.01
  -4   2  -6 2283.39   56.41
   2  -4  -6 2586.39   72.90
  -4   2  -3  928.63   30.94
   2  -4  -3  972.44   32.38
   2  -4  -3 1066.72   36.13
  -4   2  -3  935.39   21.64
   2   2  -3 1026.46   28.91
   2   2  -3  869.22   26.03
  -4   2  -3  884.94   26.32
   2   2  -3  843.31   26.11
   2  -4   0  359.45   10.33
   2   2   0  356.49   11.34
   2  -4   0  373.69   15.13
   2   2   0  343.60   12.78
   2  -4   0  335.52    8.34
  -4   2   0  347.04    9.45
   2  -4   0  342.80    9.22
  -4   2   3 1337.29   34.68
   2   2   3 1253.16   32.23
   2  -4   3 1341.35   28.21
  -4   2   3 1293.56   28.67
   2  -4   3 1299.87   41.21
   2   2   3 1162.57   25.15
   2  -4   3 1345.98   31.17
   2   2   3 1181.28   32.94
   2  -4   3 1157.18   23.66
  -4   2   3 1188.22   30.71
   2   2   6  552.83   27.84
   2  -4   6  568.44   28.93
  -4   2   6  590.77   26.95
   2  -4   6  496.17   30.77
   2   2   6  443.62   20.31
  -4   2   6  458.91   24.06
   2  -4   6  495.41   27.45
   2   2   6  640.52   33.21
  -4   2   6  692.88   33.53
   2  -4   9   88.67   15.32
   2   2   9   84.01   12.89
   2  -4   9  103.85   15.11
   2   2   9   94.85   15.59
  -4   2   9  126.65   17.60
  -4   2   9   92.05   13.63
   2  -4   9   92.33   15.42
   2   2   9  108.17   18.20
   2   2  12   72.95   16.64
   2  -4  12   50.65    7.60
   2   2  12   60.38    9.64
   2  -4  12   58.41    8.99
  -4   2  12   70.18   10.16
  -4   2  12   59.18    9.13
   2  -4  12   51.15    8.20
   2   2  12   58.53    8.73
   2   2  12   58.88   16.11
  -4   2  12   57.48   16.54
  -4   2  12   54.95    7.80
   2   2  12   57.76    8.31
   2   2  12   59.26    8.48
   2  -4  12   52.76    7.91
  -4   2  12   65.44    9.00
   2   2  15   16.88    5.01
   2  -4  15   22.84    6.50
  -4   2  15   20.98    5.42
   2   2  15   17.72    5.44
  -4   2  15   15.23    4.82
   2  -4  15   10.15    3.91
  -4   2  15   18.98    5.53
   2   2  15   15.30    5.44
   2  -4  15   13.95    3.46
   2  -4  15   14.17    3.84
   2   2  15   13.13    3.92
  -4   2  18    2.56    1.58
   2   2  18    1.44    2.00
  -4   2  18   15.43    4.36
   2   2  18    6.30    2.97
   2  -4  18    2.56    2.16
   2  -4  18    8.64    3.52
  -4   2  18   14.00    4.48
  -4   2  18   12.57    4.34
   2  -4  18   13.68    4.63
   2   2  18   10.72    4.26
   2   3 -19    3.16    2.00
   3  -5 -19    2.44    1.93
   3  -5 -19    1.78    1.70
   2   3 -19    3.33    2.17
  -5   2 -19    3.68    2.50
   3  -5 -16   15.40    4.29
  -5   2 -16   13.80    4.34
   3  -5 -16   10.28    3.81
   2   3 -16   16.41    4.69
   3  -5 -16   19.57    5.29
   2   3 -16   23.71    7.62
   2   3 -13   25.16    6.73
   2   3 -13    7.30    4.12
  -5   2 -13   12.39    8.77
   3  -5 -13    4.93    4.34
   2   3 -13   14.77   10.59
  -5   2 -13    8.62    8.39
   3  -5 -13   11.52    5.89
   3  -5 -13   12.13    3.81
   3  -5 -13   25.82    6.78
   2   3 -13   13.46    4.60
   3  -5 -10  280.75   30.95
   2   3 -10  260.72   29.49
  -5   2 -10  311.87   33.06
   3  -5 -10  249.86   29.72
   2   3 -10  250.93   29.56
  -5   2 -10  245.74   29.36
   2   3 -10  260.56   28.14
  -5   2  -7  185.19   21.07
   3  -5  -7  180.45   20.74
   2   3  -7  173.01   18.76
   3  -5  -7  196.51   23.31
   2   3  -7  157.67   14.43
   2   3  -7  178.87   20.51
  -5   2  -7  163.40   18.78
   2   3  -7  173.05   18.86
  -5   2  -7  192.40   17.71
   3  -5  -7  216.40   22.91
  -5   2  -4  246.81   19.13
   3  -5  -4  268.40   19.57
   2   3  -4  207.80   14.95
   3  -5  -4  244.83   20.28
  -5   2  -4  196.02   12.26
  -5   2  -4  313.75   18.53
   2   3  -4  288.30   17.07
   2   3  -4  326.74   19.09
  -5   2  -4  303.41   10.99
   3  -5  -1  681.98   18.66
   2   3  -1  656.42   21.18
   3  -5  -1  701.48   22.03
  -5   2  -1  604.25    8.30
   3  -5  -1  567.14   16.03
   3  -5  -1  592.96   25.12
   3  -5  -1  614.85   15.76
  -5   2  -1  574.20   15.18
   2   3  -1  584.10   17.00
   3  -5   2  401.49   14.83
  -5   2   2  415.95   14.20
   2   3   2  389.62   12.26
   2   3   2  410.94   17.92
   3  -5   2  565.11   25.25
  -5   2   2  457.30   16.13
   3  -5   2  519.82   17.77
   3  -5   2  457.17   13.17
   2   3   2  449.58   18.56
   3  -5   5   21.08    4.16
   2   3   5   23.81    6.24
  -5   2   5   32.69    7.76
   3  -5   5   16.06    4.61
   2   3   5    9.58    2.50
  -5   2   5   11.17    3.34
   3  -5   5    5.21    2.59
   3  -5   5   10.34    4.24
  -5   2   5   10.74    3.70
   2   3   5   15.71    5.05
   3  -5   8   65.14   11.42
  -5   2   8   80.50   11.18
   2   3   8   65.55   11.63
  -5   2   8   76.81   10.24
   3  -5   8   97.56   15.10
  -5   2   8   77.93   13.32
   2   3   8   57.47   11.48
   2   3   8  113.90   17.87
  -5   2   8   83.83   11.72
   3  -5   8   90.84   14.32
   3  -5  11   53.77   13.15
  -5   2  11   69.05   17.46
   2   3  11   76.53   16.84
   3  -5  11   57.70   14.20
   3  -5  14   41.45    6.84
   2   3  14   41.14    6.73
   2   3  14   33.72    6.39
  -5   2  14   39.47    7.78
   2   3  14   41.32    7.50
   3  -5  14   37.65    7.59
  -5   2  14   43.20    8.27
   2   3  14   43.58    8.46
  -5   2  14   28.06   12.41
   3  -5  14   35.48    7.23
   2   3  14   44.76    8.23
  -5   2  14   36.20    6.98
   3  -5  14   36.26    6.92
   2   3  17   -0.30    2.13
  -5   2  17   -4.17    3.20
   2   3  17    7.59    3.51
  -5   2  17    5.75    3.05
   3  -5  17   -0.89    2.13
   3  -5  17    4.53    3.62
   2   3  17   -2.61    2.84
  -5   2  17   -2.38    3.51
   3  -5  17    3.51    3.54
  -5   2  20   -0.04    1.21
  -5   2  20    0.73    1.48
   3  -5  20    0.01    1.37
   2   3  20    0.15    1.16
   2   3  20    2.57    1.86
  -5   2  20    0.09    1.14
   3  -5  20   -1.42    1.72
   3  -4 -20    6.76    2.33
   1   3 -20    7.39    1.99
  -4   1 -20    4.98    1.83
   3  -4 -20    2.97    1.58
   3  -4 -20    7.61    2.30
   1   3 -20    7.15    2.42
  -4   1 -17   27.46    5.75
   3  -4 -17   33.60    6.23
   1   3 -17   32.50    5.98
   3  -4 -17   19.18    4.80
   1   3 -17   30.40    5.76
  -4   1 -17   29.30    5.65
   3  -4 -14   56.72    8.27
   1   3 -14   74.19   10.76
   3  -4 -14   37.32   13.01
  -4   1 -14   39.83   14.22
   3  -4 -14   71.86   10.31
   1   3 -14   68.70    9.62
  -4   1 -14   76.72   10.38
   3  -4 -14   57.13   17.69
   1   3 -14   52.18   16.12
  -4   1 -14   51.34   16.28
   1   3 -11  125.62   19.91
   3  -4 -11  122.42   21.93
  -4   1 -11  149.03   24.45
   1   3 -11  130.42   22.81
   1   3 -11  123.54   21.39
   3  -4 -11  152.06   24.29
  -4   1 -11  158.24   24.31
   1   3  -8  256.10   23.87
  -4   1  -8  268.24   23.27
   3  -4  -8  290.46   27.67
  -4   1  -8  242.25   25.06
   1   3  -8  215.60   16.43
   1   3  -8  253.55   26.62
   3  -4  -8  237.27   26.46
   3  -4  -8  248.30   25.75
   1   3  -8  235.71   24.01
  -4   1  -8  260.85   26.83
   1   3  -5  262.40   18.20
   3  -4  -5  300.45   23.50
  -4   1  -5  270.20   17.96
   1   3  -5  281.65   10.25
   1   3  -5  261.06   20.86
   1   3  -5  213.68   14.60
   3  -4  -5  246.11   21.62
  -4   1  -5  218.81   17.89
  -4   1  -5  234.70   20.36
   3  -4  -5  243.29   20.46
   3  -4  -2  761.39   27.47
   1   3  -2  787.19   21.44
   3  -4  -2  859.53   26.39
   1   3  -2  583.85   15.91
   1   3  -2  639.11   20.76
  -4   1  -2  624.20   22.54
   3  -4  -2  679.39   22.09
  -4   1   1 1119.88   22.82
   1   3   1 1046.71   24.36
   3  -4   1  965.93   13.56
  -4   1   1 1084.48   20.00
   3  -4   1 1064.92   31.19
   3  -4   1 1033.53   21.53
   1   3   1 1049.03   23.86
   1   3   1  997.37   20.07
  -4   1   1 1017.48   17.26
  -4   1   4  185.70   11.68
   1   3   4  162.43   13.44
   3  -4   4  176.73   11.75
   1   3   4  185.97    9.46
   3  -4   4  191.37   17.66
   3  -4   4  213.85   14.94
  -4   1   4  204.30   11.30
   3  -4   4  176.37   10.83
  -4   1   4  186.94   13.96
   1   3   4  157.42   14.14
  -4   1   4  196.03   15.74
  -4   1   7  359.53   22.56
   3  -4   7  369.30   26.72
   3  -4   7  336.76   24.21
   1   3   7  320.68   23.36
  -4   1   7  355.26   21.12
  -4   1   7  371.79   22.39
   3  -4   7  393.45   28.55
   1   3   7  331.51   16.03
   1   3   7  331.89   26.25
  -4   1   7  370.48   25.59
   1   3  10  135.11   20.72
   3  -4  10  108.33   18.05
   3  -4  10  106.66   15.64
   3  -4  10   98.41   17.08
  -4   1  10  110.63   20.57
   1   3  10   98.49   17.30
  -4   1  10  102.66   16.13
   1   3  13   13.23    4.11
  -4   1  13   17.01    5.64
   3  -4  13   10.07    3.15
   1   3  13   23.43    6.41
   3  -4  13    9.36    3.35
  -4   1  13   13.71    5.26
   1   3  13   15.24    5.67
  -4   1  13   19.03   10.41
   1   3  13   14.53    8.63
   1   3  13   14.54    4.06
   3  -4  13   14.91    4.44
   3  -4  13   14.95    4.45
  -4   1  13   18.97    5.42
   1   3  13   15.82    4.36
   3  -4  16   18.40    5.54
   1   3  16   16.58    4.44
  -4   1  16   13.33    4.17
   1   3  16   16.89    4.88
   3  -4  16   10.49    3.59
  -4   1  16   16.74    4.55
  -4   1  16   12.23    3.82
   1   3  16   20.05    5.54
   3  -4  16   16.63    3.97
   3  -4  16   34.68    7.86
   1   3  19   16.37    4.12
  -4   1  19   11.27    3.64
   3  -4  19    9.36    3.30
  -4   1  19   11.94    3.44
   1   3  19   12.46    3.78
   3  -4  19    7.97    3.02
  -4   1  19    8.47    2.82
   1   3  19    8.57    2.55
   3  -4  19    8.29    2.79
   1   3  19   11.21    3.04
   3  -3 -18    7.80    3.71
  -3   0 -18   -0.77    1.85
   0   3 -18    0.86    1.95
   3  -3 -18    5.01    2.88
  -3   0 -18    3.10    2.60
   3  -3 -15    9.13    4.36
   3  -3 -15   16.51    5.80
   0   3 -15   18.13    5.84
  -3   0 -15    4.98    3.91
   3  -3 -15    1.90    3.53
   0   3 -15    0.81    2.23
   3  -3 -12    8.01    5.80
   0   3 -12   10.66    6.57
  -3   0 -12    8.66    7.80
   0   3 -12   11.46    7.75
   3  -3 -12    8.88    7.30
  -3   0 -12   10.64    7.82
   3  -3 -12   14.67    5.35
   3  -3 -12   17.29    4.47
   3  -3  -9  147.23   21.32
  -3   0  -9  161.63   22.44
   0   3  -9  147.24   20.75
  -3   0  -9  170.72   23.36
   3  -3  -9  194.30   25.67
   0   3  -9  201.10   25.47
   3  -3  -9  160.96   21.51
   0   3  -9  131.95   18.12
   0   3  -6  558.73   30.37
  -3   0  -6  615.60   35.84
   3  -3  -6  626.31   34.91
  -3   0  -6  633.68   34.27
   3  -3  -6  651.82   37.22
   0   3  -6  608.43   34.88
   0   3  -6  570.83   23.59
  -3   0  -6  523.45   28.78
   3  -3  -6  515.86   32.12
   0   3  -6  477.13   26.65
  -3   0  -3  935.01   32.79
   3  -3  -3  978.75   31.98
  -3   0  -3  947.34   25.73
   3  -3  -3  996.39   34.88
   0   3  -3 1045.14   27.02
   3  -3  -3 1064.26   25.08
   0   3  -3 1006.56   29.78
   0   3  -3 1004.20   26.11
   0   3   0  379.65   11.13
   0   3   0  422.01   13.45
   0   3   0  424.08   12.71
  -3   0   0  475.17   10.51
   3  -3   0  446.75   14.62
   3  -3   0  460.72   10.94
  -3   0   0  424.88    7.48
  -3   0   0  434.98   10.41
   3  -3   0  439.55   16.96
   3  -3   3   51.78    5.45
  -3   0   3   64.10    6.97
   0   3   3   43.34    6.54
  -3   0   3   23.14    3.32
   3  -3   3    5.57    2.33
   3  -3   3    5.39    3.06
  -3   0   3    4.40    1.55
  -3   0   3   22.06    4.79
   0   3   3   14.96    4.07
   3  -3   3   10.68    3.30
   0   3   6  652.35   21.05
   3  -3   6  760.38   37.18
   0   3   6  622.10   33.40
  -3   0   6  610.38   29.25
   0   3   6  631.55   30.32
  -3   0   6  606.65   24.64
   3  -3   6  740.47   34.91
  -3   0   6  729.68   29.33
   3  -3   9    9.24    5.93
  -3   0   9    5.72    5.68
   0   3   9   10.35    6.32
  -3   0   9   11.61    5.81
   3  -3   9    8.17    3.98
   3  -3   9   10.82    5.27
   0   3   9    9.83    5.37
  -3   0   9   24.17    6.69
   0   3   9   26.51    8.27
   3  -3  12   10.34    4.03
   3  -3  12    9.20    5.79
   0   3  12   11.71    5.15
  -3   0  12    9.50    4.78
   3  -3  12    5.91    2.64
   3  -3  12    4.66    2.78
   0   3  12   16.11    5.22
  -3   0  12    9.48    4.19
  -3   0  12    3.10    4.62
   0   3  12    8.91    7.65
   3  -3  12    0.16    2.38
   0   3  12    4.92    2.34
  -3   0  12   15.10    4.95
   0   3  12    9.60    3.49
   3  -3  12    9.24    3.44
  -3   0  15    6.89    2.93
   0   3  15    9.33    3.99
   3  -3  15   15.76    5.55
   0   3  15   11.99    4.39
  -3   0  15    9.87    4.17
   3  -3  15    7.41    3.22
  -3   0  15    3.56    2.90
   0   3  15    3.81    3.63
   3  -3  15   13.10    4.21
   3  -3  15   -1.35    3.54
  -3   0  18    5.70    3.30
   0   3  18    6.57    2.83
   3  -3  18    2.94    1.95
   3  -3  18   10.47    4.10
  -3   0  18    5.48    3.06
   0   3  18    3.35    2.34
   0   3  18    3.57    2.40
  -3   0  18    9.44    4.05
   3  -3  18    5.35    3.44
  -2  -1 -19    0.78    1.67
   3  -2 -19    2.61    1.54
  -1   3 -19    0.29    1.95
   3  -2 -19    2.22    1.88
  -2  -1 -19    1.48    1.89
   3  -2 -16   31.87    6.83
  -1   3 -16   30.50    6.71
  -1   3 -16   23.28    5.21
   3  -2 -16   17.69    4.74
  -2  -1 -16   25.91    5.80
  -2  -1 -13   54.97    8.84
   3  -2 -13   47.24    7.36
  -2  -1 -13   66.34   17.34
   3  -2 -13   61.09   17.24
  -1   3 -13   55.93   16.71
   3  -2 -13   76.01   10.60
  -1   3 -13   75.51   10.20
  -1   3 -13   51.63   14.66
   3  -2 -13   36.74   11.98
  -2  -1 -13   64.17   17.34
  -2  -1 -10  174.84   24.37
   3  -2 -10  167.26   24.00
  -1   3 -10  188.25   24.99
   3  -2 -10  175.32   25.19
  -2  -1 -10  210.05   27.55
  -1   3 -10  195.10   26.57
   3  -2 -10  143.37   20.89
  -1   3 -10  136.10   19.38
   3  -2  -7  491.98   33.07
  -2  -1  -7  540.28   36.06
  -1   3  -7  471.31   30.79
  -2  -1  -7  617.23   34.53
  -1   3  -7  518.40   30.08
   3  -2  -7  558.74   35.26
  -2  -1  -7  423.29   31.35
  -1   3  -7  413.26   31.05
   3  -2  -7  432.29   33.07
  -1   3  -7  371.88   18.62
   3  -2  -4  306.08   19.72
  -2  -1  -4  313.70   21.25
   3  -2  -4  341.87   21.68
  -1   3  -4  336.90   17.08
  -2  -1  -4  341.05   19.65
   3  -2  -4  361.38   12.52
  -1   3  -4  287.43   18.35
   3  -2  -4  292.11   20.52
  -1   3  -4  276.61   13.85
   3  -2  -4  277.24   14.37
   3  -2  -1  104.23    6.06
  -2  -1  -1  120.65    6.72
  -1   3  -1  101.76    6.85
   3  -2  -1   91.49    4.93
   3  -2  -1   91.35    6.87
   3  -2  -1  140.67    9.19
  -2  -1  -1  118.05    5.53
  -1   3  -1  106.12    4.84
  -2  -1   2    9.51    2.41
  -1   3   2    7.78    2.15
  -2  -1   2    7.50    2.17
   3  -2   2    5.65    1.94
  -1   3   2    4.91    2.80
   3  -2   2   29.61    4.24
   3  -2   2   17.93    4.03
  -2  -1   2   21.90    2.26
  -2  -1   5  353.27   15.78
  -1   3   5  370.23   21.35
   3  -2   5  449.67   26.19
  -1   3   5  393.70   15.29
   3  -2   5  470.31   25.57
  -2  -1   5  408.58   19.76
  -2  -1   5  290.60   17.37
  -1   3   5  277.78   19.99
  -2  -1   8   93.18   15.81
  -1   3   8  109.45   14.00
  -2  -1   8   88.43   12.45
   3  -2   8   98.35   13.48
  -2  -1   8  134.59   15.33
  -1   3   8  147.83   18.48
  -1   3   8  102.49   15.48
  -2  -1   8   86.42   12.74
   3  -2   8   90.29   14.36
   3  -2  11  112.00   19.75
  -2  -1  11  115.67   21.40
  -1   3  11  122.11   19.60
   3  -2  11  102.58   18.76
  -1   3  11  133.01   20.99
  -1   3  14   11.27    5.11
  -2  -1  14    4.37    2.41
   3  -2  14    6.10    3.66
  -1   3  14    3.23    2.41
  -2  -1  14    6.69    3.73
   3  -2  14    5.88    4.14
  -1   3  14    5.92    3.81
   3  -2  14    8.75    3.74
  -2  -1  14    5.79    3.75
   3  -2  14   11.96    4.50
  -1   3  14   16.51    5.82
  -1   3  17    9.94    4.19
   3  -2  17   19.33    5.66
  -2  -1  17   10.99    4.68
  -2  -1  17    3.23    2.39
   3  -2  17    8.30    3.12
  -1   3  17   10.10    3.70
  -1   3  17    8.62    3.45
   3  -2  17   11.68    4.27
  -2  -1  17   16.50    5.18
  -2  -1  20    1.55    1.28
  -1   3  20    1.15    1.30
   3  -2  20    1.95    1.42
  -1   3  20    2.38    1.76
  -2  -1  20    2.23    1.72
  -1   3  20    2.14    1.77
   3  -2  20   -0.88    1.40
  -2  -1  20    1.16    1.32
   3  -1 -20    3.60    1.77
  -2   3 -20    1.42    1.78
  -2   3 -20    2.93    1.62
   3  -1 -20    3.20    1.66
  -1  -2 -20    2.42    1.41
  -1  -2 -17    5.05    2.90
  -2   3 -17    7.17    3.44
   3  -1 -17    5.89    2.60
  -1  -2 -17    6.55    3.17
  -2   3 -17   11.68    4.12
   3  -1 -17    9.95    3.89
  -1  -2 -14   48.33    7.63
   3  -1 -14   53.99    9.20
  -2   3 -14   34.29   12.17
  -1  -2 -14   24.40   11.13
   3  -1 -14   33.97   13.74
  -1  -2 -14   34.06    7.51
  -2   3 -14   35.28    7.40
   3  -1 -14   32.38    6.90
   3  -1 -14   33.45   14.34
  -2   3 -14   32.32   13.34
  -1  -2 -14   31.83   12.48
   3  -1 -11    9.19    5.48
  -1  -2 -11   14.39   10.44
  -2   3 -11    9.27    7.31
   3  -1 -11    8.82    6.13
  -2   3 -11    9.03    6.80
   3  -1 -11   15.29    9.05
  -1  -2 -11   15.05    7.90
  -1  -2  -8   78.56   13.62
  -2   3  -8   73.32   12.21
   3  -1  -8   60.53   12.33
  -1  -2  -8   40.95   12.29
  -2   3  -8   51.65   13.39
   3  -1  -8   43.65   11.81
  -1  -2  -8   57.70   13.00
   3  -1  -8   58.93   12.34
  -2   3  -8   56.65   12.32
  -2   3  -5  112.01   10.94
   3  -1  -5  117.69   13.46
  -1  -2  -5  120.59   13.63
   3  -1  -5   62.89    9.90
  -1  -2  -5   68.66   11.39
  -2   3  -5   58.78    9.21
  -1  -2  -5   42.33    8.60
  -2   3  -5   33.58    5.04
   3  -1  -5   50.44   10.26
   3  -1  -5   40.84    6.01
  -2   3  -5   39.19    7.75
   3  -1  -2   69.66    6.40
   3  -1  -2   75.10    6.52
  -2   3  -2   77.99    6.25
  -2   3  -2   74.29    5.76
  -1  -2  -2   95.16    7.98
  -2   3  -2  105.63    6.16
   3  -1  -2  101.84    8.68
  -1  -2  -2   83.20    7.90
   3  -1  -2  114.42    6.83
  -2   3   1   98.76    7.20
   3  -1   1   83.67    6.60
  -1  -2   1   97.38    4.49
  -1  -2   1  105.25    5.54
   3  -1   1   87.82    6.25
   3  -1   4  192.30    9.65
  -1  -2   4  208.97   12.52
   3  -1   4  204.84   15.76
  -1  -2   4  211.84   15.20
   3  -1   4  213.18   12.05
  -2   3   4  212.95   14.99
  -1  -2   4  183.23    8.50
  -2   3   4  179.90    9.47
   3  -1   4  175.68   14.53
  -2   3   4  223.31   16.61
  -1  -2   4  219.17   12.16
   3  -1   4  233.70   14.47
   3  -1   7   55.68   10.94
  -1  -2   7   58.24    9.77
  -1  -2   7   66.79    6.69
  -1  -2   7   81.68   13.25
  -2   3   7   83.09   11.47
  -2   3   7   58.97    7.28
   3  -1   7   59.15    9.60
  -1  -2   7   57.91   10.22
  -2   3  10    3.69    2.94
  -1  -2  10    6.94    4.77
   3  -1  10    2.83    2.84
  -1  -2  10    5.80    4.09
   3  -1  10    7.10    5.20
  -2   3  10    5.22    4.14
   3  -1  13    4.67    2.36
  -2   3  13    6.63    3.19
  -2   3  13   11.05    4.43
   3  -1  13    7.70    3.94
  -1  -2  13    6.07    2.92
  -2   3  13   12.29    5.50
   3  -1  13    6.59    3.77
  -1  -2  13    3.00    2.50
  -2   3  13    5.23    6.31
  -1  -2  13   10.12    7.02
   3  -1  13   17.59    5.12
  -2   3  13   14.51    5.17
  -1  -2  13   12.85    4.68
   3  -1  13   18.52    5.38
  -1  -2  16   72.23    9.21
  -2   3  16   80.53    9.67
   3  -1  16   74.06    9.47
   3  -1  16   78.38    8.46
  -1  -2  16   76.33   10.31
   3  -1  16   82.38   10.88
  -2   3  16   96.11   11.31
   3  -1  16   86.88   10.74
  -2   3  16   86.89   10.70
  -1  -2  16   96.36   11.57
  -1  -2  19   -1.42    1.87
   3  -1  19    0.08    1.82
  -2   3  19    3.10    2.44
  -1  -2  19   -1.04    1.75
   3  -1  19    1.53    1.24
  -2   3  19    1.84    1.96
   3  -1  19    0.56    1.99
  -2   3  19    3.01    2.47
  -1  -2  19   -0.14    1.64
   0  -3 -18    4.19    2.28
   3   0 -18    7.72    3.04
   0  -3 -18    8.12    3.17
   3   0 -18    4.94    2.69
  -3   3 -18    2.57    2.10
   0  -3 -15    8.26    3.49
   3   0 -15    8.27    4.73
   0  -3 -15    7.88    4.85
  -3   3 -15    1.95    3.30
   3   0 -15    2.42    2.51
   0  -3 -12   25.80    5.85
  -3   3 -12   31.42   12.59
   3   0 -12   36.60   13.37
   0  -3 -12   22.64   10.50
   3   0 -12   16.40    8.11
  -3   3 -12   28.91   12.28
   3   0 -12   23.47    9.81
   3   0 -12   25.89    6.50
  -3   3  -9    8.82    5.29
   3   0  -9   14.48    7.29
   3   0  -9   11.82    6.77
  -3   3  -9    6.78    5.82
   0  -3  -9   10.72    6.67
  -3   3  -9   42.72   12.49
   3   0  -9   28.16    8.66
   0  -3  -9   52.59   14.96
   0  -3  -6 1081.82   45.18
   3   0  -6  981.70   41.73
  -3   3  -6  943.25   35.51
   3   0  -6  900.73   39.70
   0  -3  -6  967.70   44.90
  -3   3  -6  909.39   40.70
   3   0  -6  931.57   43.35
   3   0  -6  793.28   28.63
  -3   3  -6  751.01   22.34
  -3   3  -6  862.18   39.40
   0  -3  -6  858.27   42.35
   0  -3  -3   27.01    5.49
   3   0  -3   13.02    3.62
  -3   3  -3   12.96    2.50
  -3   3  -3   76.21    6.33
  -3   3  -3   77.35    7.53
   3   0  -3   67.86    7.12
   3   0  -3   81.99    8.56
   3   0  -3   24.93    3.25
   0  -3   0  678.73   13.12
  -3   3   0  662.13    9.28
   0  -3   0  643.57    9.19
   3   0   0  658.22   17.17
  -3   3   0  619.81   12.76
   3   0   0  718.35   17.54
   3   0   0  723.24   13.06
   0  -3   3 1099.93   25.32
   0  -3   3 1172.24   29.13
   3   0   3 1080.81   26.20
  -3   3   3 1103.08   30.41
   0  -3   3 1142.55   19.86
  -3   3   3 1147.35   32.97
   0  -3   3 1100.45   18.24
   3   0   3 1183.01   29.85
   3   0   3 1105.15   23.28
  -3   3   6  437.90   24.54
   0  -3   6  400.59   25.54
   3   0   6  396.81   21.26
   3   0   6  340.52   21.15
   0  -3   6  364.49   25.08
  -3   3   6  343.92   17.22
   3   0   6  360.84   25.99
   0  -3   6  339.94   21.52
  -3   3   6  450.92   27.83
   0  -3   6  390.51   20.11
   3   0   6  417.29   25.27
  -3   3   9   80.52   12.18
   0  -3   9   67.96   13.82
   0  -3   9   64.80   11.80
   0  -3   9   69.36   12.46
  -3   3   9   80.03   13.78
   3   0   9   82.00   15.58
  -3   3   9  104.47   16.51
   3   0  12   25.34    5.27
   3   0  12   24.13    5.36
  -3   3  12   23.69    5.41
  -3   3  12   30.80    7.00
   3   0  12   28.18    6.27
   0  -3  12   19.86    4.95
   3   0  12   28.68    6.77
  -3   3  12   26.83    5.84
   0  -3  12   21.47    5.64
   0  -3  12   11.89    7.26
  -3   3  12   30.92   12.42
   3   0  12   20.80    9.37
  -3   3  12   32.28    6.22
   3   0  12   25.31    5.46
   0  -3  12   25.19    5.51
  -3   3  15    0.12    2.45
   3   0  15   -3.00    2.34
   0  -3  15    2.13    2.83
  -3   3  15    9.45    4.31
   0  -3  15    4.60    2.22
   3   0  15    7.46    3.95
   3   0  15   -4.36    4.11
  -3   3  15   -2.60    2.79
   0  -3  15   -1.22    4.16
   3   0  15    0.32    2.61
  -3   3  18   -1.59    2.29
   3   0  18   -1.64    2.82
  -3   3  18    6.38    3.09
   3   0  18    3.41    2.14
   0  -3  18    3.64    2.88
   3   0  18    4.24    3.07
  -3   3  18   -2.18    2.41
   0  -3  18    3.09    2.77
   0  -3  18    5.67    2.99
   3   1 -19    6.77    3.02
   1  -4 -19    3.69    2.22
   1  -4 -19    3.28    1.97
   3   1 -19    6.22    2.67
  -4   3 -19    6.24    2.57
   1  -4 -16    2.99    2.98
   1  -4 -16    2.78    3.38
   3   1 -16   -1.23    2.41
  -4   3 -16   -1.14    2.39
   1  -4 -16    2.64    3.09
   3   1 -16   -1.26    3.33
   3   1 -13   70.03   10.73
  -4   3 -13   50.61   14.95
   1  -4 -13   56.47   16.14
   3   1 -13   53.20   15.94
   1  -4 -13   66.12    8.87
  -4   3 -13   49.69   15.10
   1  -4 -13   48.22   14.87
   3   1 -13   43.02   14.45
   3   1 -13   45.72    7.97
   3   1 -10  304.21   31.97
  -4   3 -10  312.52   32.41
   1  -4 -10  321.41   33.17
   3   1 -10  312.49   31.27
   3   1 -10  303.65   32.68
  -4   3 -10  321.69   33.26
   1  -4 -10  322.53   33.85
   3   1  -7   28.82    6.18
  -4   3  -7   44.40    8.41
   3   1  -7   47.07   10.29
   1  -4  -7   54.04   11.49
   1  -4  -7   46.93   13.85
  -4   3  -7   23.76    7.16
   3   1  -7   28.03    9.15
   3   1  -7   33.50    8.85
   1  -4  -7   27.41    9.07
  -4   3  -7   30.22    9.12
   3   1  -4 2195.11   32.19
   3   1  -4 2425.87   52.89
  -4   3  -4 2289.53   40.14
  -4   3  -4 2522.12   35.78
   3   1  -4 2642.32   55.65
  -4   3  -4 2777.58   53.79
   3   1  -4 2654.92   49.52
  -4   3  -4 2656.13   57.03
   1  -4  -4 2566.20   60.87
   3   1  -1   31.66    3.85
   3   1  -1   34.34    4.61
   3   1  -1   38.40    3.24
   1  -4  -1   42.83    4.96
   1  -4  -1   34.95    3.81
   3   1   2 5877.51   59.44
  -4   3   2 5950.73   58.28
   1  -4   2 6023.97   53.53
  -4   3   2 6070.37   59.77
   1  -4   2 5637.89   47.05
   3   1   2 5632.30   59.29
   3   1   2 5539.70   40.21
  -4   3   2 6063.30   58.81
   1  -4   2 5745.43   52.40
   1  -4   5  653.51   27.33
   3   1   5  568.55   24.20
   1  -4   5  650.69   33.04
  -4   3   5  583.02   26.16
   3   1   5  567.77   25.14
   1  -4   5  583.76   26.64
   1  -4   5  484.78   16.30
  -4   3   5  565.56   28.60
   3   1   5  520.24   26.42
   3   1   5  690.22   18.96
  -4   3   8  463.98   27.80
   1  -4   8  399.02   30.33
   3   1   8  422.99   26.68
   3   1   8  390.74   22.56
   1  -4   8  419.44   30.16
  -4   3   8  535.45   34.87
   3   1   8  466.49   32.36
   1  -4   8  412.28   29.13
  -4   3   8  451.79   29.14
   3   1   8  470.97   35.02
  -4   3  11  161.16   26.32
   1  -4  11  116.58   20.46
   1  -4  11  134.58   20.32
   3   1  11  160.35   24.31
  -4   3  11  136.72   20.53
   3   1  14   21.46    5.11
   3   1  14   25.32    5.58
   3   1  14   20.83    5.79
  -4   3  14   22.46    6.09
   1  -4  14   11.58    3.05
   3   1  14   22.76    6.64
  -4   3  14   24.58    6.44
  -4   3  14   25.31   12.81
   1  -4  14   17.44    4.77
  -4   3  14   23.74    5.93
   3   1  14   24.12    6.26
   1  -4  14   16.27    4.43
   3   1  17   12.25    3.67
  -4   3  17   11.15    3.80
   1  -4  17    5.15    2.28
   3   1  17   13.43    4.29
   1  -4  17   13.12    4.18
  -4   3  17    9.82    3.33
   1  -4  17   15.16    5.21
   3   1  17    7.82    3.38
  -4   3  17    7.28    3.37
   1  -4  17   17.07    5.14
  -4   3  20   -0.34    1.22
   1  -4  20    0.80    1.29
  -4   3  20    0.47    1.33
   3   1  20   -0.58    1.59
  -4   3  20    2.93    1.55
   3   1  20    1.11    1.42
   1  -4  20    1.95    1.60
  -5   3 -20   -0.14    1.01
   3   2 -20   -0.41    1.04
   2  -5 -20   -1.35    1.41
   3   2 -20    0.43    1.22
   2  -5 -20    1.75    1.63
   2  -5 -20    1.08    1.18
  -5   3 -17    9.65    3.95
   2  -5 -17    7.06    3.33
   3   2 -17    3.38    2.16
   2  -5 -17    4.09    2.19
   3   2 -17   10.34    3.41
  -5   3 -17    5.00    2.92
   2  -5 -17    2.49    2.23
   2  -5 -14    8.38    3.14
   3   2 -14   18.98    5.79
  -5   3 -14    7.98    7.86
   2  -5 -14    9.91    6.36
   2  -5 -14   13.02    5.61
   3   2 -14    6.70    2.64
  -5   3 -14   16.61    5.57
   2  -5 -14    9.36    7.47
  -5   3 -14    6.31    6.96
   3   2 -14   13.34    9.67
   3   2 -11   35.12   10.92
   2  -5 -11   39.80   12.57
   3   2 -11   26.74    8.75
  -5   3 -11   27.90   11.29
  -5   3 -11   38.78   12.37
   2  -5 -11   40.86   12.64
   3   2 -11   35.64   12.34
   3   2  -8   93.58   15.02
  -5   3  -8  104.48   13.97
  -5   3  -8  112.42   16.92
   3   2  -8  110.94   17.31
   2  -5  -8  148.39   21.86
   3   2  -8  107.16   12.50
  -5   3  -8  104.89   17.25
   3   2  -8  106.76   15.92
   2  -5  -8  106.02   16.94
   3   2  -5  255.46   19.12
  -5   3  -5  251.24   15.79
   3   2  -5  229.85   10.87
   3   2  -5  279.19   17.70
   3   2  -5  286.05   20.83
   2  -5  -5  355.91   26.28
  -5   3  -5  270.51   11.68
  -5   3  -5  300.82   20.21
   2  -5  -5  307.86   23.63
  -5   3  -5  293.44   22.13
   3   2  -2  296.32   15.44
   3   2  -2  264.92   10.34
   2  -5  -2  257.63   15.34
   2  -5  -2  279.58   14.12
  -5   3  -2  267.62   13.66
   3   2  -2  287.58   14.03
   2  -5   1  459.10   12.73
   3   2   1  439.34   15.68
   2  -5   1  463.31   14.62
  -5   3   1  448.02   12.96
   3   2   1  460.71   15.14
   2  -5   1  469.94   15.54
   3   2   1  464.36   15.52
  -5   3   1  463.20   13.89
  -5   3   4  299.45   18.72
   3   2   4  294.91   18.70
   2  -5   4  298.45   13.15
   2  -5   4  218.37   13.82
   3   2   4  201.68   14.72
  -5   3   4  206.43   13.87
   2  -5   4  155.28   16.13
   3   2   4  140.81   10.60
   2  -5   4  156.48   12.22
  -5   3   4  230.80   17.17
   3   2   4  107.88    8.68
  -5   3   7  144.29   14.71
   2  -5   7  130.85   15.62
   3   2   7  142.13   15.32
   2  -5   7  145.58   16.06
  -5   3   7  158.90   15.68
  -5   3   7  127.97   11.73
   3   2   7  130.62   11.96
   2  -5   7  143.75   17.98
  -5   3   7  158.51   17.57
   3   2   7  142.80   16.93
   2  -5  10   86.10   15.87
   3   2  10   81.25   16.51
   2  -5  10   74.75   13.61
   2  -5  10   68.55   14.12
  -5   3  10   86.93   18.10
  -5   3  10   80.88   15.10
   3   2  13    2.81    2.49
   3   2  13    6.33    4.14
  -5   3  13    9.88    5.12
   2  -5  13   -2.96    4.17
  -5   3  13   12.62    5.49
   3   2  13    6.86    4.45
   2  -5  13    0.93    4.01
  -5   3  13    7.71    6.80
   3   2  13    8.76    3.43
   2  -5  13    3.61    1.89
  -5   3  13   10.41    4.61
   3   2  13    3.99    2.33
   2  -5  13    2.93    2.62
   2  -5  16   38.78    8.24
   2  -5  16   41.59    7.84
   3   2  16   34.85    6.46
  -5   3  16   37.67    7.18
  -5   3  16   35.04    6.31
   2  -5  16   36.17    6.59
   3   2  16   47.19    7.49
  -5   3  16   41.16    7.69
   3   2  16   39.53    7.46
   3   2  16   36.99    5.60
   2  -5  16   52.42    9.37
   2  -5  19   10.03    3.40
  -5   3  19    6.88    2.73
   3   2  19   10.35    3.69
  -5   3  19   12.63    3.54
   2  -5  19    8.99    2.81
   3   2  19    8.61    2.80
   3   2  19   10.90    3.59
  -5   3  19   11.64    3.20
   2  -5  19    7.43    3.05
   3  -6 -18    1.75    1.71
   3  -6 -18   -0.59    2.35
   3  -6 -18    1.72    2.21
   3   3 -18    1.12    1.84
  -6   3 -18    1.44    2.56
   3  -6 -15    5.58    4.13
   3  -6 -15    2.62    3.77
   3   3 -15    1.69    3.07
  -6   3 -15   -0.84    2.50
   3   3 -15   -0.78    3.75
   3  -6 -15    3.53    3.20
   3   3 -12    1.60    1.87
   3   3 -12    6.54    4.06
   3  -6 -12    4.15    2.65
   3   3 -12    5.21    5.79
   3  -6 -12    6.40    5.42
  -6   3 -12    0.33    3.93
   3   3 -12   -4.65    5.87
  -6   3 -12    2.16    6.77
   3  -6 -12   -2.69    4.44
   3   3 -12   -2.96    6.14
   3   3  -9  355.77   31.55
  -6   3  -9  418.66   36.11
   3  -6  -9  381.35   34.11
   3   3  -9  357.51   32.05
   3  -6  -9  398.50   36.25
   3   3  -9  320.38   31.13
  -6   3  -9  345.04   31.86
   3  -6  -6 1194.13   49.99
  -6   3  -6 1202.59   50.06
  -6   3  -6 1231.64   38.77
   3   3  -6 1184.59   44.94
  -6   3  -6 1131.17   43.92
   3  -6  -6 1191.22   51.58
   3   3  -6 1106.59   44.96
   3   3  -6 1093.23   38.45
   3   3  -6 1104.41   24.65
   3  -6  -3  659.15   26.64
  -6   3  -3  658.22   27.31
  -6   3  -3  582.28   13.33
   3   3  -3  708.17   25.68
   3   3  -3  677.16   26.17
   3  -6  -3  701.30   29.97
   3   3  -3  654.70   20.20
   3  -6   0  731.75   18.40
  -6   3   0  757.81   15.75
   3  -6   0  798.68   26.64
  -6   3   0  685.40   16.10
   3  -6   0  732.02   15.02
   3   3   0  714.10   22.58
   3  -6   3 1370.84   28.63
  -6   3   3 1279.10   30.18
   3   3   3 1289.64   36.17
   3  -6   3 1167.33   43.35
  -6   3   3 1337.28   33.79
  -6   3   3 1502.48   33.83
   3  -6   3 1400.52   29.81
   3   3   3 1397.52   22.08
   3   3   3 1430.07   38.52
   3  -6   3 1240.32   31.83
   3  -6   6  154.60   14.57
   3   3   6  156.14   15.99
  -6   3   6  153.94   14.18
   3  -6   6  160.47   18.97
   3  -6   6  163.37   16.08
  -6   3   6  154.54   13.01
   3   3   6  171.32   17.93
  -6   3   6  184.46   17.82
   3  -6   6  159.96   11.65
   3   3   6  160.11   10.47
   3   3   9    3.06    2.54
   3  -6   9    6.98    4.46
   3  -6   9    5.83    5.17
   3  -6   9    5.47    3.70
   3   3   9    9.97    6.79
   3   3   9    4.92    3.79
  -6   3   9    9.52    6.41
   3  -6  12    3.17    2.72
   3   3  12    4.23    3.24
  -6   3  12    4.96    2.25
   3   3  12    5.82    2.13
   3   3  12    6.44    4.09
  -6   3  12    5.70    4.36
   3  -6  12    2.06    2.59
   3  -6  12    1.41    1.92
  -6   3  12    9.72    4.66
   3   3  12    7.92    4.64
  -6   3  12    9.53    9.26
   3  -6  12    1.30    1.69
  -6   3  12    5.77    3.58
   3   3  12   -0.26    2.80
   3   3  12    5.71    3.36
   3  -6  15   22.78    6.93
   3  -6  15   24.77    6.82
  -6   3  15   17.19    5.03
   3   3  15   15.90    4.88
   3   3  15   14.85    4.52
   3   3  15   13.26    4.69
  -6   3  15   17.78    5.67
  -6   3  15   10.55    4.05
   3   3  15   19.41    5.59
   3  -6  15    6.71    2.82
   3  -6  15   12.24    3.73
   3   3  15   13.20    3.71
  -6   3  18    7.43    3.56
   3   3  18   15.06    3.55
  -6   3  18   18.57    4.63
   3  -6  18   13.06    3.77
   3   3  18   16.51    3.94
   3   3  18   20.15    4.94
   3  -6  18   17.06    4.87
  -6   3  18   16.37    4.67
   3  -6  18    8.72    3.72
  -6   3  18   14.11    4.59
   3   4 -19   11.57    3.53
   4  -7 -19    9.51    3.05
   3   4 -19    6.48    2.69
  -7   3 -19    5.26    2.27
   4  -7 -19    4.66    2.28
   3   4 -16   12.05    4.41
   4  -7 -16   12.82    4.74
   4  -7 -16    7.37    3.08
   4  -7 -16    9.79    3.77
  -7   3 -16   10.59    3.84
   3   4 -13   11.97    4.29
   4  -7 -13   17.75    5.58
   3   4 -13   23.62    6.73
  -7   3 -13   20.25   10.72
   4  -7 -13   17.86    8.79
   4  -7 -13   13.76    8.82
  -7   3 -13   23.72   10.58
   3   4 -13   21.42   10.71
   4  -7 -13   23.53    5.47
   3   4 -13   14.76    8.85
  -7   3 -10  300.55   32.03
   3   4 -10  290.55   31.71
   4  -7 -10  336.79   34.89
   3   4 -10  285.99   30.37
   4  -7 -10  318.15   33.19
  -7   3 -10  363.50   35.92
   3   4 -10  305.74   31.94
   3   4  -7   20.55    5.73
   4  -7  -7   29.64   10.00
  -7   3  -7   26.60    7.38
   3   4  -7   38.26    9.29
   4  -7  -7   45.94   10.93
  -7   3  -7   37.66   10.00
   3   4  -7   23.12    6.01
   4  -7  -4 1890.79   51.93
  -7   3  -4 1986.40   55.80
   3   4  -4 2087.37   49.98
  -7   3  -4 2032.49   47.51
   4  -7  -4 1859.95   54.75
   3   4  -4 1775.23   40.00
   3   4  -4 1913.86   48.89
   3   4  -1 1518.41   37.49
   4  -7  -1 1611.73   31.26
   4  -7  -1 1561.99   35.87
  -7   3  -1 1380.02   15.83
   4  -7  -1 1370.94   31.59
   4  -7  -1 1483.50   47.07
  -7   3  -1 1422.38   26.84
  -7   3  -1 1453.74   22.22
   4  -7  -1 1389.12   26.46
   3   4  -1 1344.42   29.61
   3   4   2 6034.86   73.93
   4  -7   2 5682.85   64.46
  -7   3   2 6336.68   61.53
   3   4   2 6084.65   62.83
   4  -7   2 6124.85   53.30
   3   4   2 6575.05   78.78
   4  -7   2 6718.80   70.91
  -7   3   2 6692.80   66.33
  -7   3   5  677.31   32.47
   4  -7   5  672.06   25.72
  -7   3   5  633.64   26.12
   3   4   5  628.27   31.11
   4  -7   5  657.24   37.94
  -7   3   5  610.45   20.70
   4  -7   5  656.69   29.83
  -7   3   5  653.53   30.24
   4  -7   5  662.68   24.28
   3   4   5  699.51   34.17
   4  -7   8  184.99   18.93
  -7   3   8  230.31   19.68
   3   4   8  199.25   21.13
   4  -7   8  278.93   27.13
  -7   3   8  209.08   16.52
   3   4   8  187.16   21.95
  -7   3   8  220.75   21.80
   4  -7   8  238.93   23.47
  -7   3  11  104.67   22.17
   3   4  11   95.14   20.06
   4  -7  11   83.01   17.01
   4  -7  14   40.38    6.57
   3   4  14   49.24    7.47
   4  -7  14   37.14    7.65
   4  -7  14   34.39    7.55
  -7   3  14   45.45    7.64
  -7   3  14   38.68    7.76
   3   4  14   47.38    8.12
   3   4  14   53.64    9.21
  -7   3  14   40.54    7.85
  -7   3  14   28.43   11.94
   3   4  14   39.54    7.16
   3   4  14   38.57    7.22
  -7   3  14   38.24    7.29
   4  -7  14   31.68    5.97
   4  -7  17    5.90    2.69
   3   4  17   11.59    3.81
  -7   3  17    2.61    2.38
  -7   3  17    1.27    2.18
   4  -7  17    9.14    4.24
   3   4  17    6.77    3.55
   3   4  17   11.54    4.35
  -7   3  17    6.23    2.48
   4  -7  17   10.88    4.65
   4  -7  17    8.13    2.90
  -7   3  20    0.14    1.06
   3   4  20    1.18    1.61
  -7   3  20    0.47    1.01
   4  -7  20   -1.26    1.58
  -7   3  20    0.58    1.44
   4  -7  20   -1.01    1.45
   3   4  20    0.65    1.38
   2   4 -20   -0.32    1.24
   4  -6 -20    0.00    0.97
   4  -6 -20   -0.67    1.12
  -6   2 -20   -0.24    1.30
   4  -6 -20    2.36    1.65
   4  -6 -17    1.79    1.63
  -6   2 -17    4.25    2.46
   4  -6 -17   -0.60    2.58
  -6   2 -17   10.33    4.05
   4  -6 -17    3.66    2.33
   2   4 -17    4.46    2.68
   4  -6 -14    8.65    4.62
   2   4 -14    6.28    4.75
  -6   2 -14    0.78    6.31
   4  -6 -14    3.47    4.29
  -6   2 -14   -0.72    4.98
   2   4 -14    1.44    5.59
   4  -6 -14   -5.12    7.45
   4  -6 -14   -0.67    3.63
   2   4 -14    1.42    2.12
   4  -6 -14    4.90    3.96
   2   4 -11   23.04    9.02
   2   4 -11   27.91    9.55
   4  -6 -11   21.24    7.66
  -6   2 -11   31.68   11.71
   2   4 -11   19.17    8.87
   4  -6 -11   29.65   11.61
  -6   2 -11   24.78   10.42
   2   4  -8  101.69   15.65
   2   4  -8  122.01   18.11
  -6   2  -8  129.29   17.88
   4  -6  -8  140.91   20.29
   2   4  -8  108.69   12.95
   2   4  -8  107.56   16.09
  -6   2  -8  105.61   17.39
   4  -6  -8  107.27   17.25
  -6   2  -5  265.34   15.96
   2   4  -5  265.55   18.99
   4  -6  -5  304.67   24.85
  -6   2  -5  303.03   23.72
   4  -6  -5  293.80   22.81
  -6   2  -5  242.15    9.07
   2   4  -5  279.25   18.55
   4  -6  -5  315.02   25.38
   2   4  -5  269.36   19.59
  -6   2  -5  291.38   20.21
   2   4  -2 1911.76   23.16
   2   4  -2 2150.81   44.11
   4  -6  -2 2135.70   43.05
  -6   2  -2 1999.24   24.70
   4  -6  -2 1865.70   23.54
   2   4  -2 1850.16   36.25
  -6   2  -2 1830.07   38.57
   4  -6  -2 2045.32   37.82
   4  -6  -2 2047.52   49.45
   2   4   1 1761.43   35.59
   4  -6   1 1596.16   23.01
  -6   2   1 1797.26   32.12
   4  -6   1 1879.71   47.35
  -6   2   1 1817.51   29.69
   4  -6   1 1779.84   48.86
   2   4   1 1646.34   32.60
   2   4   1 1605.42   31.91
   4  -6   1 1664.33   32.76
   2   4   4  864.81   33.29
   4  -6   4  880.57   25.01
  -6   2   4  798.42   24.96
   4  -6   4  730.92   37.09
   4  -6   4  904.32   26.38
  -6   2   4  917.43   30.54
   2   4   4  955.76   36.39
  -6   2   4  892.00   32.53
  -6   2   4  720.76   18.33
   4  -6   4  800.26   29.50
   4  -6   7    3.35    3.37
   2   4   7    2.24    3.76
  -6   2   7   -2.02    2.79
   2   4   7    2.24    2.66
  -6   2   7    1.05    2.98
   4  -6   7    3.65    3.30
  -6   2   7    3.18    2.30
   4  -6   7    0.80    4.12
   4  -6  10   35.20    9.89
  -6   2  10   39.73   13.04
   4  -6  10   33.88    9.54
   2   4  10   40.76   13.21
   4  -6  10   33.51   10.48
   2   4  10   37.20    9.49
   2   4  10   38.13   11.30
  -6   2  10   32.92    9.19
   2   4  13    4.52    2.67
   4  -6  13    4.36    2.65
   4  -6  13   -5.81    4.68
  -6   2  13    3.72    3.31
  -6   2  13   11.30    5.04
   4  -6  13    4.67    2.24
   2   4  13    9.86    4.51
  -6   2  13   10.21    4.56
   2   4  13    8.44    4.88
  -6   2  13    6.23    6.44
   2   4  13    3.38    2.65
   2   4  13    2.01    2.50
  -6   2  13    9.59    4.29
   4  -6  13    2.06    2.33
   4  -6  16   13.73    5.64
   2   4  16    9.67    3.64
  -6   2  16    5.64    2.96
   4  -6  16   19.45    5.59
   2   4  16   17.74    5.08
   4  -6  16   10.21    3.73
  -6   2  16   13.93    4.31
  -6   2  16    8.19    3.86
   2   4  16    6.45    3.74
   4  -6  16   12.61    3.90
   4  -6  16   14.61    5.48
   2   4  19    5.19    2.68
  -6   2  19    5.30    2.90
   4  -6  19    0.18    1.69
  -6   2  19    6.25    2.76
   4  -6  19    2.84    2.24
   2   4  19    6.37    3.09
  -6   2  19    4.54    2.20
   2   4  19   -1.24    1.86
  -5   1 -18    5.38    2.20
   4  -5 -18   14.94    4.16
   1   4 -18   11.39    3.65
   4  -5 -18   11.81    3.52
  -5   1 -18   13.04    3.77
   4  -5 -15   20.49    5.91
   4  -5 -15   24.31    6.53
   1   4 -15   16.91    5.35
   4  -5 -15   20.71    5.76
  -5   1 -15   20.61    5.57
   1   4 -15   18.29    4.46
  -5   1 -12    7.92    3.77
   4  -5 -12    7.02    2.64
   4  -5 -12   16.57    8.17
   1   4 -12    9.28    7.65
  -5   1 -12    6.47    6.30
   1   4 -12    3.24    4.38
   1   4 -12    5.63    6.16
  -5   1 -12   15.33   11.35
   4  -5 -12    3.50    5.68
   4  -5 -12   11.58    5.44
   4  -5  -9  190.52   23.88
   1   4  -9  153.24   19.74
  -5   1  -9  179.40   24.04
   4  -5  -9  150.90   21.49
   1   4  -9  148.74   20.17
   4  -5  -9  125.46   19.94
  -5   1  -9  126.79   19.95
   1   4  -9  128.62   20.31
  -5   1  -6  283.64   24.89
   4  -5  -6  265.64   23.35
   1   4  -6  227.13   18.79
  -5   1  -6  229.43   17.83
   4  -5  -6  279.04   24.58
  -5   1  -6  255.78   21.36
   1   4  -6  266.53   22.71
   4  -5  -6  281.46   24.73
   1   4  -6  236.47   17.13
   1   4  -6  212.15    9.20
  -5   1  -3  442.80   22.96
   4  -5  -3  470.81   22.26
   4  -5  -3  373.46   18.85
   1   4  -3  389.02   17.85
   4  -5  -3  424.84   24.40
   1   4  -3  551.08   22.27
   1   4  -3  555.64   20.22
   1   4   0  463.03   13.64
   1   4   0  487.74   17.54
   4  -5   0  510.82   15.38
  -5   1   0  508.00   12.66
   1   4   0  440.62   15.04
   4  -5   0  496.80   19.45
   4  -5   0  441.59   21.80
  -5   1   0  461.00   13.12
   4  -5   0  489.61   14.46
   1   4   3  153.33   12.80
   1   4   3  126.80    6.56
   4  -5   3  153.02   10.09
  -5   1   3  166.91   10.13
   1   4   3   85.55    9.44
   4  -5   3   93.58    6.70
  -5   1   3   90.72    7.05
   4  -5   3   46.47    7.53
  -5   1   3   91.28    8.89
   4  -5   3   52.40    9.53
   4  -5   3   53.58    6.68
  -5   1   3   46.66    3.23
   4  -5   6  911.25   38.79
  -5   1   6  831.00   29.04
   4  -5   6  942.67   44.91
  -5   1   6  802.49   30.05
   4  -5   6  813.39   32.19
   1   4   6  833.56   36.87
  -5   1   6  924.50   37.49
   1   4   6  849.83   40.15
   1   4   6  920.22   21.36
  -5   1   9  464.04   39.92
   4  -5   9  480.27   33.47
   1   4   9  535.23   34.50
   4  -5   9  568.22   36.50
   4  -5   9  525.61   37.88
   1   4   9  622.51   43.44
  -5   1   9  583.76   36.38
   1   4   9  584.74   40.88
   1   4  12   49.76   13.78
   4  -5  12   50.43   13.90
   4  -5  12   59.14    8.42
  -5   1  12   56.72    8.99
   1   4  12   53.19    8.63
  -5   1  12   51.24    8.48
   4  -5  12   43.15    7.02
   1   4  12   57.06    8.96
   4  -5  12   44.57    7.54
  -5   1  12   49.67   16.12
   1   4  12   47.62    7.75
   4  -5  12   47.39    7.64
  -5   1  12   61.30    8.70
   1   4  12   62.78    8.84
   4  -5  15   17.54    5.57
   4  -5  15   22.98    6.44
   1   4  15   18.30    5.46
  -5   1  15   20.90    5.42
   1   4  15   22.29    5.41
  -5   1  15   19.90    5.40
   1   4  15   29.93    6.87
   1   4  15   16.72    5.36
   4  -5  15   11.15    3.84
  -5   1  15   14.80    4.67
   4  -5  15   15.85    4.32
   1   4  18    0.85    1.81
  -5   1  18    6.54    3.47
   4  -5  18    5.82    2.66
   1   4  18    7.51    3.12
   4  -5  18    7.97    3.67
  -5   1  18   11.23    4.15
   1   4  18    5.37    2.29
  -5   1  18   11.46    4.02
   4  -5  18   10.90    4.05
   4  -4 -19    3.05    2.15
   4  -4 -19    2.38    2.00
  -4   0 -19    2.38    2.01
  -4   0 -19    2.78    1.97
   0   4 -19    0.66    1.48
   4  -4 -19   -2.10    2.01
   4  -4 -16    4.16    2.60
   0   4 -16    9.14    3.74
   4  -4 -16    8.87    4.33
  -4   0 -16   11.36    4.44
   4  -4 -16    8.03    3.43
   0   4 -13    5.01    5.62
   4  -4 -13   -0.52    7.78
  -4   0 -13    7.54    8.00
   4  -4 -13    5.55    6.17
   0   4 -13    3.34    7.64
  -4   0 -13    5.04    7.09
   0   4 -13    4.22    2.65
   4  -4 -13   11.28    5.40
  -4   0 -13    6.51    3.36
   4  -4 -13    3.47    2.40
   0   4 -10    6.22    4.40
   4  -4 -10    9.00    6.76
  -4   0 -10   19.65    9.05
   0   4 -10   12.06    5.76
   4  -4 -10   15.02    8.69
   4  -4 -10    6.35    4.17
  -4   0 -10   21.04    9.74
   0   4 -10   16.23    9.43
   4  -4  -7   52.65   11.55
   0   4  -7   44.13    9.23
   0   4  -7   59.98   11.39
  -4   0  -7   74.55   14.25
   4  -4  -7   63.28   12.70
   0   4  -7  102.81   16.58
   4  -4  -7  107.32   16.89
  -4   0  -7   93.69   14.79
   0   4  -7   85.84   10.22
   4  -4  -4   70.98   10.09
  -4   0  -4   79.24   11.13
   4  -4  -4   39.22    5.37
   0   4  -4   50.14    6.92
   4  -4  -4   52.01    9.19
   0   4  -4   80.13    8.62
   0   4  -4  108.10   11.87
  -4   0  -1  104.90    5.03
   0   4  -1   97.05    5.37
   4  -4  -1  117.47    6.81
   4  -4  -1  119.84    9.97
   0   4  -1  120.95    8.83
   4  -4  -1  127.89    7.85
   4  -4  -1  136.67    8.01
  -4   0  -1  109.44    6.29
   4  -4  -1  109.76    6.01
   4  -4   2  485.30   10.38
   0   4   2  463.88   20.10
   4  -4   2  435.36   22.86
   4  -4   2  400.81   19.96
   4  -4   2  504.44   17.07
  -4   0   2  515.58   13.57
   0   4   2  513.32   15.50
   0   4   2  488.65   20.63
  -4   0   2  486.81   16.67
   4  -4   5  292.55   23.39
   4  -4   5  296.41   20.22
  -4   0   5  270.39   14.61
   4  -4   5  270.11   15.26
  -4   0   5  269.67   17.74
   0   4   5  265.12   20.79
  -4   0   5  238.65   14.09
   4  -4   5  260.96   16.25
   0   4   5  251.54   18.75
   0   4   8   20.69    6.42
   4  -4   8   15.99    5.44
  -4   0   8   18.10    7.36
   0   4   8   21.38    6.83
  -4   0   8   20.89    7.21
   4  -4   8   17.07    5.97
  -4   0   8   20.78    6.02
  -4   0   8   25.84    6.66
   4  -4   8   26.59    7.95
  -4   0  11  286.01   34.89
   4  -4  11  276.62   29.76
   4  -4  11  325.14   34.05
   0   4  11  368.58   35.20
   0   4  11  362.09   35.67
   4  -4  14   34.06    6.47
   0   4  14   34.12    6.51
   4  -4  14   28.62    6.59
   0   4  14   27.85    6.79
  -4   0  14   27.98    6.26
  -4   0  14   35.11    7.11
   0   4  14   38.22    8.13
  -4   0  14   21.15   10.96
   4  -4  14   27.11    5.89
   0   4  14   41.74    7.66
  -4   0  14   28.55    6.20
   4  -4  14   24.81    5.81
   0   4  17   14.18    3.88
   4  -4  17   15.93    4.06
  -4   0  17   18.01    5.01
   4  -4  17   15.44    5.50
   0   4  17   11.86    4.44
   4  -4  17   17.02    5.36
  -4   0  17    5.53    3.61
   4  -4  17   22.40    4.80
   0   4  17   16.55    4.14
  -4   0  17   15.57    3.86
  -4   0  20   -0.12    1.04
   4  -4  20    0.12    1.27
  -4   0  20   -0.28    1.38
   0   4  20   -1.12    1.36
   0   4  20    1.12    1.59
  -4   0  20   -0.26    1.37
   4  -4  20   -1.32    1.75
  -1   4 -20    3.36    1.76
   4  -3 -20    3.28    1.81
  -3  -1 -20    3.50    1.59
  -1   4 -20    5.43    2.13
   4  -3 -20    2.64    1.67
   4  -3 -20    1.89    1.49
   4  -3 -17   10.66    3.47
  -3  -1 -17   16.68    4.77
  -1   4 -17   12.28    3.93
  -3  -1 -17   11.10    3.72
   4  -3 -17    8.25    2.63
   4  -3 -14   19.80    6.70
   4  -3 -14   23.41   11.73
  -3  -1 -14   12.37    9.47
  -3  -1 -14   14.35    4.72
   4  -3 -14   15.43    4.62
  -1   4 -14    9.88    6.77
   4  -3 -14   15.95    9.81
  -3  -1 -14   13.77    7.72
  -1   4 -14   17.29    5.08
   4  -3 -14   11.87    4.70
   4  -3 -11  208.78   27.92
  -3  -1 -11  228.03   29.51
  -1   4 -11  191.82   26.96
   4  -3 -11  199.91   26.60
  -1   4 -11  180.89   23.41
  -1   4 -11  190.48   27.00
  -3  -1 -11  206.82   29.24
   4  -3 -11  194.86   27.82
  -1   4  -8  571.28   36.84
  -3  -1  -8  634.03   42.16
   4  -3  -8  615.75   40.15
  -1   4  -8  530.09   32.84
   4  -3  -8  613.99   40.08
  -3  -1  -8  600.44   40.26
  -1   4  -8  627.63   41.04
   4  -3  -8  642.15   42.47
   4  -3  -5  613.38   32.84
  -1   4  -5  544.87   22.49
   4  -3  -5  537.18   14.40
  -3  -1  -5  595.09   30.28
  -1   4  -5  604.52   30.76
   4  -3  -5  587.44   23.65
   4  -3  -5  680.61   33.11
  -3  -1  -5  696.74   35.82
   4  -3  -5  737.24   36.27
  -1   4  -5  679.07   27.68
   4  -3  -5  709.85   19.64
   4  -3  -2 5817.26   63.74
  -3  -1  -2 6438.54   69.93
  -1   4  -2 6401.24   52.94
  -1   4  -2 6471.23   64.84
   4  -3  -2 5681.52   46.63
   4  -3  -2 6239.29   67.67
  -1   4  -2 6484.32   56.91
   4  -3  -2 6186.54   78.30
  -3  -1  -2 6216.00   55.61
   4  -3  -2 6276.70   63.79
  -1   4   1  140.77   10.10
  -3  -1   1  162.42    7.78
  -1   4   4 2780.66   60.69
   4  -3   4 2728.10   46.17
  -3  -1   4 2594.36   46.21
  -3  -1   4 2571.96   56.08
  -1   4   4 2528.75   54.97
  -3  -1   4 2349.75   36.15
   4  -3   4 2438.05   61.36
  -3  -1   4 2783.87   58.85
   4  -3   4 2390.29   44.21
   4  -3   4 2539.17   54.17
  -3  -1   4 2375.48   37.39
  -3  -1   7   24.42    8.04
  -1   4   7   36.69    9.70
  -3  -1   7   27.88    6.35
  -3  -1   7   28.20    5.13
  -1   4   7   32.50    7.72
   4  -3   7   48.50   10.00
  -3  -1   7   46.93    8.25
  -3  -1   7   41.67    8.59
   4  -3   7   48.93    9.75
  -1   4  10  364.97   32.86
   4  -3  10  327.45   32.15
   4  -3  10  273.72   28.03
  -3  -1  10  262.42   31.21
  -1   4  10  325.87   31.68
   4  -3  13   51.11    8.16
  -1   4  13   59.18    9.90
   4  -3  13   34.62    6.49
  -3  -1  13   40.89    7.80
  -1   4  13   51.27    8.64
   4  -3  13   43.60    7.82
  -3  -1  13   35.56    7.16
  -3  -1  13   40.21   14.91
  -1   4  13   40.92   14.20
  -1   4  13   31.65    6.12
  -3  -1  13   49.09    7.95
   4  -3  13   47.40    7.95
  -1   4  13   57.73    8.18
  -1   4  16   -0.78    2.58
   4  -3  16    4.80    3.43
  -3  -1  16    7.12    3.90
  -3  -1  16   -1.20    3.16
  -1   4  16    0.75    2.10
   4  -3  16   -0.70    3.75
  -1   4  16   -5.01    4.26
   4  -3  16    0.59    1.95
   4  -3  16    1.32    3.72
  -3  -1  16   -3.32    4.41
   4  -3  19    4.23    2.06
  -3  -1  19    4.98    2.39
  -1   4  19    6.88    2.63
  -1   4  19    4.60    2.07
  -1   4  19    2.29    2.52
  -3  -1  19    6.03    2.67
   4  -3  19    3.89    2.56
   4  -3  19    2.36    1.72
  -1   4  19    5.06    3.06
  -3  -1  19    2.53    2.03
  -2  -2 -18    3.76    2.16
   4  -2 -18    6.78    3.18
   4  -2 -18    5.11    3.03
  -2   4 -18    3.71    2.15
  -2  -2 -18    9.01    3.38
  -2  -2 -15    8.70    3.13
  -2   4 -15   20.32    5.85
   4  -2 -15   20.47    6.36
   4  -2 -15   17.59    4.93
  -2  -2 -15   29.75    6.62
  -2   4 -15   19.29    4.52
   4  -2 -12   35.68   11.06
  -2  -2 -12   55.25   15.90
  -2   4 -12   40.34   14.13
  -2  -2 -12   55.17    8.33
   4  -2 -12   52.89   15.50
  -2   4 -12   46.25   14.00
  -2  -2 -12   40.58   13.81
   4  -2 -12   54.55    9.04
   4  -2 -12   48.25   13.81
   4  -2  -9  135.52   19.99
  -2  -2  -9  154.11   22.01
  -2   4  -9  127.36   19.15
   4  -2  -9  111.37   18.10
  -2   4  -9   99.34   15.24
   4  -2  -9  152.65   21.89
  -2  -2  -9  168.09   23.74
  -2   4  -9  179.23   23.81
   4  -2  -6  529.43   23.52
   4  -2  -6  430.26   29.12
  -2   4  -6  407.59   23.40
  -2  -2  -6  559.40   33.50
  -2   4  -6  518.09   21.68
  -2   4  -6  563.81   32.53
   4  -2  -6  579.07   34.66
  -2  -2  -6  525.21   33.88
   4  -2  -6  479.22   29.96
  -2   4  -6  496.65   28.90
   4  -2  -3 1630.95   30.10
   4  -2  -3 1641.14   42.89
  -2   4  -3 1718.92   32.07
  -2  -2  -3 1582.70   42.58
   4  -2  -3 1576.32   37.91
  -2   4  -3 1515.75   31.75
   4  -2  -3 1536.02   34.66
  -2   4  -3 1619.70   34.47
   4  -2  -3 1540.18   38.51
   4  -2  -3 1450.18   18.06
  -2   4   0  256.32    8.91
   4  -2   0  284.24   10.89
  -2  -2   0  310.04    9.93
  -2   4   0  278.46   12.14
   4  -2   0  301.11   13.42
  -2  -2   0  282.61    8.44
  -2  -2   0  272.50    8.34
   4  -2   0  296.27    8.78
   4  -2   0  258.18   10.25
  -2  -2   3  764.37   10.41
  -2  -2   3  734.21   18.71
   4  -2   3  805.53   23.83
  -2   4   3  816.45   29.95
  -2  -2   3  929.15   28.15
  -2  -2   3  816.75   14.81
  -2   4   3  826.52   29.05
   4  -2   3  784.95   30.12
   4  -2   3  881.92   24.90
   4  -2   3  944.76   29.95
  -2  -2   3  957.73   20.20
  -2  -2   3  895.22   28.38
  -2  -2   6 1714.84   32.77
  -2   4   6 2105.88   56.37
  -2  -2   6 2012.68   60.32
   4  -2   6 2060.59   58.78
  -2  -2   6 1923.98   54.56
  -2   4   6 1582.55   27.24
  -2  -2   6 1805.39   46.42
   4  -2   6 1969.89   59.53
  -2   4   6 2334.03   65.19
  -2  -2   6 2145.24   49.08
  -2  -2   9   74.12   14.87
  -2   4   9   93.77   14.01
   4  -2   9   85.66   15.05
  -2  -2   9   85.14   13.12
   4  -2   9  100.21   13.70
  -2   4   9   95.72   16.23
  -2  -2   9   66.27   11.14
  -2  -2   9   91.54   13.98
   4  -2   9  101.19   17.26
  -2   4   9  127.24   18.13
   4  -2  12   51.31   14.39
   4  -2  12   62.90    8.45
  -2   4  12   61.55    8.97
  -2  -2  12   56.35    8.78
   4  -2  12   60.41    9.35
  -2   4  12   72.35   10.29
  -2  -2  12   54.79    8.47
   4  -2  12   46.12    7.37
  -2  -2  12   46.39   14.12
  -2   4  12   71.01   17.89
  -2   4  12   54.92    7.99
   4  -2  12   51.27    7.67
  -2   4  12   63.47    8.47
  -2  -2  12   54.45    8.06
   4  -2  12   58.14    8.74
   4  -2  15    6.61    3.87
  -2  -2  15   -4.13    4.52
  -2   4  15    7.97    4.40
  -2   4  15    3.96    3.27
  -2  -2  15    0.80    3.02
   4  -2  15    2.69    2.27
  -2   4  15   10.25    4.87
   4  -2  15    1.74    3.46
  -2  -2  15    2.99    3.45
   4  -2  15    6.29    2.83
  -2   4  18   13.04    3.45
   4  -2  18    8.42    2.54
  -2  -2  18   13.95    4.04
  -2   4  18   17.29    4.23
   4  -2  18   15.81    3.86
  -2  -2  18   15.46    4.66
   4  -2  18   11.93    4.37
  -2   4  18    8.99    3.25
  -2  -2  18   16.58    4.66
   4  -2  18   15.35    4.67
   4  -1 -19   12.45    3.20
  -1  -3 -19   13.80    3.45
  -3   4 -19    6.80    2.51
   4  -1 -19   13.47    3.68
   4  -1 -19    8.76    2.76
  -1  -3 -19   12.69    3.21
  -3   4 -16   24.93    6.02
  -1  -3 -16   33.01    6.63
   4  -1 -16   30.26    6.50
  -1  -3 -16   21.31    4.96
   4  -1 -16   22.99    5.34
  -1  -3 -16   30.38    6.17
  -3   4 -16   25.70    5.71
  -1  -3 -13   30.03    6.23
   4  -1 -13   37.85    8.20
   4  -1 -13   19.02    9.22
  -3   4 -13   22.43   10.90
  -1  -3 -13   26.35   11.31
  -3   4 -13   34.61    7.44
   4  -1 -13   22.53    5.54
   4  -1 -13   27.14   11.66
  -3   4 -13   37.04   12.87
  -1  -3 -13    8.75    8.05
   4  -1 -10  128.49   20.75
  -3   4 -10  130.30   18.26
  -1  -3 -10  132.80   22.68
  -3   4 -10  145.01   22.55
   4  -1 -10  117.94   20.14
   4  -1 -10  127.94   20.81
  -3   4 -10  131.97   20.92
  -1  -3 -10  141.93   21.97
  -3   4  -7  458.42   27.11
   4  -1  -7  477.33   32.62
  -3   4  -7  364.68   17.79
  -1  -3  -7  383.68   30.57
  -3   4  -7  415.36   30.30
   4  -1  -7  374.49   21.01
   4  -1  -7  408.16   31.46
  -3   4  -7  420.55   29.76
  -1  -3  -7  464.08   33.43
   4  -1  -7  453.36   31.26
   4  -1  -4  165.08    9.36
  -3   4  -4  157.59   10.73
   4  -1  -4  165.34   14.71
   4  -1  -4  137.97   12.68
  -1  -3  -4  148.02   14.82
  -3   4  -4  137.45   11.98
  -3   4  -4  127.75    9.26
   4  -1  -4  123.49   10.71
   4  -1  -4  133.31   12.98
   4  -1  -1  600.67   14.59
   4  -1  -1  636.57   15.37
   4  -1  -1  633.07   20.13
  -1  -3  -1  638.49   17.33
  -1  -3  -1  694.49   16.54
  -1  -3  -1  664.07   16.52
   4  -1  -1  701.30   19.49
  -3   4   2  329.54   15.87
  -1  -3   2  407.47   15.28
  -3   4   2  363.66   16.80
   4  -1   2  383.47   17.47
  -1  -3   2  381.19   14.95
  -1  -3   2  438.95   12.51
  -1  -3   5  264.52   16.12
   4  -1   5  284.48   21.32
   4  -1   5  228.87   17.78
  -3   4   5  223.87   10.67
  -1  -3   5  234.89   18.03
  -1  -3   5  192.82    7.34
  -3   4   5  238.59   18.00
  -3   4   5  240.38   19.34
  -1  -3   5  226.33   12.99
   4  -1   5  307.65   13.30
  -3   4   8  180.73   18.29
  -1  -3   8  152.11   19.70
  -1  -3   8  186.27   19.36
   4  -1   8  185.72   17.74
  -3   4   8  194.42   21.69
   4  -1   8  197.77   22.33
  -3   4   8  235.79   22.57
  -1  -3   8  161.59   17.37
  -3   4  11  140.91   21.68
   4  -1  11  123.82   21.14
  -1  -3  11  113.10   20.56
   4  -1  11  114.90   20.02
   4  -1  14   86.22    9.88
   4  -1  14   81.18   10.13
  -3   4  14   76.89    9.50
  -1  -3  14   69.72    9.70
   4  -1  14   69.80    9.61
  -3   4  14   82.11   10.85
  -3   4  14   59.05   17.77
  -1  -3  14   70.32   10.23
  -3   4  14   94.56   11.93
   4  -1  14   79.02   10.73
  -1  -3  14   66.56    9.12
  -3   4  14   83.84   10.37
   4  -1  14   82.02   10.31
   4  -1  17   26.25    5.55
  -3   4  17   17.19    4.26
  -1  -3  17   24.86    5.96
   4  -1  17   16.85    4.22
  -1  -3  17   20.98    4.11
  -3   4  17   25.58    5.42
  -1  -3  17   27.05    6.65
   4  -1  17   33.90    6.93
  -1  -3  17   33.08    7.08
  -3   4  17   15.76    4.97
  -3   4  20    7.03    1.97
  -1  -3  20    4.18    1.67
  -3   4  20    4.70    2.23
   4  -1  20    4.71    2.32
  -1  -3  20    4.89    2.03
  -3   4  20    6.85    2.40
  -1  -3  20    5.81    2.20
   4  -1  20    6.77    2.50
   4   0 -20    2.52    1.77
   0  -4 -20    0.33    1.29
   0  -4 -20    0.97    1.38
   0  -4 -20   -0.48    1.26
   4   0 -20    1.71    1.46
  -4   4 -20    0.02    0.97
   0  -4 -17   29.98    5.32
   0  -4 -17   28.36    5.89
  -4   4 -17   23.18    5.07
   4   0 -17   22.56    5.09
   0  -4 -17   23.03    5.42
   4   0 -17   15.25    4.51
   4   0 -14   30.67    7.15
   0  -4 -14   10.33    5.81
   4   0 -14   17.58   10.54
  -4   4 -14   25.92   11.64
   0  -4 -14   32.61    6.47
  -4   4 -14   25.35    5.90
   4   0 -14   20.50    5.32
   0  -4 -14   29.64    7.28
  -4   4 -14   16.60    8.50
   0  -4 -14   22.42   10.88
   4   0 -14   12.78    9.50
  -4   4 -11  451.68   41.47
   4   0 -11  416.15   40.24
   0  -4 -11  490.52   44.00
   4   0 -11  423.13   38.55
   0  -4 -11  443.45   40.88
  -4   4 -11  459.38   41.56
   4   0 -11  420.75   40.11
   4   0  -8   29.90    6.37
   4   0  -8   54.63   12.03
  -4   4  -8   52.68    9.98
   0  -4  -8   47.34   13.86
   4   0  -8   38.55   10.83
  -4   4  -8   36.78   10.74
   0  -4  -8   37.77   10.28
  -4   4  -8   37.21    9.76
   4   0  -8   37.54    9.63
   4   0  -5  275.38   20.56
  -4   4  -5  276.49   16.22
   4   0  -5  283.72   11.98
   0  -4  -5  285.77   22.84
  -4   4  -5  261.20   19.70
   4   0  -5  261.01   19.27
  -4   4  -5  286.15   19.82
  -4   4  -5  256.46   13.21
   4   0  -5  253.43   16.48
   0  -4  -5  276.07   22.56
   4   0  -5  254.65   20.09
   4   0  -2  259.56   14.04
   0  -4  -2  241.81   14.64
   4   0  -2  257.73   11.52
   4   0  -2  217.70   12.54
  -4   4  -2  227.66    8.13
   0  -4  -2  247.92   13.34
   4   0  -2  225.66   11.09
   0  -4  -2  252.76   13.58
  -4   4   1   53.57    5.01
   4   0   1   38.83    4.60
  -4   4   1   30.18    4.14
   0  -4   1   28.74    3.44
   4   0   1   10.53    1.37
  -4   4   1   24.76    2.81
   0  -4   1   26.64    2.89
   4   0   1    2.79    1.45
   0  -4   4   58.75    4.87
   4   0   4   57.25    7.99
   0  -4   4   51.63    7.31
   4   0   4   48.24    6.56
   4   0   4   44.91    7.26
   0  -4   4   43.84    5.98
  -4   4   4   45.33    7.25
   4   0   4   36.53    5.04
   0  -4   7   89.59   12.25
   4   0   7   93.10   14.78
   0  -4   7   85.95   13.11
  -4   4   7   87.31   12.04
  -4   4   7   72.62    7.61
   4   0   7   76.63   10.85
   0  -4   7   91.04   13.56
  -4   4   7  121.19   15.91
   0  -4  10   15.42    6.17
   4   0  10   19.93    8.51
   0  -4  10   17.80    7.35
  -4   4  10   14.16    5.42
   0  -4  10   16.21    7.68
  -4   4  10   21.04    8.36
   4   0  13    5.83    2.88
   4   0  13   17.26    9.63
  -4   4  13    6.80    4.28
   4   0  13    7.90    4.40
   0  -4  13    3.14    2.78
   4   0  13    6.39    4.27
  -4   4  13    7.24    4.18
   0  -4  13    0.81    2.58
  -4   4  13    3.38    4.24
   4   0  13    4.10    2.50
  -4   4  13    3.97    2.57
   4   0  13   12.74    5.22
  -4   4  13   18.85    5.70
   0  -4  13    0.03    2.94
   4   0  16   12.99    4.92
  -4   4  16   13.22    4.56
   0  -4  16   10.20    4.78
   0  -4  16    0.57    2.83
   4   0  16    8.63    3.78
  -4   4  16    6.41    3.08
  -4   4  16   14.31    4.96
   4   0  16    7.71    3.07
   4   0  16   12.27    4.89
  -4   4  19    0.93    1.83
   0  -4  19    0.86    1.81
  -4   4  19    7.18    3.03
   0  -4  19    0.56    1.75
   4   0  19    1.30    1.78
  -4   4  19    3.58    2.60
   0  -4  19    0.68    1.82
   4   0  19    0.63    1.78
   4   1 -18    2.40    1.94
  -5   4 -18    1.41    2.10
   1  -5 -18    3.53    2.43
   4   1 -18    2.76    2.19
   1  -5 -18   -1.30    2.06
   1  -5 -18    0.12    1.69
   4   1 -15    5.16    3.47
   1  -5 -15    0.55    2.36
   1  -5 -15   10.55    5.02
   4   1 -15    2.89    3.13
  -5   4 -15    9.89    4.63
   4   1 -12   49.62    8.12
  -5   4 -12   63.42   16.95
   1  -5 -12   46.92   13.39
   4   1 -12   48.50   14.27
   4   1 -12   57.15    9.69
   1  -5 -12   52.20    8.09
   4   1 -12   44.74   13.08
  -5   4 -12   53.48   14.79
   1  -5 -12   53.87   15.99
   4   1 -12   51.20   15.24
  -5   4  -9   40.86    9.27
   4   1  -9   48.72   12.04
  -5   4  -9   22.11    8.36
   1  -5  -9   25.98   12.05
   4   1  -9   19.97    7.45
  -5   4  -9   42.18   12.04
   4   1  -9   30.95    9.95
   1  -5  -9   35.37   10.76
   4   1  -6  360.60   12.74
  -5   4  -6  399.20   21.95
   4   1  -6  422.53   27.61
  -5   4  -6  260.21   13.20
   4   1  -6  301.66   23.98
  -5   4  -6  316.53   23.10
   1  -5  -6  303.72   26.07
   4   1  -6  283.35   19.16
   4   1  -6  347.49   24.33
  -5   4  -6  395.43   27.49
   1  -5  -6  404.35   29.17
   4   1  -3  811.65   22.29
   4   1  -3  787.54   27.52
  -5   4  -3  719.08   16.58
   4   1  -3  600.24   21.18
   4   1  -3  648.78   24.75
   1  -5  -3  588.55   27.52
   1  -5  -3  706.99   27.76
   1  -5   0  400.17   12.82
  -5   4   0  412.15   10.35
   1  -5   0  394.07   12.06
   1  -5   0  381.88    7.35
   4   1   0  405.54   12.40
   4   1   0  438.34   16.99
   1  -5   0  431.74    9.77
   4   1   3  579.60   22.59
  -5   4   3  616.07   23.52
   1  -5   3  563.38   16.40
   4   1   3  512.57   20.50
  -5   4   3  552.54   21.51
   1  -5   3  556.37   19.98
   4   1   3  477.02   20.13
   4   1   3  568.61   20.36
  -5   4   3  550.26   22.82
   1  -5   3  530.43   19.13
   1  -5   6  361.23   22.50
   4   1   6  348.85   20.68
   1  -5   6  410.87   28.86
   1  -5   6  473.11   26.93
   4   1   6  442.56   24.89
  -5   4   6  501.44   26.94
  -5   4   6  646.79   33.99
   1  -5   6  493.26   17.30
   4   1   6  544.59   30.28
   4   1   6  334.20   13.44
  -5   4   9   98.91   13.85
   1  -5   9   88.06   15.18
   1  -5   9  111.80   16.27
   4   1   9  132.19   20.02
  -5   4   9  128.85   16.40
   1  -5   9  120.22   16.81
  -5   4   9   89.76   15.41
   4   1  12   28.58    5.97
   4   1  12   21.65    5.52
  -5   4  12   17.28    4.28
   1  -5  12   15.40    3.76
  -5   4  12   32.63    7.34
  -5   4  12   18.59    4.77
   1  -5  12   13.34    3.94
   4   1  12   21.31    6.35
  -5   4  12   20.32   10.65
   1  -5  12   20.33    9.21
   4   1  12    4.98    3.54
   4   1  12   21.85    4.65
   1  -5  12   21.46    5.15
  -5   4  12   22.14    4.79
  -5   4  15   25.22    6.02
   1  -5  15   29.41    7.17
   4   1  15   19.88    4.86
   4   1  15   27.76    6.01
   1  -5  15   22.57    5.20
  -5   4  15   30.68    6.43
  -5   4  15   25.34    6.61
   4   1  15   23.87    6.37
   1  -5  15   17.83    5.74
   4   1  15   28.22    5.50
  -5   4  18    5.72    2.60
   4   1  18    1.11    1.82
   4   1  18    8.74    2.96
   1  -5  18    7.58    3.42
  -5   4  18    7.94    4.00
   1  -5  18    4.06    2.43
   4   1  18    8.97    4.01
  -5   4  18    5.99    2.72
   1  -5  18    5.77    2.86
   4   2 -19    5.31    2.49
   2  -6 -19    4.73    2.59
   4   2 -19    2.04    1.86
  -6   4 -19    3.58    2.03
   2  -6 -19    1.60    1.78
   2  -6 -16   16.22    4.55
   2  -6 -16   17.11    4.99
   4   2 -16   14.94    4.62
   2  -6 -16   14.30    4.61
  -6   4 -16   12.67    4.03
   4   2 -16   16.50    5.05
   4   2 -13   51.10    8.27
   2  -6 -13   64.47   10.05
   4   2 -13   58.57    9.96
   2  -6 -13   54.72    8.48
   4   2 -13   41.18   13.85
   2  -6 -13   50.72   15.17
  -6   4 -13   54.85   16.50
   4   2 -13   50.39   15.25
  -6   4 -13   54.01   17.25
   2  -6 -13   46.99   14.62
   4   2 -13   49.14   14.89
   4   2 -10   32.06    9.59
   2  -6 -10   36.34   11.83
  -6   4 -10   32.70   11.48
   4   2 -10   28.86    9.96
   4   2 -10   18.82    8.03
  -6   4 -10   21.68    9.60
   2  -6 -10   25.70   10.46
   4   2  -7  378.18   28.27
  -6   4  -7  352.96   22.77
  -6   4  -7  421.17   31.35
   2  -6  -7  400.94   31.17
   4   2  -7  388.60   28.35
   4   2  -7  383.64   23.79
  -6   4  -7  410.11   28.92
   4   2  -7  383.11   29.36
   2  -6  -7  439.94   34.20
  -6   4  -4  667.30   29.75
   2  -6  -4  597.78   29.40
   4   2  -4  622.03   20.73
  -6   4  -4  594.71   18.44
   4   2  -4  614.77   27.32
   2  -6  -4  636.15   32.28
  -6   4  -4  594.51   24.78
   4   2  -4  533.59   23.30
   4   2  -4  584.61   25.86
   2  -6  -1   49.17    5.72
   2  -6  -1   51.77    5.69
   4   2  -1   44.22    5.13
  -6   4  -1   46.12    4.25
   2  -6  -1   44.50    4.82
   4   2  -1   50.11    6.70
   2  -6  -1   51.25    5.65
  -6   4   2  921.51   23.43
   2  -6   2  849.73   23.14
  -6   4   2 1102.64   26.28
   2  -6   2 1079.31   25.21
   4   2   2 1064.76   28.30
   4   2   2 1033.58   24.07
   4   2   2  929.44   26.87
  -6   4   2  939.22   24.84
   2  -6   2  987.48   23.13
   2  -6   5    9.66    2.96
  -6   4   5   10.62    4.40
   4   2   5   12.30    4.72
   2  -6   5    7.28    3.02
   4   2   5    3.00    1.59
   2  -6   5    7.59    4.90
   2  -6   5    5.94    3.03
   4   2   5   11.62    4.37
  -6   4   5   13.73    4.55
   4   2   8  165.67   18.13
   2  -6   8  165.47   18.87
  -6   4   8  192.31   18.48
   2  -6   8  164.80   20.39
  -6   4   8  243.54   23.62
   2  -6   8  155.02   18.30
  -6   4   8  156.80   16.37
   4   2   8  182.19   23.08
  -6   4  11   67.10   14.46
   4   2  11   79.42   17.40
   2  -6  11   52.01   12.77
   2  -6  11   49.88   13.08
  -6   4  11   62.37   17.08
   4   2  14  149.57   12.65
   2  -6  14  128.25   11.92
   4   2  14   99.30   11.07
   2  -6  14  107.65   12.52
  -6   4  14  133.17   13.61
   4   2  14  118.57   12.45
  -6   4  14   89.39   21.88
  -6   4  14  124.53   13.42
   4   2  14  116.61   13.49
   2  -6  14   90.35   11.28
   2  -6  14  112.85   11.85
   4   2  14  147.66   13.88
  -6   4  14  157.09   13.88
   2  -6  17    7.25    3.62
   4   2  17    9.82    3.54
  -6   4  17    9.11    3.47
   4   2  17    7.61    3.16
  -6   4  17    3.41    1.91
   4   2  17    3.24    3.03
   2  -6  17    8.24    4.06
   2  -6  17   11.67    4.59
  -6   4  17    7.37    3.49
  -6   4  20    3.03    1.85
  -6   4  20    3.35    1.83
   4   2  20    2.75    1.65
   2  -6  20   -0.59    1.47
   2  -6  20    0.93    1.14
  -6   4  20    2.78    1.81
   4   2  20    0.77    1.42
   3  -7 -20    1.74    1.27
   4   3 -20    3.70    1.57
   3  -7 -20    0.33    1.19
   3  -7 -20    2.38    1.75
  -7   4 -20    1.05    1.04
   3  -7 -17    5.15    2.31
  -7   4 -17    8.21    3.78
   4   3 -17    3.12    2.58
   3  -7 -17   11.00    4.26
   3  -7 -17    2.20    2.64
  -7   4 -14   59.57   16.20
   3  -7 -14   62.32    8.69
  -7   4 -14   63.53   18.18
   4   3 -14   53.39    8.12
   3  -7 -14   75.48   10.50
   4   3 -14   72.85   10.16
   4   3 -11   25.31   10.22
   4   3 -11   40.58   12.39
   3  -7 -11   37.02   11.73
  -7   4 -11   39.96   13.19
   4   3 -11   28.33   10.39
  -7   4 -11   38.76   12.11
   3  -7 -11   38.86   12.96
   4   3  -8  287.46   26.89
   4   3  -8  235.13   20.11
  -7   4  -8  234.22   23.97
   3  -7  -8  277.14   29.21
   4   3  -8  229.54   24.14
  -7   4  -8  311.83   29.45
   3  -7  -8  267.54   27.41
   4   3  -8  276.75   26.06
  -7   4  -5  706.91   24.09
   4   3  -5  727.25   33.04
   4   3  -5  732.39   23.68
  -7   4  -5  529.29   18.61
   3  -7  -5  647.15   35.80
  -7   4  -5  618.69   28.93
   4   3  -5  562.49   27.21
   4   3  -5  561.86   27.73
  -7   4  -5  660.92   34.37
   3  -7  -5  671.40   34.39
   3  -7  -2 1074.81   20.99
   4   3  -2 1102.85   29.98
   4   3  -2 1160.89   21.40
   3  -7  -2 1204.98   34.00
   4   3  -2 1195.52   35.17
   3  -7  -2 1162.07   29.78
  -7   4  -2 1073.33   29.17
   4   3   1  382.76   16.84
   3  -7   1  380.50   13.47
   3  -7   1  435.32   23.25
  -7   4   1  388.11   13.81
   3  -7   1  331.55   15.53
   4   3   1  364.56   16.66
  -7   4   1  328.20   13.54
   3  -7   1  420.37   16.57
   3  -7   4    8.68    2.49
  -7   4   4   10.23    3.85
   4   3   4    7.53    4.08
   3  -7   4    4.72    2.35
  -7   4   4   11.92    3.98
   4   3   4    7.68    3.61
  -7   4   4    9.54    3.73
   4   3   4   24.07    5.02
   3  -7   4   15.25    7.04
   3  -7   4   11.65    3.74
   3  -7   7   25.26    6.94
   4   3   7   33.90    8.70
  -7   4   7   43.20    9.69
   3  -7   7   38.76    6.28
   4   3   7   24.10    6.95
  -7   4   7   18.91    5.54
  -7   4   7   20.38    5.47
   3  -7   7   19.12    5.98
   3  -7   7   20.27    6.97
   3  -7  10    6.03    4.49
   4   3  10   14.00    8.55
   3  -7  10    5.96    2.94
  -7   4  10   15.21    8.95
   3  -7  10    5.09    2.92
  -7   4  10   10.15    6.46
   4   3  13   13.31    6.41
   3  -7  13   26.05    5.71
   4   3  13   34.26    6.26
   3  -7  13   11.12    3.46
  -7   4  13   21.41    5.40
  -7   4  13   33.04    7.27
   4   3  13   25.35    5.95
   3  -7  13   24.42    6.16
   4   3  13   28.46    7.25
  -7   4  13   23.77    6.43
  -7   4  13   21.19   11.12
   4   3  13   14.70    4.70
  -7   4  13   41.81    7.56
   4   3  13   30.82    6.26
   3  -7  13   23.37    5.26
   3  -7  16   11.68    4.99
   3  -7  16    4.15    3.35
   4   3  16    2.88    2.64
  -7   4  16    2.11    2.20
  -7   4  16    2.03    2.42
   4   3  16    9.32    4.01
   4   3  16    4.45    3.36
  -7   4  16    6.91    3.27
   3  -7  16    6.73    4.67
   3  -7  16    5.14    2.94
   4   3  16    2.68    2.20
   3  -7  19    1.43    1.52
  -7   4  19    2.19    2.41
   4   3  19   -0.23    1.51
  -7   4  19    0.52    1.58
   4   3  19    0.86    2.08
   3  -7  19   -1.40    1.84
   3  -7  19    1.61    1.87
   4   3  19    3.38    2.60
  -7   4  19    0.45    1.60
  -8   4 -18   14.90    3.99
   4  -8 -18   11.30    3.10
   4   4 -18   15.34    3.97
   4   4 -18   15.56    4.25
   4  -8 -18    7.61    2.51
   4  -8 -18   10.21    2.94
   4   4 -15   28.72    6.42
   4  -8 -15   37.39    7.56
   4  -8 -15   40.19    7.26
   4  -8 -15   45.96    8.14
   4   4 -15   42.40    7.64
  -8   4 -15   47.63    7.76
   4   4 -12   31.82    6.11
  -8   4 -12   52.63   15.94
   4  -8 -12   43.72   13.45
   4  -8 -12   47.51    7.80
   4   4 -12   30.83   11.83
   4  -8 -12   42.40   13.99
  -8   4 -12   49.38   15.01
   4   4 -12   27.57    9.80
   4   4 -12   53.06    8.90
   4   4  -9   20.63    6.43
   4  -8  -9   26.60    9.63
  -8   4  -9   15.83    7.66
   4   4  -9   11.08    4.78
  -8   4  -9   20.53    7.25
   4  -8  -9   29.15   10.02
   4   4  -9   17.80    7.36
   4   4  -9    9.25    5.57
  -8   4  -6   49.87   10.74
   4  -8  -6   49.13    9.95
   4   4  -6   41.32    5.97
   4   4  -6   45.99    9.19
   4   4  -6   47.57    8.44
  -8   4  -6   48.01    9.22
   4   4  -6   51.81    9.47
  -8   4  -6   41.72    4.99
   4  -8  -6   62.85   12.63
  -8   4  -3 2923.71   59.98
   4  -8  -3 3081.62   57.81
   4   4  -3 2838.21   59.60
   4   4  -3 2611.55   37.37
   4  -8  -3 2755.54   60.31
   4   4   0 3079.17   54.60
   4  -8   0 2750.64   33.67
  -8   4   0 3165.19   36.51
   4  -8   0 3258.83   45.57
   4  -8   0 3532.73   63.90
   4   4   0 3569.68   46.88
  -8   4   0 3191.78   40.70
   4  -8   0 3951.50   81.55
  -8   4   3  845.91   26.76
   4  -8   3  880.21   24.19
   4   4   3  867.21   32.18
   4  -8   3  971.35   30.65
  -8   4   3  900.25   28.52
   4  -8   3  712.32   24.06
  -8   4   3  753.92   25.01
   4   4   3  713.42   21.72
   4   4   3  756.09   29.91
   4  -8   6   89.57   12.27
  -8   4   6   79.17    8.61
   4  -8   6   94.21   15.57
   4   4   6   86.68    9.64
  -8   4   6   77.66   10.44
   4   4   6   76.27   11.89
   4  -8   6   77.25    9.95
   4  -8   6   83.72    9.29
  -8   4   6   84.10   12.49
   4   4   6   96.37   13.96
   4  -8   9  147.82   19.78
   4   4   9  182.53   25.53
   4  -8   9  142.07   20.33
   4  -8   9  110.24   15.75
  -8   4   9  120.42   21.80
  -8   4   9  124.80   17.90
   4   4  12   19.43   10.03
   4   4  12    7.39    3.12
   4  -8  12    6.92    3.16
   4  -8  12   10.59    3.80
  -8   4  12   14.34    4.88
   4   4  12   10.76    4.04
   4  -8  12    9.24    3.89
  -8   4  12    7.93    3.84
  -8   4  12   17.98    5.78
   4   4  12   17.77    5.63
  -8   4  12   11.83    8.74
   4   4  12   24.33    5.81
  -8   4  12    8.50    4.45
   4   4  12    9.58    4.42
   4  -8  12    3.03    2.31
   4   4  15   20.89    5.05
   4  -8  15   13.76    4.08
   4  -8  15   25.16    6.64
  -8   4  15   16.13    4.84
   4   4  15   14.19    4.40
   4  -8  15   14.49    4.92
   4   4  15   18.86    5.75
   4  -8  15    3.09    2.52
  -8   4  15   12.73    4.42
   4   4  15   24.35    6.46
  -8   4  15   17.86    4.98
   4   4  15   22.34    5.02
   4  -8  15   19.71    5.98
   4  -8  18    4.74    2.59
  -8   4  18    9.00    3.67
  -8   4  18    2.06    1.89
   4   4  18    3.62    1.79
  -8   4  18    6.55    3.40
   4  -8  18    4.19    2.78
  -8   4  18    5.51    2.97
   4   4  18    4.84    2.77
   4  -8  18    2.05    2.34
   5  -9 -19    1.14    1.76
   5  -9 -19   -0.20    1.12
   4   5 -19   -0.39    1.42
   5  -9 -19   -0.45    1.11
  -9   4 -19    0.86    1.79
   5  -9 -19   -0.38    1.43
   4   5 -19    2.13    1.88
   5  -9 -16    1.60    2.76
   5  -9 -16   -1.13    3.30
  -9   4 -16    2.87    2.49
   4   5 -16   -3.16    3.41
   5  -9 -16    3.98    3.19
  -9   4 -13   33.04   13.56
   5  -9 -13   18.91    9.74
   4   5 -13    0.49    4.41
   5  -9 -13   25.54    5.86
   5  -9 -13   15.97    5.71
   4   5 -13   27.32    6.99
   4   5 -13   10.54    7.30
   5  -9 -13   15.71    8.00
  -9   4 -13    8.72    7.31
   4   5 -10   64.18   14.56
  -9   4 -10   80.86   17.31
   5  -9 -10   62.89   15.34
   4   5 -10   51.05   13.13
  -9   4 -10   40.29   11.88
   5  -9 -10   49.90   14.14
   4   5 -10   73.13   16.05
   5  -9  -7  275.07   26.12
  -9   4  -7  311.26   29.37
   4   5  -7  326.82   25.11
  -9   4  -7  363.03   27.62
   5  -9  -7  379.25   31.39
   4   5  -7  346.67   25.34
   4   5  -7  219.92   21.91
   5  -9  -4  581.72   28.87
  -9   4  -4  575.53   31.04
   4   5  -4  678.08   30.00
   5  -9  -4  454.88   27.55
   4   5  -4  443.39   26.03
   4   5  -4  422.82   17.47
   5  -9  -1  114.61   14.82
   5  -9  -1  122.82    9.39
   5  -9  -1  121.00   11.54
   4   5  -1  117.32   11.87
   5  -9  -1  101.71   10.06
  -9   4  -1  107.00    5.26
   5  -9  -1  115.42   10.77
  -9   4  -1  116.63    8.52
  -9   4  -1  104.80    4.99
   5  -9  -1   99.89    7.91
   4   5  -1  100.45    9.14
   4   5   2 1468.94   38.77
   4   5   2 1445.30   36.45
   5  -9   2 1512.75   37.75
  -9   4   2 1507.47   33.40
   4   5   2 1709.10   43.96
   5  -9   2 1632.36   30.60
  -9   4   2 1723.10   36.27
  -9   4   5  249.85   19.75
   5  -9   5  247.11   19.05
  -9   4   5  199.01    9.69
  -9   4   5  296.85   20.71
   5  -9   5  279.61   16.87
   4   5   5  276.87   22.48
   4   5   5  236.86   20.64
   5  -9   5  237.64   15.36
  -9   4   5  230.83   16.49
   5  -9   5  220.80   23.66
   5  -9   8  126.48   17.82
   5  -9   8  142.03   20.98
   4   5   8  104.46   16.86
  -9   4   8  137.06   17.95
   5  -9   8  122.12   14.88
  -9   4   8  121.66   20.76
   4   5   8  111.68   16.47
  -9   4   8  127.30   15.18
   5  -9  11   18.38    4.83
  -9   4  11   17.02    5.44
  -9   4  11    8.53    8.78
   5  -9  11   15.17    7.75
   5  -9  11   28.31   10.07
   4   5  11   22.79   10.21
   4   5  14  102.10   10.47
   5  -9  14   92.55   10.60
  -9   4  14  104.19   11.46
   4   5  14   93.23   11.07
  -9   4  14  107.48   12.09
   5  -9  14   79.47   10.54
   4   5  14   91.72   10.71
  -9   4  14   81.83   10.10
   5  -9  14   68.86    9.35
   4   5  14  113.19   11.67
   5  -9  14   99.04   12.36
   4   5  14  118.90   13.32
  -9   4  14  106.13   12.12
   5  -9  14   86.63   11.62
  -9   4  17    0.72    2.92
   5  -9  17    3.55    1.97
   5  -9  17    5.54    3.29
   4   5  17    1.47    2.87
  -9   4  17    4.62    2.09
  -9   4  17    3.24    2.18
   4   5  17    4.14    2.68
   5  -9  17    9.28    3.84
   5  -9  17    3.93    2.46
  -9   4  20    6.42    1.95
   4   5  20    5.88    2.29
   5  -9  20    4.31    2.25
  -9   4  20    2.94    1.52
  -9   4  20    3.72    1.76
   4   5  20    3.16    1.73
   5  -9  20    1.76    1.27
   5  -8 -20    4.24    1.67
   3   5 -20    1.11    1.23
   5  -8 -20    2.41    1.48
  -8   3 -20    2.17    1.55
   5  -8 -20    5.75    2.07
   5  -8 -17    9.99    2.94
  -8   3 -17    7.61    3.01
   5  -8 -17    7.12    3.02
   3   5 -17   10.02    3.42
   5  -8 -14    5.58    3.62
   5  -8 -14   14.54    5.17
   5  -8 -14   21.44    6.72
   3   5 -14    9.22    3.56
   3   5 -11    9.85    6.23
  -8   3 -11    7.81    6.97
   5  -8 -11    2.03    6.00
   3   5 -11    4.66    5.77
   3   5 -11    2.73    3.90
   5  -8 -11   10.21    8.06
  -8   3 -11    5.79    6.42
   3   5  -8   99.58   15.65
   3   5  -8   84.11   12.57
  -8   3  -8   91.96   15.18
   5  -8  -8   89.27   15.92
   3   5  -8   81.54   13.94
   5  -8  -8  101.62   17.03
  -8   3  -8  121.33   19.14
   3   5  -8   95.32   15.44
   3   5  -5  216.16   17.93
  -8   3  -5  219.43   21.19
   5  -8  -5  205.46   19.15
   5  -8  -5  231.65   21.17
  -8   3  -5  228.28   18.06
   3   5  -5  209.14   16.00
   3   5  -5  221.07   18.17
   5  -8  -2  429.84   20.37
   3   5  -2  477.55   23.50
  -8   3  -2  539.41   11.10
   5  -8  -2  620.00   17.27
   3   5  -2  670.76   24.18
   5  -8  -2  551.04   20.39
  -8   3  -2  516.20   20.25
   5  -8   1   63.53    7.53
   3   5   1   60.81    6.78
   3   5   1   56.09    7.09
  -8   3   1   58.47    6.42
   5  -8   1   55.38    5.34
   3   5   1   54.72    7.04
   5  -8   1   36.89    7.85
  -8   3   1   60.53    6.14
   5  -8   1   33.35    8.47
   3   5   4  889.37   36.43
   5  -8   4  881.12   25.27
  -8   3   4  847.36   27.78
   5  -8   4  875.81   43.60
   5  -8   4  843.20   27.68
   3   5   4  877.02   19.49
   3   5   4  889.24   36.78
  -8   3   4  905.02   30.33
   5  -8   4  897.99   32.83
  -8   3   4  734.56   13.51
  -8   3   4  905.01   32.81
   5  -8   7   45.96   11.21
   5  -8   7   47.21   10.19
   5  -8   7   33.84    6.82
   5  -8   7   20.21    4.99
  -8   3   7   32.41    8.74
   3   5   7   19.69    6.80
   3   5   7   33.07    8.07
  -8   3   7   36.75    7.77
  -8   3  10   76.84   14.53
  -8   3  10   67.88   16.92
   5  -8  10   75.52   15.57
   3   5  10   96.51   19.40
   5  -8  10   70.92   14.62
   3   5  13   51.84    8.08
   5  -8  13   42.62    7.04
   3   5  13   52.77    7.87
  -8   3  13   55.20    9.02
   5  -8  13   43.64    7.57
   3   5  13   57.95    9.63
  -8   3  13   47.03    7.80
   5  -8  13   46.04    7.91
  -8   3  13   49.04    8.55
   3   5  13   53.06    8.41
  -8   3  13   40.62   15.27
  -8   3  13   49.01    7.86
   5  -8  13   36.57    6.42
   3   5  13   48.91    7.86
   3   5  13   40.01   13.89
   3   5  16   45.17    6.41
   5  -8  16   45.40    6.78
   5  -8  16   49.34    8.92
   5  -8  16   37.11    7.02
  -8   3  16   41.09    7.37
   3   5  16   48.56    7.55
   5  -8  16   52.06    8.85
   3   5  16   48.47    8.32
  -8   3  16   48.42    8.08
   3   5  16   53.41    8.15
  -8   3  16   39.63    6.65
   3   5  16   50.49    7.38
   3   5  19    3.42    2.51
   5  -8  19    2.04    1.65
  -8   3  19    1.79    2.08
  -8   3  19    2.00    1.86
   3   5  19   -1.63    1.71
  -8   3  19   -1.59    1.65
   5  -8  19   -0.53    1.61
   5  -7 -18    1.50    1.56
  -7   2 -18   -1.25    2.03
   5  -7 -18    5.26    2.95
  -7   2 -18    2.17    2.40
   2   5 -18    0.17    1.88
   5  -7 -18    2.18    1.79
   5  -7 -15   18.20    5.09
   5  -7 -15   17.55    5.46
   2   5 -15   15.73    5.40
   5  -7 -15    9.06    3.92
  -7   2 -15   12.74    4.53
   5  -7 -12   22.34    6.67
   2   5 -12   34.86    7.07
   5  -7 -12   31.84    6.42
   2   5 -12    9.33    5.73
   2   5 -12   18.82    8.32
  -7   2 -12   18.62    9.37
   5  -7 -12   18.13    9.39
  -7   2 -12   30.60   12.58
   5  -7 -12   18.58    9.35
   2   5  -9   32.68    9.42
  -7   2  -9   24.37    8.65
   5  -7  -9   33.09   10.73
   2   5  -9   22.22    8.18
   2   5  -9   28.09    8.70
   5  -7  -9   31.62    9.54
  -7   2  -9   32.82   10.76
  -7   2  -6  150.05   18.77
   5  -7  -6  150.90   17.65
   2   5  -6   93.60   12.33
   2   5  -6  162.30   15.43
   5  -7  -6  180.08   20.15
  -7   2  -6  179.39   17.93
   2   5  -6  158.14   16.69
   2   5  -6   78.04    7.51
  -7   2  -3 1363.20   40.98
   5  -7  -3 1453.59   39.15
   5  -7  -3 1377.01   42.46
   2   5  -3 1244.41   34.57
   5  -7  -3 1632.66   44.85
   2   5  -3 1604.25   42.69
   2   5  -3 1554.24   27.68
   2   5   0 1964.91   30.82
   2   5   0 2041.55   42.04
   2   5   0 1914.33   35.71
  -7   2   0 2003.82   28.71
   5  -7   0 2073.95   35.94
   5  -7   0 2168.14   47.58
   5  -7   0 2023.49   55.51
  -7   2   0 1949.29   31.31
   5  -7   0 2039.88   35.20
   2   5   3 1429.70   42.01
   2   5   3 1329.27   27.30
   5  -7   3 1428.45   34.04
  -7   2   3 1424.49   31.59
   5  -7   3 1368.54   25.87
   2   5   3 1362.73   40.88
  -7   2   3 1411.34   35.32
   5  -7   3 1415.68   36.85
   5  -7   6  382.98   25.65
  -7   2   6  342.40   16.29
   5  -7   6  404.34   31.55
   2   5   6  338.73   25.00
   5  -7   6  332.10   19.75
  -7   2   6  308.91   19.17
   2   5   6  329.30   25.83
   5  -7   6  306.58   18.28
  -7   2   6  342.66   23.62
   2   5   6  441.06   20.28
  -7   2   9  232.30   29.10
   2   5   9  253.09   25.21
   5  -7   9  218.86   21.69
   5  -7   9  284.83   27.86
   5  -7   9  263.95   27.09
  -7   2   9  299.98   26.76
   2   5   9  283.44   29.10
   2   5  12   80.16    9.57
   5  -7  12   65.90   15.81
   2   5  12   73.30   17.36
   5  -7  12   55.89    7.96
   2   5  12   62.05    8.06
  -7   2  12   57.38    8.32
   5  -7  12   62.95   12.12
   2   5  12   73.01    9.86
  -7   2  12   72.01    9.90
  -7   2  12   55.25   16.99
   5  -7  12   43.58    7.18
   2   5  12   64.83    8.94
  -7   2  12   53.21    8.18
   5  -7  12   65.01    9.20
  -7   2  12   85.47   10.91
   2   5  12   81.15   10.59
   5  -7  15   11.53    4.78
  -7   2  15   13.26    4.61
   5  -7  15   12.92    4.49
  -7   2  15    6.49    2.93
   2   5  15   12.95    4.37
   2   5  15   10.72    3.65
  -7   2  15    4.36    3.08
   2   5  15   12.98    4.77
  -7   2  15    8.49    2.83
   2   5  15    8.29    3.93
   5  -7  15    6.13    2.37
   2   5  15   18.38    4.41
   5  -7  15    7.69    2.65
   2   5  18   13.25    3.46
  -7   2  18   17.40    4.52
   5  -7  18   12.91    3.66
   2   5  18   11.00    3.17
   2   5  18   10.99    3.62
   5  -7  18   13.69    4.10
  -7   2  18   23.63    5.41
  -7   2  18   14.62    4.21
   5  -7  18    9.99    3.85
   1   5 -19    5.40    2.62
   5  -6 -19    6.23    2.25
   5  -6 -19    4.14    2.35
   1   5 -19    5.20    2.39
   5  -6 -19    4.33    1.99
  -6   1 -19    3.48    2.01
   5  -6 -16    1.44    2.11
   5  -6 -16    4.97    3.22
   1   5 -16    2.69    2.47
   5  -6 -16   -1.96    2.77
  -6   1 -16    3.35    2.75
  -6   1 -13   82.64   20.53
   5  -6 -13   58.96   18.56
   5  -6 -13   70.88    9.19
  -6   1 -13   65.59    9.08
   5  -6 -13   55.26    9.51
   1   5 -13   78.58   10.99
   5  -6 -13   51.52   16.24
   1   5 -13   40.43   13.66
  -6   1 -13   50.22   15.36
   1   5 -10  109.44   18.19
   5  -6 -10  163.31   23.68
  -6   1 -10  176.53   25.18
   1   5 -10  145.49   21.73
   1   5 -10  182.83   24.93
  -6   1 -10  183.60   25.37
   5  -6 -10  195.28   26.46
   1   5  -7  237.53   21.38
   5  -6  -7  286.53   27.06
  -6   1  -7  270.23   26.66
   5  -6  -7  272.76   25.67
   5  -6  -7  301.39   27.77
   1   5  -7  278.06   20.13
   1   5  -7  318.49   26.90
  -6   1  -7  288.23   24.93
  -6   1  -4  348.85   23.70
   5  -6  -4  372.81   23.02
   5  -6  -4  274.59   17.18
   1   5  -4  270.45   17.14
   5  -6  -4  292.73   23.12
   1   5  -4  394.67   21.20
  -6   1  -4  390.31   21.17
   1   5  -4  444.81   21.32
   5  -6  -1  376.47   14.87
   1   5  -1  326.01   16.72
   5  -6  -1  368.35   16.21
   1   5  -1  307.49    8.10
   1   5  -1  336.62   12.23
  -6   1  -1  360.68    9.96
   5  -6  -1  434.63   15.91
   5  -6  -1  463.73   24.01
  -6   1  -1  359.82   13.53
   5  -6  -1  374.31   12.17
  -6   1  -1  373.82   11.20
   1   5  -1  407.00   15.30
  -6   1   2  290.02   15.60
   1   5   2  271.92   16.40
   5  -6   2  269.75    8.61
  -6   1   2  302.15   11.89
   1   5   2  294.48   16.98
   1   5   2  277.68   13.02
   5  -6   2  308.51   14.90
  -6   1   2  292.73   13.81
  -6   1   5  150.25   15.22
   5  -6   5  169.90   19.34
  -6   1   5  145.64   11.47
  -6   1   5  137.90   15.93
   1   5   5  151.27   15.09
   5  -6   5  150.20   11.53
  -6   1   5  145.81   13.75
   5  -6   5  147.04   11.99
   1   5   5  151.02   16.06
   5  -6   5  184.65   16.30
  -6   1   5  151.65    9.38
   1   5   8   63.95   11.85
  -6   1   8   61.20    9.45
   5  -6   8   51.04    9.80
  -6   1   8   60.44   13.55
  -6   1   8   59.74   10.17
   5  -6   8   61.39   12.34
   5  -6   8   64.40   12.28
  -6   1   8   66.81   11.56
   1   5   8   70.92   13.86
   5  -6  11   15.63    7.38
   1   5  11   13.80    7.60
  -6   1  11   15.94    7.84
  -6   1  14   93.96   10.92
   5  -6  14   77.01    9.87
   1   5  14   99.72   11.12
  -6   1  14   77.00   20.70
   5  -6  14  103.16   11.07
  -6   1  14  104.51   11.60
  -6   1  14  101.22   12.15
   1   5  14  119.32   12.83
   5  -6  14   96.84   11.60
   5  -6  14   94.00   11.77
   1   5  14  134.56   14.46
  -6   1  14  103.80   12.53
   1   5  14  119.37   11.81
   5  -6  17    3.54    2.99
  -6   1  17    2.77    2.60
   5  -6  17    6.95    3.18
   1   5  17    2.96    2.12
   1   5  17    6.98    3.11
  -6   1  17    1.21    2.16
   1   5  17    4.95    3.32
   5  -6  17    8.40    4.32
   5  -6  17    9.80    3.15
  -6   1  20    6.72    2.04
   1   5  20    8.93    2.74
  -6   1  20    5.03    2.13
   5  -6  20    5.82    2.34
   1   5  20    8.13    2.60
  -6   1  20   11.04    2.80
   5  -6  20    6.91    2.22
  -5   0 -20    4.13    1.86
   5  -5 -20    5.86    2.12
   5  -5 -20    7.00    2.02
   0   5 -20    5.76    2.23
   5  -5 -20    1.01    0.96
   5  -5 -17    6.04    3.28
   0   5 -17    4.58    2.81
  -5   0 -17    9.35    4.06
   5  -5 -17    4.99    2.58
  -5   0 -17    4.61    2.41
   5  -5 -17    0.31    2.58
  -5   0 -14   92.61   10.39
   5  -5 -14   85.94   10.26
   5  -5 -14   95.73   11.86
   0   5 -14  105.25   12.56
  -5   0 -14   93.96   22.19
   5  -5 -14   78.38   21.03
   5  -5 -14   72.56   10.03
  -5   0 -14   55.15   16.87
   5  -5 -14   64.83   18.65
   0   5 -14   58.32   17.34
   0   5 -11   80.03   16.41
  -5   0 -11   91.89   19.86
   5  -5 -11   93.32   18.85
   0   5 -11   99.17   19.75
  -5   0 -11   87.95   20.07
   5  -5 -11   90.85   18.80
   0   5 -11   85.60   17.87
   0   5  -8   73.34   12.80
   5  -5  -8   87.86   15.90
   0   5  -8   91.94   11.60
   5  -5  -8   93.52   16.26
   0   5  -8  126.14   19.08
  -5   0  -8  106.60   17.19
   0   5  -8   75.31   13.50
   5  -5  -8   76.35   14.46
  -5   0  -8   85.54   16.11
   0   5  -5  330.58   20.06
   5  -5  -5  346.48   26.25
   5  -5  -5  350.88   17.72
  -5   0  -5  333.57   25.53
   5  -5  -5  336.46   24.04
   0   5  -5  368.49   24.11
   5  -5  -5  346.37   15.74
  -5   0  -5  383.43   23.85
   5  -5  -5  365.64   25.73
   0   5  -5  353.15   20.16
   0   5  -2  437.91   19.26
   0   5  -2  438.47   12.30
   5  -5  -2  469.97   17.19
   0   5  -2  330.85   14.61
   5  -5  -2  348.69   20.28
   5  -5  -2  405.86   16.66
  -5   0  -2  404.60   17.48
   5  -5  -2  330.11   18.15
  -5   0  -2  397.49   12.73
   0   5  -2  339.40    8.51
  -5   0   1 1584.45   27.58
   5  -5   1 1707.46   43.89
   0   5   1 1434.51   31.08
   0   5   1 1386.92   32.66
  -5   0   1 1690.98   30.21
   5  -5   1 1501.54   19.08
   0   5   1 1621.71   36.33
   0   5   4   45.60    4.19
   0   5   4   39.86    6.54
  -5   0   4   53.91    7.26
   5  -5   4   57.91    7.15
  -5   0   4   44.25    5.35
   5  -5   4   46.53    5.53
   5  -5   4   44.21    9.25
  -5   0   4   38.72    3.90
   5  -5   4   44.92    7.43
   0   5   4   37.22    7.02
  -5   0   4   50.29    8.00
   5  -5   4   36.44    6.69
  -5   0   7  214.81   15.95
   5  -5   7  249.83   22.94
  -5   0   7  207.41   22.45
  -5   0   7  211.48   15.72
   5  -5   7  189.48   17.07
   0   5   7  206.80   20.02
   5  -5   7  266.33   24.55
   0   5   7  201.05   21.43
  -5   0   7  210.35   18.51
   0   5  10  106.69   19.01
   5  -5  10   83.41   16.36
   5  -5  10   83.29   13.94
   0   5  10   78.71   14.06
  -5   0  10   79.79   17.53
   5  -5  10   68.29   13.40
   0   5  10   81.53   16.72
   0   5  13   24.40    5.20
   0   5  13   15.56    5.37
  -5   0  13   13.47    4.35
   5  -5  13    7.91    3.27
  -5   0  13   15.28    4.48
   0   5  13   36.16    7.93
   5  -5  13   17.60    4.65
  -5   0  13   24.04    6.09
   0   5  13   19.83    9.49
  -5   0  13   13.53    8.54
   5  -5  13   16.91    4.90
   0   5  13   22.47    5.51
  -5   0  13   12.57    4.39
   5  -5  13   11.71    4.17
   0   5  16    2.86    2.69
  -5   0  16    1.21    3.06
   5  -5  16    5.26    3.31
   0   5  16    4.61    3.29
  -5   0  16    0.04    2.57
   5  -5  16   -0.55    3.14
   0   5  16    5.57    3.78
   5  -5  16    4.23    2.41
  -5   0  16    1.41    2.61
   5  -5  16   12.46    5.19
   5  -5  19    1.67    1.67
   0   5  19    7.36    2.86
  -5   0  19    1.04    1.96
   5  -5  19    5.55    2.93
  -5   0  19    2.18    1.95
   0   5  19    1.20    1.20
  -5   0  19    5.03    2.30
   0   5  19    1.78    1.59
   5  -4 -18   11.81    3.79
  -4  -1 -18    5.29    2.41
  -1   5 -18    6.02    2.93
  -4  -1 -18    9.20    3.35
   5  -4 -18    6.42    2.86
  -4  -1 -15   21.98    4.74
   5  -4 -15   27.22    5.91
  -1   5 -15   33.76    7.06
   5  -4 -15   31.36    7.10
   5  -4 -15   20.91    5.96
  -4  -1 -15   28.59    6.57
   5  -4 -12    9.10    5.16
  -1   5 -12   23.76   10.28
  -4  -1 -12   45.17   26.20
   5  -4 -12   13.63    8.34
  -4  -1 -12   12.07    9.59
  -1   5 -12   18.21    9.82
   5  -4 -12   19.18    6.11
   5  -4 -12   19.30    4.33
  -4  -1 -12   19.35    5.48
  -1   5  -9  108.82   16.07
   5  -4  -9  140.53   20.67
  -1   5  -9  102.79   17.42
   5  -4  -9  105.86   18.22
  -4  -1  -9  124.46   20.17
  -4  -1  -9   75.32   16.15
  -1   5  -9   98.40   18.22
   5  -4  -9   75.42   15.01
   5  -4  -6  428.81   30.45
  -1   5  -6  409.32   24.11
  -4  -1  -6  532.25   34.39
   5  -4  -6  523.35   32.11
   5  -4  -6  469.64   13.65
   5  -4  -6  596.11   35.55
  -1   5  -6  574.15   33.40
  -4  -1  -6  585.35   32.92
  -1   5  -6  557.35   25.29
  -4  -1  -3  430.92   22.33
   5  -4  -3  416.19   20.69
   5  -4  -3  465.58   25.50
  -1   5  -3  480.59   18.71
  -1   5  -3  402.21   17.81
  -1   5  -3  421.11   19.16
   5  -4  -3  436.69   15.20
   5  -4   0  379.58   14.54
  -1   5   0  405.08   17.09
  -1   5   0  334.40   13.41
  -1   5   0  384.23   15.97
  -4  -1   0  397.22   12.37
   5  -4   0  379.12   15.89
   5  -4   0  374.80   18.13
  -4  -1   0  349.39   11.33
  -4  -1   0  351.41    9.52
   5  -4   0  380.11   11.81
  -1   5   3  521.27   25.00
   5  -4   3  556.10   20.84
  -4  -1   3  530.33   17.26
  -1   5   3  607.16   26.57
   5  -4   3  604.29   15.00
   5  -4   3  652.26   31.35
   5  -4   3  748.45   28.13
  -4  -1   3  684.37   13.27
  -4  -1   3  640.70   23.31
   5  -4   6  421.62   29.25
   5  -4   6  298.03   19.48
  -4  -1   6  309.86   24.72
  -4  -1   6  313.54   16.71
  -1   5   6  328.26   23.54
  -1   5   6  289.92   23.57
  -4  -1   6  274.08   18.75
   5  -4   6  404.44   26.73
  -4  -1   6  360.13   18.71
  -1   5   9   15.70    6.19
   5  -4   9   11.68    4.98
  -4  -1   9   10.05    5.56
   5  -4   9   31.40    8.95
   5  -4   9   34.37   10.24
  -1   5   9   29.56    9.04
  -4  -1   9   21.36    6.85
  -1   5   9    8.84    5.75
  -4  -1   9   10.98    4.69
   5  -4  12   58.75    8.41
  -1   5  12   56.33    8.20
   5  -4  12   36.26    6.36
   5  -4  12   37.53    6.51
  -4  -1  12   45.99    7.85
  -1   5  12   50.73    8.15
  -4  -1  12   46.95    7.78
  -1   5  12   55.88    8.72
   5  -4  12   42.36    7.52
  -4  -1  12   48.61   15.76
   5  -4  12   41.64    7.35
  -1   5  12   56.52    8.18
  -4  -1  12   46.25    7.69
   5  -4  12   46.57   14.11
   5  -4  15   -2.38    4.63
  -1   5  15    3.23    2.84
  -4  -1  15    3.84    2.67
   5  -4  15    9.21    4.00
  -1   5  15    4.33    2.63
  -1   5  15    2.42    3.30
  -4  -1  15    3.10    3.31
  -4  -1  15    1.12    2.20
  -1   5  15    9.33    4.16
   5  -4  15    0.15    2.90
   5  -4  15   -0.43    2.04
  -1   5  18    2.30    1.81
  -4  -1  18    1.88    2.24
   5  -4  18    0.86    1.63
  -1   5  18    2.31    2.45
   5  -4  18    7.26    3.68
  -4  -1  18    5.17    3.15
  -1   5  18   -0.01    2.08
   5  -4  18    2.52    2.80
  -4  -1  18    2.70    2.28
  -3  -2 -19    9.36    2.88
  -2   5 -19   10.84    2.95
   5  -3 -19    9.19    3.10
  -3  -2 -19    6.06    2.19
   5  -3 -19   12.35    3.14
   5  -3 -19   10.50    3.15
  -3  -2 -16   41.92    6.30
  -2   5 -16   47.05    8.01
   5  -3 -16   46.22    7.75
  -3  -2 -16   42.27    7.14
   5  -3 -16   31.82    6.19
   5  -3 -13   16.74    6.17
  -3  -2 -13   10.54    8.98
  -2   5 -13   12.29    6.89
   5  -3 -13   12.40    9.39
   5  -3 -13   11.59    4.93
  -3  -2 -13   10.65    4.09
  -2   5 -13   11.47    9.22
   5  -3 -13    8.50    6.48
  -3  -2 -13    8.91    8.53
   5  -3 -13    9.32    4.09
  -2   5 -10   80.31   16.63
   5  -3 -10  104.56   19.01
  -3  -2 -10  105.16   19.35
  -2   5 -10  114.81   20.32
  -3  -2 -10   98.97   19.30
   5  -3 -10  105.34   19.24
  -2   5 -10   80.22   14.75
   5  -3 -10   83.78   16.93
  -2   5  -7  172.30   18.87
  -3  -2  -7  187.81   21.96
   5  -3  -7  182.45   20.04
  -2   5  -7  168.22   16.75
   5  -3  -7  179.95   20.83
  -2   5  -7  137.59   18.24
  -3  -2  -7  167.91   19.89
  -2   5  -7  139.88   12.58
   5  -3  -7  161.63   19.70
   5  -3  -4  347.11   21.54
   5  -3  -4  318.18   10.29
  -2   5  -4  333.15   17.09
  -2   5  -4  323.13   18.57
   5  -3  -4  321.57   17.92
   5  -3  -4  227.64   17.06
  -3  -2  -4  245.81   19.50
   5  -3  -4  118.98    9.25
   5  -3  -4  164.06   15.94
  -2   5  -4  157.03   11.59
  -3  -2  -1  323.04   11.55
   5  -3  -1  314.56   10.15
   5  -3  -1  352.73   16.18
  -2   5  -1  343.40    9.28
  -2   5  -1  380.33   16.97
   5  -3  -1  356.15   12.98
   5  -3  -1  343.62   16.59
   5  -3  -1  331.47    8.79
   5  -3  -1  311.83   15.80
  -2   5  -1  306.54   12.64
  -3  -2  -1  346.57   11.30
  -2   5   2  141.98   11.95
   5  -3   2  139.46   12.36
   5  -3   2  160.52   11.74
  -3  -2   2  157.01    9.50
  -3  -2   2  147.10    5.76
   5  -3   2  151.21   10.19
  -2   5   2  140.90   11.55
   5  -3   5  221.51   18.47
  -3  -2   5  196.51   12.48
   5  -3   5  211.82   19.25
  -3  -2   5  193.48   10.94
  -2   5   5  232.62   18.66
  -3  -2   5  218.44   18.34
  -2   5   5  245.81   20.24
  -3  -2   5  219.47   13.88
   5  -3   5  198.10   12.95
   5  -3   8   97.82   14.28
  -3  -2   8   86.10   14.82
  -2   5   8  106.98   14.62
  -3  -2   8   94.17   13.54
   5  -3   8   96.57   14.15
  -3  -2   8  103.30   12.88
  -2   5   8  134.36   18.47
   5  -3   8  103.79   16.11
  -3  -2   8   96.94   12.67
  -3  -2  11   50.48   14.38
  -2   5  11   56.11   13.85
   5  -3  11   42.49   12.86
  -2   5  11   43.27   11.90
  -2   5  14   10.11    3.45
  -2   5  14   15.26    5.13
  -3  -2  14    6.04    3.23
   5  -3  14    9.58    2.94
  -2   5  14   15.13    6.00
  -3  -2  14   10.62    3.40
   5  -3  14    6.90    2.78
  -3  -2  14   15.02   10.72
  -2   5  14   12.58    9.90
  -3  -2  14    8.84    2.99
   5  -3  14   16.54    5.11
  -2   5  14   24.50    6.41
   5  -3  14   15.26    4.78
   5  -3  17   10.78    4.57
  -3  -2  17    8.71    4.57
   5  -3  17    6.01    3.11
  -2   5  17    2.42    2.53
  -3  -2  17    6.57    3.81
  -2   5  17    3.92    2.98
  -3  -2  17   -2.22    3.07
   5  -3  17   -0.62    2.94
  -2   5  17    2.01    2.29
  -3  -2  17   12.60    4.89
   5  -3  17    2.29    1.54
  -2   5  20    0.70    0.89
  -3  -2  20    1.39    1.14
  -3  -2  20   -0.48    1.51
   5  -3  20   -1.03    1.45
  -2   5  20    1.74    1.61
  -3  -2  20   -0.35    1.30
  -2   5  20    0.37    1.23
   5  -3  20   -0.35    1.56
   5  -2 -20    0.31    1.11
  -2  -3 -20    0.45    1.23
  -2  -3 -20   -0.46    0.96
   5  -2 -20    0.62    1.24
  -3   5 -20    1.83    1.41
  -2  -3 -17   -0.22    1.75
  -3   5 -17   -1.15    2.25
  -2  -3 -17    1.89    2.73
   5  -2 -17    1.31    2.11
   5  -2 -17    3.60    2.97
  -2  -3 -17    2.26    2.92
   5  -2 -14   57.82    9.48
  -2  -3 -14   37.65   13.71
   5  -2 -14   39.15   14.80
  -2  -3 -14   52.19    7.84
  -3   5 -14   44.21   14.97
  -2  -3 -14   29.38   12.49
   5  -2 -14   29.10   12.80
   5  -2 -14   39.75    7.79
  -2  -3 -11   81.28   17.97
  -3   5 -11   78.28   16.95
   5  -2 -11  100.27   19.83
   5  -2 -11   80.04   17.34
  -2  -3 -11  101.85   21.16
   5  -2 -11   73.32   16.88
  -3   5 -11   90.47   19.17
  -3   5  -8   80.97   13.86
   5  -2  -8   66.36   13.32
  -2  -3  -8   83.74   15.19
   5  -2  -8   90.05   15.77
  -3   5  -8   75.52   11.91
  -2  -3  -8   69.67   14.45
   5  -2  -8   64.03   13.26
  -3   5  -8   64.80   13.74
  -2  -3  -5   16.67    5.21
  -3   5  -5   17.64    4.89
   5  -2  -5   16.96    4.82
  -3   5  -5   14.68    3.61
   5  -2  -5   14.77    3.96
   5  -2  -5    3.14    2.93
  -3   5  -5    5.39    2.33
  -2  -3  -5    6.97    4.22
   5  -2  -5   13.00    4.76
   5  -2  -5    7.32    2.38
   5  -2  -2  314.53   14.07
  -3   5  -2  324.61   15.77
   5  -2  -2  280.02   10.27
   5  -2  -2  307.82   16.03
  -2  -3  -2  316.05   15.38
   5  -2  -2  393.22   19.08
  -3   5  -2  397.33   13.18
   5  -2  -2  329.73   13.80
  -2  -3  -2  372.01   16.47
   5  -2  -2  429.42   17.35
  -3   5  -2  336.82   10.20
  -2  -3  -2  381.66   15.05
  -3   5   1  869.33   22.57
  -3   5   1  824.31   25.20
   5  -2   1  738.57   19.96
  -2  -3   1  818.23   17.73
   5  -2   1  753.35   23.35
  -3   5   4  402.89   23.93
  -2  -3   4  316.64   13.05
  -2  -3   4  350.11    8.38
  -2  -3   4  290.35    9.80
  -2  -3   4  323.09   19.16
  -3   5   4  328.48   20.42
   5  -2   4  267.59   19.37
  -2  -3   4  289.46   13.64
   5  -2   4  295.65   19.61
  -2  -3   4  336.38   20.99
   5  -2   4  219.79   13.88
  -2  -3   7  195.62   16.75
   5  -2   7  227.99   22.71
  -2  -3   7  194.62   20.75
  -3   5   7  205.98   19.11
   5  -2   7  212.80   19.50
  -2  -3   7  202.62   19.99
  -2  -3   7  171.88   14.43
  -3   5   7  222.71   22.06
  -3   5  10  257.42   26.57
   5  -2  10  251.51   29.27
  -2  -3  10  187.33   25.83
   5  -2  10  196.13   23.77
  -3   5  10  232.08   27.05
   5  -2  13   22.71    5.60
   5  -2  13    9.65    7.05
   5  -2  13    9.64    3.03
  -3   5  13   20.52    6.01
  -2  -3  13    4.21    2.98
  -2  -3  13   13.48    5.05
  -2  -3  13   14.31    4.49
  -3   5  13   20.26    5.89
   5  -2  13   13.31    4.27
  -2  -3  13    5.85    6.68
  -3   5  13    7.52    7.08
   5  -2  13   14.26    4.39
  -3   5  13   15.23    4.25
  -3   5  13   15.96    4.56
   5  -2  13   16.69    5.48
  -2  -3  13   11.73    3.77
  -2  -3  16   20.53    6.07
   5  -2  16   21.46    5.53
  -3   5  16   15.35    4.95
   5  -2  16   19.23    5.10
  -3   5  16   16.84    4.77
  -2  -3  16    6.65    2.62
  -3   5  16   15.27    5.40
   5  -2  16   14.27    3.72
  -2  -3  16   12.78    4.39
   5  -2  16    7.58    2.95
  -2  -3  19    2.48    2.33
  -3   5  19    4.94    2.69
   5  -2  19    0.75    1.97
  -3   5  19    2.85    2.46
   5  -2  19    4.91    2.53
  -2  -3  19    4.59    2.72
  -2  -3  19    5.01    2.36
  -3   5  19    6.38    2.89
  -3   5  19    0.78    1.46
   5  -1 -18    4.70    2.68
  -1  -4 -18   -0.40    1.62
   5  -1 -18   -0.30    2.19
  -4   5 -18    3.94    2.68
  -1  -4 -18    4.40    2.65
   5  -1 -15   20.02    5.71
  -1  -4 -15   17.74    4.60
  -1  -4 -15   28.30    6.50
   5  -1 -15   22.13    5.41
   5  -1 -12   69.65   10.25
   5  -1 -12   71.18   18.42
  -1  -4 -12   78.15   18.67
  -4   5 -12   79.54   18.08
   5  -1 -12   80.64   10.96
  -1  -4 -12   91.66   10.66
   5  -1 -12   65.38   16.25
  -1  -4 -12   69.38   16.99
  -4   5 -12   60.11   15.80
   5  -1 -12   84.84   19.62
   5  -1  -9  465.16   37.27
  -4   5  -9  441.22   30.81
  -4   5  -9  554.02   40.72
  -1  -4  -9  590.88   43.54
   5  -1  -9  528.08   40.71
  -1  -4  -9  544.40   41.09
   5  -1  -9  528.47   39.82
  -4   5  -9  498.44   37.99
   5  -1  -6 1127.06   23.30
  -4   5  -6 1241.69   38.59
   5  -1  -6 1304.06   50.42
  -4   5  -6 1182.79   45.05
   5  -1  -6 1072.09   36.79
   5  -1  -6 1071.85   45.95
  -1  -4  -6 1070.55   47.62
  -4   5  -6  992.44   29.57
  -1  -4  -6 1287.50   52.76
   5  -1  -6 1231.80   46.92
  -4   5  -6 1262.69   46.91
   5  -1  -3    9.51    2.52
  -4   5  -3   12.30    2.70
   5  -1  -3    8.65    3.31
  -1  -4  -3   28.03    6.05
   5  -1  -3   89.29    8.81
  -4   5  -3   84.99    8.30
   5  -1  -3   71.95    8.38
  -4   5  -3   77.76    7.32
  -1  -4  -3   69.19    8.50
  -1  -4   0  257.72    7.91
   5  -1   0  255.87   12.21
   5  -1   0  260.54   13.64
  -4   5   0  261.01   10.15
  -4   5   0  283.06   12.20
   5  -1   0  274.90   13.45
  -1  -4   0  259.42    9.79
  -1  -4   0  254.75    8.23
  -4   5   0  256.34    5.75
   5  -1   0  263.97    9.83
   5  -1   0  262.86   10.13
  -1  -4   3  613.18   14.72
  -4   5   3  597.05   25.44
  -1  -4   3  535.04   21.07
  -4   5   3  530.54   23.63
   5  -1   3  387.63   20.44
   5  -1   3  370.07   17.22
  -1  -4   3  523.18   22.29
  -1  -4   3  428.80   15.36
   5  -1   6  305.21   24.77
  -1  -4   6  289.76   18.96
  -4   5   6  252.99   10.08
  -1  -4   6  319.13   24.39
   5  -1   6  305.32   21.82
  -4   5   6  355.66   23.56
  -1  -4   6  306.66   22.79
   5  -1   6  283.54   12.76
  -1  -4   9  137.90   19.89
  -4   5   9  170.13   18.96
  -1  -4   9  182.72   20.38
   5  -1   9  212.40   25.30
  -1  -4   9  166.49   18.90
  -4   5   9  220.71   22.83
  -4   5   9  166.50   21.92
  -4   5  12    6.85    6.32
   5  -1  12   10.38    3.55
   5  -1  12    3.32    3.01
  -4   5  12    4.61    3.20
  -1  -4  12    5.40    3.27
  -4   5  12    2.52    2.42
  -4   5  12    3.49    2.74
  -1  -4  12    6.05    2.91
   5  -1  12    3.59    2.77
  -1  -4  12    4.49    5.63
  -4   5  12    7.30    7.31
   5  -1  12    4.03    6.20
  -1  -4  12   11.73    4.53
   5  -1  12   15.00    4.89
  -4   5  12    7.60    2.64
  -4   5  15   19.72    5.60
   5  -1  15    8.36    3.40
  -1  -4  15   24.32    7.00
  -1  -4  15   13.67    4.57
   5  -1  15   15.25    5.13
  -4   5  15   17.56    5.26
   5  -1  15   14.15    4.87
  -4   5  15   13.39    5.53
  -1  -4  15   11.16    3.31
   5  -1  15   19.29    4.83
  -4   5  18    7.29    2.85
   5  -1  18    6.06    2.48
  -4   5  18   11.54    3.99
  -1  -4  18   10.51    3.59
  -1  -4  18   10.67    3.90
   5  -1  18   13.87    4.34
   5  -1  18   11.96    4.27
  -4   5  18    7.39    3.00
  -1  -4  18   11.74    4.28
   5   0 -19    4.49    2.18
   0  -5 -19    3.82    2.03
  -5   5 -19    4.68    2.18
   0  -5 -19    3.91    1.83
   5   0 -19    5.17    2.55
   0  -5 -16    4.97    2.84
   0  -5 -16   12.60    4.80
  -5   5 -16   12.39    4.72
   5   0 -16    5.39    2.99
   5   0 -16   10.98    4.46
   0  -5 -16   10.00    3.94
   5   0 -13    9.84    4.41
   0  -5 -13    2.06    2.49
   5   0 -13    7.41    4.80
   0  -5 -13    9.55    7.62
   5   0 -13   -1.58    4.78
  -5   5 -13    1.97    4.81
  -5   5 -13    3.95    4.85
   5   0 -13    0.04    6.96
   0  -5 -13    0.63    6.27
   5   0 -13   20.19   10.44
   5   0 -10  104.73   18.97
   0  -5 -10   98.97   18.45
  -5   5 -10  107.14   19.06
   5   0 -10   98.34   18.42
   0  -5 -10  138.23   22.87
  -5   5 -10  120.45   20.55
   5   0 -10  102.59   18.56
  -5   5  -7  175.56   19.67
   0  -5  -7  172.07   20.57
   5   0  -7  169.23   19.01
   5   0  -7  189.29   20.63
  -5   5  -7  157.78   15.15
   5   0  -7  135.43   13.88
  -5   5  -7  153.36   17.85
   5   0  -7  146.70   18.51
  -5   5  -7  138.39   11.00
   0  -5  -7  153.70   20.79
   0  -5  -4   58.42    9.41
  -5   5  -4   39.59    5.12
   5   0  -4   45.96    8.07
   5   0  -4   44.56    5.66
   5   0  -4   64.71    8.60
   0  -5  -4   68.99   10.75
  -5   5  -4   70.90    7.57
   5   0  -4   63.77    8.30
  -5   5  -4   67.43    8.04
   0  -5  -1 2127.67   32.60
   5   0  -1 2293.04   37.01
   5   0  -1 2418.28   40.89
   5   0  -1 2053.04   40.92
  -5   5   2  632.13   20.12
   0  -5   2  617.18   19.67
  -5   5   2  701.53   22.27
   5   0   2  633.70   18.87
   0  -5   2  628.93   19.79
  -5   5   2  626.94   22.22
   5   0   2  520.15   20.09
   0  -5   2  578.03   17.46
   0  -5   5  329.70   18.65
   5   0   5  321.64   20.64
   0  -5   5  360.94   25.34
   0  -5   5  361.43   21.63
  -5   5   5  375.98   22.67
   0  -5   5  360.24   13.24
   5   0   5  372.54   18.23
  -5   5   8  105.55   14.36
   0  -5   8   82.92   14.12
   0  -5   8  101.59   15.61
   5   0   8   94.18   12.27
  -5   5   8  121.87   16.98
   5   0   8  105.24   17.37
   0  -5   8   88.20   13.03
   5   0  11  117.70   20.24
   0  -5  11   90.62   18.18
   5   0  11  135.57   23.35
  -5   5  11  129.77   20.95
   5   0  14   65.59    8.67
  -5   5  14   67.17   10.08
   0  -5  14   34.94    6.89
  -5   5  14   63.85    9.75
   0  -5  14   47.97    8.60
   5   0  14   52.05    8.24
   5   0  14   59.28    9.74
  -5   5  14   29.60   12.54
   5   0  14   44.20    7.53
  -5   5  14   63.16    8.99
   5   0  14   66.55    9.58
   0  -5  14   40.00    7.03
   5   0  17    7.36    3.51
   0  -5  17   13.31    4.83
  -5   5  17    6.45    2.98
   5   0  17   12.11    4.02
   0  -5  17   11.11    4.25
   5   0  17    6.21    3.03
  -5   5  17    6.76    2.92
  -5   5  17    6.78    3.32
   0  -5  17   14.91    5.05
   5   0  17    3.93    2.11
  -5   5  20    1.57    1.21
   0  -5  20    1.10    1.24
   5   0  20    1.23    1.38
  -5   5  20    0.76    1.54
  -5   5  20    3.39    1.83
   0  -5  20    2.18    1.53
   5   0  20    2.58    1.72
   5   1 -20   -1.20    1.11
   1  -6 -20    0.97    1.30
   1  -6 -20    2.63    1.54
   1  -6 -20    2.64    1.61
   5   1 -20    1.83    1.38
   1  -6 -17   10.97    3.21
   1  -6 -17   12.16    3.81
  -6   5 -17   16.74    4.86
   5   1 -17   10.53    3.43
   5   1 -17   15.98    4.30
   1  -6 -17   11.69    3.89
   5   1 -14   74.50   10.51
  -6   5 -14   46.06   15.07
   1  -6 -14   68.29    9.19
   1  -6 -14   70.80   10.36
   5   1 -14   60.03    8.95
   1  -6 -14   60.30   16.67
  -6   5 -14   52.72   15.43
   5   1 -14   44.22   14.67
   5   1 -11   25.36   11.68
   1  -6 -11   29.28   11.36
  -6   5 -11   30.46   11.91
   5   1 -11   16.32    8.74
  -6   5 -11   32.09   11.93
   5   1 -11   22.17   10.44
   1  -6 -11   18.32    8.99
   5   1  -8   37.68    7.96
   5   1  -8   12.40    5.87
  -6   5  -8    3.44    2.64
   5   1  -8   40.32    9.87
  -6   5  -8   39.62    9.92
   1  -6  -8   58.57   15.90
   1  -6  -8   16.26    8.45
  -6   5  -8   22.98    8.53
   5   1  -8   18.33    7.43
   5   1  -5  616.04   31.34
  -6   5  -5  554.34   21.36
   5   1  -5  574.77   20.56
  -6   5  -5  617.55   21.61
   5   1  -5  630.76   30.01
   1  -6  -5  699.97   36.80
   5   1  -5  667.71   29.42
  -6   5  -5  711.95   30.30
  -6   5  -5  660.70   32.23
   1  -6  -5  622.17   33.75
   5   1  -2 9783.08   89.26
   5   1  -2 9543.59   85.04
   1  -6  -2 9810.89   86.38
   5   1  -2 9325.69   68.84
   5   1  -2 9999.00   98.33
  -6   5   1  756.52   20.32
   5   1   1  795.62   24.03
  -6   5   1  802.44   22.34
   1  -6   1  847.52   21.07
   5   1   1  859.67   17.03
   1  -6   1  793.91   16.21
  -6   5   1  798.99   17.56
   1  -6   4  496.32   21.23
   1  -6   4  456.11   28.02
   5   1   4  436.30   21.81
   5   1   4  595.08   23.47
   5   1   4  389.82   20.53
  -6   5   4  361.59   20.07
   1  -6   4  394.64   19.45
  -6   5   4  265.91   18.54
   1  -6   4  255.78   12.09
   5   1   7  172.49   20.96
   1  -6   7  146.33   15.88
   1  -6   7  132.02   15.77
  -6   5   7  138.03   15.65
   5   1   7  133.29   13.87
   1  -6   7  150.77   18.90
  -6   5   7  164.06   18.60
   1  -6  10   12.13    6.97
   1  -6  10   12.99    5.77
   5   1  10   19.02    9.08
   1  -6  10    0.69    4.26
  -6   5  10   12.54    7.01
   5   1  13    5.96    4.64
   1  -6  13    8.06    3.22
   5   1  13   12.37    4.81
   1  -6  13    1.42    3.53
   5   1  13    8.56    4.07
  -6   5  13    9.49    4.58
   1  -6  13   -1.36    3.42
  -6   5  13   18.83    6.06
   5   1  13    7.55    4.43
  -6   5  13   10.37    7.78
   5   1  13    7.12    4.14
  -6   5  13    6.27    2.76
   5   1  13   17.34    5.24
   1  -6  13    7.10    2.80
  -6   5  13   13.08    4.72
   5   1  16   23.53    6.40
   1  -6  16   22.27    6.48
  -6   5  16   22.28    5.29
   1  -6  16   30.55    7.11
   5   1  16   31.52    6.43
   5   1  16   30.35    6.12
   1  -6  16   16.63    4.22
  -6   5  16   31.34    6.04
  -6   5  16   19.75    5.43
   1  -6  16   25.61    7.04
   5   1  16   27.63    5.40
   1  -6  19   -0.55    1.55
  -6   5  19    3.08    2.34
   1  -6  19   -0.43    1.66
  -6   5  19    1.00    2.05
   5   1  19   -0.33    2.35
   5   1  19    2.25    2.10
  -6   5  19    4.67    2.54
   1  -6  19    2.38    1.77
   2  -7 -18    6.87    2.64
   5   2 -18   14.65    3.97
  -7   5 -18   11.10    3.58
   5   2 -18   12.51    3.96
   2  -7 -18    6.13    2.51
   2  -7 -18   10.25    2.94
   5   2 -15   15.62    5.32
   2  -7 -15   12.82    3.88
   2  -7 -15   12.20    4.40
   5   2 -15   13.11    4.98
   5   2 -12   45.69    7.65
   2  -7 -12   35.10   12.22
  -7   5 -12   44.76   14.35
   5   2 -12   40.37   13.87
   5   2 -12   61.48    9.80
  -7   5 -12   45.40   14.22
   5   2 -12   48.05   15.22
   2  -7 -12   47.50   14.27
   5   2 -12   45.26   14.61
   2  -7 -12   51.31    8.17
  -7   5  -9  261.89   28.73
   2  -7  -9  261.26   28.85
   5   2  -9  221.09   25.38
  -7   5  -9  211.55   24.81
   2  -7  -9  228.42   27.80
   5   2  -9  199.57   24.68
   5   2  -9  230.28   26.28
  -7   5  -6  562.83   33.85
   2  -7  -6  569.38   34.92
   5   2  -6  480.38   19.36
   5   2  -6  541.75   30.93
  -7   5  -6  528.91   19.66
   2  -7  -6  665.00   39.20
  -7   5  -6  606.44   31.68
   5   2  -6  560.15   29.11
   5   2  -6  469.16   29.93
  -7   5  -6  498.29   23.05
   2  -7  -3  172.27   13.84
  -7   5  -3  169.10   13.17
   5   2  -3  125.19   10.33
   5   2  -3  169.40   14.31
   5   2  -3  162.80   10.57
   2  -7  -3  194.95   16.77
   5   2  -3  149.57   12.46
  -7   5  -3  134.39    6.06
   2  -7   0  659.21   19.39
   2  -7   0  620.99    9.35
  -7   5   0  645.90   15.80
   2  -7   0  648.92   13.97
   5   2   0  660.33   24.11
   5   2   0  685.03   19.18
   5   2   3  109.79    7.67
   2  -7   3  116.98    8.82
  -7   5   3  103.00    9.10
   5   2   3  141.97   12.15
  -7   5   3  130.91   11.06
   2  -7   3  154.33   10.76
  -7   5   3  143.08   11.47
   5   2   3  207.82   14.32
   2  -7   3  170.04   11.88
  -7   5   6   67.96   10.20
   5   2   6   70.08   10.49
   2  -7   6   61.31    9.56
   5   2   6   49.61    7.03
   2  -7   6   86.43    8.27
   5   2   6  102.36   13.66
  -7   5   6  106.35   14.31
   2  -7   6   57.70   12.13
   2  -7   6   57.07    9.44
   2  -7   9    0.14    2.59
   2  -7   9    5.06    3.52
   2  -7   9    1.57    2.64
   5   2   9    0.12    4.43
  -7   5   9    3.31    4.11
  -7   5   9   -4.38    5.43
   5   2  12   24.92   11.41
   2  -7  12   27.88    5.62
   5   2  12   31.48    5.96
   2  -7  12   26.38    6.10
  -7   5  12   35.76    7.44
   2  -7  12   21.82    5.11
  -7   5  12   33.00    6.76
   5   2  12   34.01    7.46
  -7   5  12   33.96   13.45
   5   2  12   28.67    6.06
  -7   5  12   25.27    5.38
  -7   5  12   24.63    5.20
   2  -7  12   13.71    3.93
   5   2  12   31.59    6.59
   2  -7  15    7.37    3.79
   5   2  15    6.10    3.54
   2  -7  15    6.56    4.28
   2  -7  15    2.29    3.44
   5   2  15   -1.10    2.61
  -7   5  15    4.97    3.87
   5   2  15    7.32    4.02
   2  -7  15   -2.97    3.70
  -7   5  15    3.38    3.30
   5   2  15    4.30    3.47
  -7   5  15    3.68    3.57
   5   2  15    4.33    3.17
   2  -7  15    2.81    3.88
   2  -7  18    4.96    2.59
  -7   5  18   10.86    3.78
  -7   5  18    3.70    2.10
   5   2  18    5.58    2.47
  -7   5  18    3.41    1.87
   2  -7  18    7.50    3.41
   5   2  18   11.47    4.16
   2  -7  18    5.32    3.14
   3  -8 -19    0.68    1.03
   5   3 -19    5.69    2.72
   3  -8 -19    1.75    1.55
  -8   5 -19    3.75    2.13
   5   3 -19    4.22    2.30
   3  -8 -19   -2.08    2.01
   3  -8 -16   41.80    7.01
   3  -8 -16   46.39    7.77
   5   3 -16   36.86    6.68
   3  -8 -16   49.36    8.03
   5   3 -16   39.54    7.06
   3  -8 -13   10.71    5.39
   5   3 -13    1.73    2.44
   5   3 -13   12.78    4.81
   3  -8 -13   11.02    4.27
   5   3 -13    6.71    6.12
  -8   5 -13    6.13    6.67
   3  -8 -13    0.20    3.71
   5   3 -13    6.89    5.47
   3  -8 -13   -0.06    6.34
  -8   5 -13   14.99   10.68
   5   3 -10   78.62   16.15
   3  -8 -10   83.06   17.23
   5   3 -10   74.48   16.19
  -8   5 -10   86.47   17.61
   3  -8 -10   64.42   16.30
  -8   5 -10   65.00   14.73
   5   3 -10   68.40   16.07
   5   3  -7  853.62   43.58
   5   3  -7  883.37   42.60
   3  -8  -7  945.13   48.26
  -8   5  -7  977.21   49.03
   3  -8  -7 1154.56   54.96
   5   3  -7  997.51   41.79
   5   3  -7 1015.68   46.17
  -8   5  -7 1048.23   46.14
   3  -8  -4  224.48   18.21
  -8   5  -4  237.61   18.76
   5   3  -4  245.39   15.20
  -8   5  -4  232.52    9.57
   5   3  -4  258.94   18.48
   3  -8  -4  269.68   21.76
   5   3  -4  252.67   18.77
   5   3  -4  246.11   14.76
   3  -8  -1 1174.68   30.79
  -8   5  -1 1152.35   13.09
   3  -8  -1 1226.73   32.65
   5   3  -1 1224.31   30.21
   5   3  -1 1208.00   35.89
   3  -8  -1 1131.00   27.37
  -8   5  -1 1120.55   23.84
  -8   5  -1  992.16   20.66
   3  -8  -1 1092.12   26.08
   3  -8   2  506.40   17.89
   5   3   2  468.79   21.30
  -8   5   2  480.03   17.97
   3  -8   2  525.85   20.65
   5   3   2  466.13   19.55
   3  -8   2  456.83   19.35
  -8   5   2  456.71   18.30
   3  -8   5  974.56   28.67
   5   3   5 1022.97   41.10
  -8   5   5  971.89   38.33
   3  -8   5 1015.87   33.77
   5   3   5  961.68   38.68
  -8   5   5 1004.36   35.69
   3  -8   5  985.54   47.63
   5   3   5  983.47   33.73
   3  -8   5  954.15   35.51
  -8   5   5 1036.34   40.84
  -8   5   8  513.72   31.07
   3  -8   8  430.01   29.33
   3  -8   8  548.26   39.38
   3  -8   8  479.34   32.70
  -8   5   8  520.07   34.97
  -8   5  11  122.92   23.98
   3  -8  11  104.08   18.94
   5   3  11  136.17   23.92
   3  -8  11  112.59   18.79
  -8   5  11  156.00   22.44
   5   3  14   -2.28    2.68
   3  -8  14    0.41    2.22
   3  -8  14    1.84    3.22
  -8   5  14   -1.26    2.46
  -8   5  14    4.19    3.14
   3  -8  14    1.56    2.22
   5   3  14    1.59    2.92
   5   3  14    3.49    3.29
   5   3  14    4.50    3.76
  -8   5  14    5.72    3.71
   3  -8  14    4.66    4.11
  -8   5  14    7.19    4.11
   5   3  14    3.84    4.15
   3  -8  14   -6.82    4.55
   3  -8  17   15.61    4.74
   5   3  17    9.86    3.72
  -8   5  17    6.25    3.02
   3  -8  17   14.43    4.54
  -8   5  17   13.65    3.72
   5   3  17   15.47    4.03
  -8   5  17   11.33    3.92
   3  -8  17   14.06    4.82
   5   3  17   14.87    3.73
  -8   5  20    1.95    1.30
  -8   5  20    1.61    1.34
   5   3  20    2.96    1.60
   3  -8  20    0.20    1.67
   5   3  20    3.78    1.91
  -8   5  20    1.82    1.29
   3  -8  20    2.56    1.66
   5   4 -20    0.39    1.08
   4  -9 -20    0.24    1.32
   4  -9 -20    1.38    1.29
   4  -9 -17   13.44    3.93
   4  -9 -17   10.59    3.78
   4  -9 -17   12.50    4.04
   5   4 -17    7.30    2.56
   4  -9 -14   58.26    8.71
   5   4 -14   54.37    9.09
   4  -9 -14   59.63    9.28
   5   4 -14   63.32    9.67
   5   4 -11   27.28   10.82
  -9   5 -11   27.91   10.25
   4  -9 -11   38.79   12.87
   4  -9 -11   19.76    7.34
   5   4 -11   23.52    9.92
  -9   5 -11   20.54    9.38
   5   4 -11   28.73    9.75
   5   4  -8  119.73   17.62
  -9   5  -8  158.20   21.55
   4  -9  -8  137.82   19.37
   4  -9  -8  130.06   19.71
   5   4  -8   96.29   15.15
   5   4  -8  108.17   14.67
  -9   5  -8  115.11   16.41
   5   4  -8  130.16   18.53
   4  -9  -5  671.35   34.85
  -9   5  -5  782.53   38.82
   5   4  -5  766.80   35.26
   5   4  -5  733.00   27.63
  -9   5  -5  626.19   29.61
   4  -9  -5  655.20   36.67
   5   4  -5  610.30   31.31
   5   4  -5  561.46   24.95
   4  -9  -2 1320.32   39.61
   4  -9  -2 1254.94   28.39
   5   4  -2 1306.43   35.40
   4  -9  -2 1156.52   34.66
   5   4  -2 1259.47   39.98
   4  -9  -2 1232.74   32.48
  -9   5  -2 1122.23   31.15
   4  -9   1 2233.40   58.54
  -9   5   1 2149.01   36.59
   4  -9   1 2087.27   44.75
   5   4   1 2164.25   47.28
  -9   5   1 2159.67   38.95
   4  -9   1 2092.22   36.47
   4  -9   4 3014.16   52.00
   5   4   4 3100.81   67.51
  -9   5   4 3028.28   57.26
   4  -9   4 3145.14   84.69
   4  -9   4 3057.51   60.88
   5   4   4 3106.69   68.01
  -9   5   4 3070.59   59.31
   4  -9   4 2887.62   51.60
   5   4   4 3034.23   39.78
  -9   5   4 3191.44   62.59
   4  -9   7  912.00   42.87
   4  -9   7  944.57   38.79
  -9   5   7  952.41   40.11
   5   4   7  909.81   44.43
   4  -9   7 1002.50   53.35
   5   4   7  951.97   47.41
  -9   5   7 1058.46   47.23
   4  -9   7  855.48   30.61
   4  -9  10  531.39   40.88
   4  -9  10  571.24   42.91
   4  -9  10  467.98   35.22
  -9   5  10  563.74   49.20
  -9   5  10  596.23   42.01
   5   4  13    9.67    6.41
   4  -9  13    0.05    2.85
   5   4  13    3.36    2.99
   4  -9  13   10.91    3.92
   4  -9  13    7.49    3.98
   5   4  13    7.57    4.05
  -9   5  13    4.74    3.61
  -9   5  13   12.67    4.90
  -9   5  13   18.11    5.71
   5   4  13   18.49    5.88
  -9   5  13   -3.97    7.55
   5   4  13   22.42    5.48
  -9   5  13    2.87    3.13
   5   4  13    2.65    3.28
   4  -9  13   -2.02    3.74
   5   4  16    9.22    3.38
   4  -9  16   12.98    3.96
   4  -9  16   13.33    4.99
  -9   5  16    2.42    2.51
   4  -9  16   10.26    3.79
   5   4  16   10.31    3.94
  -9   5  16    9.23    3.24
  -9   5  16    9.05    4.05
   5   4  16    5.57    2.99
   5   4  16    6.68    2.97
   4  -9  16   12.28    4.72
  -9   5  19    5.59    2.57
   5   4  19    0.44    1.43
   5   4  19    3.37    2.24
  -9   5  19    2.09    2.12
   4  -9  19    1.78    1.83
  -9   5  19    5.78    2.42
   4  -9  19    0.52    1.82
   5   4  19    3.61    2.61
   5 -10 -18    1.04    1.65
   5   5 -18    8.71    3.43
   5 -10 -18   -3.98    3.03
 -10   5 -18    3.99    2.77
   5 -10 -18   -2.58    2.49
   5   5 -18    1.27    1.41
   5 -10 -15   45.27    7.83
   5   5 -15   30.30    6.46
   5 -10 -15   43.73    7.94
   5 -10 -15   44.37    7.85
 -10   5 -15   49.66    8.06
   5 -10 -12   10.20    4.67
   5   5 -12    1.97    2.64
   5 -10 -12    3.67    2.01
   5   5 -12   -0.50    3.41
   5 -10 -12    5.76    5.75
 -10   5 -12   -2.01    5.31
 -10   5 -12    6.57    8.88
   5   5 -12    4.76    5.44
   5 -10 -12   -4.03    5.70
   5   5  -9  280.52   29.59
   5 -10  -9  279.78   30.71
   5   5  -9  239.65   23.15
 -10   5  -9  278.61   28.59
   5   5  -9  255.76   26.90
   5 -10  -9  294.80   30.55
   5   5  -9  298.73   29.86
 -10   5  -9  355.01   34.73
   5   5  -6  401.75   28.23
   5   5  -6  375.42   20.52
   5 -10  -6  351.65   28.72
   5   5  -6  386.63   26.89
 -10   5  -6  382.63   25.99
   5   5  -6  321.80   21.45
 -10   5  -6  327.63   15.86
 -10   5  -6  461.70   33.11
   5 -10  -6  371.21   28.12
   5 -10  -3  552.55   13.92
   5   5  -3  601.42   27.18
   5 -10  -3  571.89   25.75
 -10   5  -3  528.40   26.23
   5 -10  -3  571.64   28.45
   5   5  -3  575.74   29.75
   5   5   0 5148.74   80.23
   5 -10   0 4825.38   50.35
   5 -10   0 4927.57   64.44
   5 -10   0 5011.98   84.42
   5   5   0 4986.84   63.24
 -10   5   0 5082.44   58.29
   5 -10   0 5131.00  103.94
   5 -10   3 1325.32   31.38
   5   5   3 1303.99   42.81
 -10   5   3 1278.31   35.75
   5 -10   3 1473.44   56.69
 -10   5   3 1320.42   36.12
 -10   5   3 1181.67   33.71
   5   5   3 1142.12   32.80
   5 -10   3 1147.34   34.55
   5   5   3 1207.30   40.00
   5 -10   3 1508.58   41.24
   5 -10   6    0.79    1.37
   5   5   6   -1.81    5.43
 -10   5   6    6.56    4.87
   5 -10   6    5.22    3.03
   5   5   6    0.44    3.27
 -10   5   6    6.13    3.31
 -10   5   6    1.79    2.25
   5   5   6   12.20    4.39
   5 -10   6    6.75    3.03
   5 -10   6    7.93    4.76
 -10   5   9   47.68   14.54
   5 -10   9   29.62    7.91
   5 -10   9   31.74    9.65
   5 -10   9   40.62   12.10
 -10   5   9   44.16    9.81
 -10   5   9   34.18    9.57
   5   5  12   10.97    6.64
   5   5  12   11.95    4.45
   5 -10  12   12.10    4.13
   5 -10  12   11.94    4.47
   5 -10  12    5.47    2.76
 -10   5  12   16.37    5.60
 -10   5  12   13.00    4.60
   5   5  12   11.24    4.28
 -10   5  12   12.08    4.19
 -10   5  12    3.44    5.82
   5   5  12   15.82    4.95
   5   5  12    8.39    4.05
 -10   5  12    9.14    3.99
   5 -10  12    4.89    2.46
   5   5  15   13.25    3.63
   5 -10  15   15.47    4.77
   5 -10  15   15.68    5.36
 -10   5  15   15.51    4.70
   5 -10  15   11.22    4.20
 -10   5  15   15.27    4.74
   5   5  15   17.77    4.84
   5   5  15   20.01    5.82
 -10   5  15   13.85    4.54
   5 -10  15   19.97    6.27
 -10   5  15   18.26    4.87
   5   5  15   22.89    5.85
 -10   5  18   15.34    4.21
   5 -10  18    2.76    2.31
   5   5  18    4.03    2.18
 -10   5  18   10.51    3.77
   5   5  18    9.34    3.87
   5 -10  18    4.41    2.42
   5 -10  18    9.12    3.53
 -10   5  18    6.17    2.98
   6 -11 -19    3.14    1.54
   6 -11 -19    4.87    1.94
   5   6 -19    6.43    2.41
   6 -11 -19    4.46    2.55
   6 -11 -19    4.68    2.06
 -11   5 -19    4.93    2.12
   5   6 -16   14.11    4.30
   6 -11 -16   17.99    4.90
   6 -11 -16   16.56    4.68
   6 -11 -16   18.02    4.68
   6 -11 -13   67.97    9.99
   6 -11 -13   73.16   10.38
   5   6 -13   64.11    9.43
 -11   5 -13   53.68   17.61
   6 -11 -13   69.08   19.80
   6 -11 -13   39.51   12.81
 -11   5 -13   59.01   16.12
   5   6 -13   53.42   16.70
   6 -11 -13   61.14    8.67
   5   6 -13   41.23   14.34
   6 -11 -10   25.85   10.17
 -11   5 -10   26.91    9.97
   5   6 -10   38.81   11.32
   6 -11 -10   29.16   11.55
   5   6 -10   36.52   11.48
 -11   5 -10   45.81   13.76
 -11   5  -7   16.71    6.54
   5   6  -7   13.70    5.42
   6 -11  -7    7.99    5.75
   5   6  -7    8.21    5.25
 -11   5  -7   23.10    8.92
   6 -11  -7   12.94    7.11
   5   6  -7   14.28    6.14
   6 -11  -4  110.74   13.09
 -11   5  -4  100.08   13.24
   5   6  -4  102.52   12.78
   6 -11  -4   67.95   10.91
   5   6  -4   75.86   11.61
   5   6  -4   68.20    6.73
   5   6  -1 1865.68   52.69
   6 -11  -1 1875.65   50.21
   6 -11  -1 1891.65   39.74
 -11   5  -1 1670.13   23.48
   6 -11  -1 1919.33   48.05
   6 -11  -1 1791.09   46.59
   6 -11  -1 1878.92   65.35
   6 -11  -1 1697.55   36.25
 -11   5  -1 1698.22   35.99
 -11   5  -1 1465.61   13.83
   5   6  -1 1732.49   42.02
   6 -11   2  477.45   23.72
   5   6   2  450.60   23.55
 -11   5   2  482.30   20.91
   5   6   2  487.22   23.78
   6 -11   2  539.79   19.98
   5   6   2  564.65   27.49
 -11   5   2  544.51   25.51
   6 -11   2  645.89   37.29
   6 -11   2  679.90   41.14
 -11   5   2  548.85   22.35
   6 -11   2  629.46   26.42
 -11   5   5   54.11    9.49
   5   6   5   53.04   10.48
 -11   5   5   53.91    8.68
   6 -11   5   54.49    7.34
   6 -11   5   56.66   12.61
   6 -11   5   60.31   10.08
   5   6   5   35.15    3.63
   6 -11   5   41.05    7.22
 -11   5   5   48.98    8.58
   5   6   5   49.06    9.64
   5   6   8  266.67   27.07
 -11   5   8  255.03   30.53
   6 -11   8  260.19   21.22
 -11   5   8  262.19   22.42
   6 -11   8  305.61   32.44
   6 -11   8  263.29   26.32
 -11   5   8  313.83   27.43
   5   6   8  293.04   29.38
   5   6  11   26.65   12.53
   6 -11  11   16.77    4.46
   6 -11  11   16.75    8.72
   6 -11  11   11.19    7.72
   6 -11  11   10.08    3.58
   5   6  11   14.27    4.17
   6 -11  11   11.56    4.05
 -11   5  11   17.70    5.75
 -11   5  11   18.80    5.95
   5   6  11   13.44    4.49
 -11   5  11   15.76   10.05
   5   6  11   19.38    5.15
   6 -11  11    9.37    3.51
   5   6  11   14.30    4.75
   5   6  14   57.18    8.15
   6 -11  14   52.48    8.20
 -11   5  14   58.00    8.60
 -11   5  14   66.42    9.79
   6 -11  14   43.41    7.95
   5   6  14   51.42    8.06
 -11   5  14   46.58    7.65
   5   6  14   66.31    8.93
   6 -11  14   58.52    9.63
   6 -11  14   49.46    8.80
   5   6  14   76.32   10.70
 -11   5  14   60.85    9.22
 -11   5  17    3.58    2.11
   6 -11  17    3.45    2.08
   5   6  17    4.08    3.02
   6 -11  17    7.05    3.33
 -11   5  17    3.64    2.15
 -11   5  17    2.65    2.00
   5   6  17    8.26    3.44
   6 -11  17    8.23    3.53
   5   6  17    5.44    2.39
   6 -11  17    7.54    2.99
 -11   5  20    3.17    1.67
   5   6  20    4.04    1.80
   6 -11  20    5.21    2.14
   5   6  20    1.40    1.21
   4   6 -20    2.28    1.51
   6 -10 -20    5.50    1.69
   6 -10 -20    5.22    1.77
   6 -10 -17    6.35    2.77
   4   6 -17   13.70    4.72
   6 -10 -17    8.14    3.16
   6 -10 -17    8.67    3.36
   4   6 -17   13.29    4.19
   6 -10 -14   95.61   11.19
   6 -10 -14  116.46   12.91
   4   6 -14   99.53   11.73
   6 -10 -14  104.41   11.78
 -10   4 -11  142.05   24.23
   6 -10 -11  145.63   23.92
 -10   4 -11  180.09   27.34
   6 -10 -11  153.61   24.71
   4   6 -11  161.47   25.64
   4   6 -11  161.66   25.33
   6 -10 -11  155.48   13.57
   4   6  -8  304.93   28.28
   6 -10  -8  316.54   31.02
   4   6  -8  286.15   24.72
 -10   4  -8  321.22   28.66
   4   6  -8  270.11   24.83
   6 -10  -8  291.65   28.62
 -10   4  -8  355.29   33.15
   4   6  -5   97.72   12.70
   6 -10  -5  108.13   13.68
 -10   4  -5  139.68   17.46
   6 -10  -5  106.65   14.53
 -10   4  -5  130.52   14.13
   4   6  -5  108.62   10.34
   4   6  -5  115.09   14.24
   6 -10  -2 2695.62   53.54
   4   6  -2 2828.54   63.50
   6 -10  -2 2854.32   60.29
 -10   4  -2 2606.49   23.09
   6 -10  -2 2771.25   43.99
   4   6  -2 2985.65   55.79
 -10   4  -2 2794.58   48.32
 -10   4  -2 2797.17   43.42
   6 -10  -2 2869.26   49.59
 -10   4   1  938.50   27.27
   4   6   1  928.06   31.63
   6 -10   1  895.02   24.86
   6 -10   1  949.72   40.76
 -10   4   1  900.29   26.20
   6 -10   1 1015.53   48.88
   4   6   1  861.97   31.67
   4   6   1  858.51   27.34
   4   6   4  198.77   18.45
   6 -10   4  183.12   11.95
 -10   4   4  193.26   14.37
   6 -10   4  219.02   23.53
   6 -10   4  226.61   17.42
 -10   4   4  150.09   12.99
   4   6   4  154.98   10.94
   6 -10   4  146.92   12.59
   4   6   4  163.84   16.78
 -10   4   4  192.70   15.78
   6 -10   7  243.24   22.99
   4   6   7  249.84   24.49
 -10   4   7  238.71   19.61
   6 -10   7  242.28   18.44
 -10   4   7  224.15   26.29
   6 -10   7  255.59   28.58
 -10   4   7  278.27   23.97
   4   6   7  269.54   25.87
   6 -10   7  236.21   17.78
 -10   4  10   38.11   10.89
   6 -10  10   66.87   15.70
   6 -10  10   58.13   14.32
   4   6  10   73.46   17.85
 -10   4  10   45.94   14.96
   6 -10  13   41.39    7.76
   4   6  13   53.79   16.21
   4   6  13   42.27    6.87
   6 -10  13   39.41    7.13
   6 -10  13   34.31    6.95
   4   6  13   58.48    9.63
 -10   4  13   53.91    9.02
   4   6  13   46.49    7.99
   6 -10  13   40.15    7.08
 -10   4  13   55.07    9.09
 -10   4  13   49.78    8.32
 -10   4  13   44.72   15.78
   4   6  13   52.15    7.96
   6 -10  13   25.20    5.14
 -10   4  13   43.21    7.40
   4   6  13   44.20    7.47
   6 -10  16    4.78    3.78
   4   6  16    6.11    3.13
   6 -10  16    1.69    2.62
 -10   4  16    5.60    3.22
 -10   4  16    5.48    3.42
   6 -10  16    3.68    2.91
   4   6  16    3.70    2.51
   4   6  16    4.03    2.70
 -10   4  16    5.68    3.05
   6 -10  16    0.64    2.18
   4   6  16    6.89    4.31
 -10   4  16   -1.20    2.69
 -10   4  19   -0.36    1.55
   4   6  19    0.19    1.60
   6 -10  19   -0.16    1.89
 -10   4  19    2.52    2.15
   4   6  19    4.18    2.24
   6 -10  19    1.62    1.91
 -10   4  19    2.88    1.88
   6  -9 -18    0.14    1.73
   3   6 -18    4.50    2.67
  -9   3 -18    3.63    2.64
   3   6 -18    2.50    2.77
   6  -9 -18    8.41    3.56
   6  -9 -18    1.57    1.54
   6  -9 -15   34.75    7.06
   3   6 -15   25.27    5.88
   6  -9 -15   32.06    6.51
   6  -9 -15   37.69    7.45
   6  -9 -12   49.81    8.77
  -9   3 -12   31.68   13.55
   6  -9 -12   28.39   12.22
   6  -9 -12   28.01    6.08
   3   6 -12   30.51   10.83
   3   6 -12   32.09    7.01
  -9   3 -12   35.22   12.83
   3   6 -12   32.06   11.99
   6  -9 -12   38.05   13.29
   3   6  -9   33.82    8.14
   3   6  -9   37.10   11.07
  -9   3  -9   61.17   15.05
   6  -9  -9   36.01   10.84
   3   6  -9   50.17   11.95
  -9   3  -9   48.28   11.81
   3   6  -9   40.20   10.90
   6  -9  -9   43.35   11.08
   3   6  -6  327.59   24.41
  -9   3  -6  349.46   29.42
   6  -9  -6  335.86   26.46
   6  -9  -6  323.02   20.99
   3   6  -6  301.18   22.94
   6  -9  -6  300.35   25.83
   3   6  -6  275.34   20.10
  -9   3  -6  322.21   24.00
  -9   3  -3  472.77   23.98
   6  -9  -3  488.09   22.93
   3   6  -3  522.46   24.14
   6  -9  -3  448.66   24.31
   6  -9  -3  482.74   24.23
   3   6  -3  481.83   26.27
   3   6  -3  444.33   13.00
  -9   3   0  102.34    7.14
   3   6   0   95.57    9.11
   6  -9   0  121.03    9.98
   6  -9   0  111.93   12.22
   6  -9   0   89.46   13.54
  -9   3   0  132.12    9.34
   3   6   0  105.68   11.06
   3   6   0  116.00    8.30
  -9   3   3  347.91   16.81
   6  -9   3  331.44   18.22
   3   6   3  329.34   21.27
   3   6   3  292.39   15.60
   3   6   3  275.85   19.67
  -9   3   3  278.94   19.61
   6  -9   3  276.59   12.46
   6  -9   3  310.06   25.66
  -9   3   3  290.54   16.91
   6  -9   3  296.62   18.10
   3   6   6   18.18    6.20
  -9   3   6   20.92    6.04
  -9   3   6   21.01    5.63
  -9   3   6   15.32    4.93
   6  -9   6   17.88    4.48
   6  -9   6   13.34    4.73
   6  -9   6   17.83    7.82
   6  -9   6   27.34    5.89
   3   6   6   19.19    6.38
  -9   3   6   32.04    8.16
  -9   3   9  165.83   25.67
   3   6   9  163.32   21.31
   6  -9   9  146.68   16.98
   6  -9   9  190.95   24.42
   6  -9   9  151.67   21.08
  -9   3   9  194.80   21.96
   3   6   9  176.41   23.70
   6  -9  12    6.43    6.74
   3   6  12    2.69    5.53
   6  -9  12    7.33    3.19
   3   6  12    6.76    3.10
   6  -9  12    2.99    2.58
  -9   3  12   13.73    5.29
  -9   3  12    9.46    4.12
   6  -9  12    4.71    2.82
   3   6  12    5.29    2.77
  -9   3  12   10.98    4.95
   3   6  12    6.55    3.27
  -9   3  12    4.74    5.91
   3   6  12   10.51    4.13
   3   6  12    6.11    3.50
   6  -9  12    2.55    2.35
  -9   3  12    9.75    4.98
   3   6  15   32.81    5.75
   6  -9  15   31.69    5.87
   6  -9  15   26.91    7.06
  -9   3  15   28.53    6.06
   6  -9  15   34.18    6.92
  -9   3  15   28.57    6.25
   3   6  15   34.33    6.89
   3   6  15   30.56    6.12
  -9   3  15   28.65    6.16
   3   6  15   31.39    7.31
   6  -9  15   29.61    7.12
   6  -9  15   18.02    4.51
   3   6  15   48.85    7.95
  -9   3  15   24.22    5.47
  -9   3  18   10.18    3.85
   6  -9  18    1.17    1.58
   6  -9  18    6.73    3.13
  -9   3  18   10.29    3.63
   6  -9  18    3.30    1.86
   3   6  18    6.83    2.84
  -9   3  18   12.03    4.09
   6  -9  18    5.20    2.86
   3   6  18    5.60    2.73
  -8   2 -19    1.14    1.51
   2   6 -19    1.46    1.50
   6  -8 -19    1.69    1.51
   2   6 -19    4.68    2.57
   6  -8 -19    3.25    2.27
   6  -8 -19    2.63    2.14
   2   6 -16    9.80    3.44
   6  -8 -16   12.04    4.25
   6  -8 -16   12.03    4.12
   6  -8 -16    1.34    2.70
  -8   2 -16   10.24    3.79
   6  -8 -13   57.72    8.45
   6  -8 -13   87.26   20.35
   2   6 -13   61.09   17.55
  -8   2 -13   73.40   18.74
   6  -8 -13   70.97   10.46
   2   6 -13   62.72    9.86
  -8   2 -13   67.70   18.50
   6  -8 -13   65.98   18.55
   6  -8 -13   76.82   10.64
  -8   2 -10   28.18   10.84
   6  -8 -10   34.90   10.52
   2   6 -10   29.99    9.31
   2   6 -10   28.66    9.34
   6  -8 -10   37.21   11.60
  -8   2 -10   35.17   12.03
   2   6 -10   24.41    9.61
   2   6  -7   46.10    8.93
   2   6  -7  129.72   16.25
  -8   2  -7   98.70   16.50
   6  -8  -7   84.40   14.16
   6  -8  -7   46.16    7.52
   2   6  -7   38.97    8.83
  -8   2  -7   49.30   10.78
   6  -8  -7   47.13   10.68
   6  -8  -4  316.40   21.07
  -8   2  -4  322.20   23.16
   6  -8  -4  318.93   21.69
   2   6  -4  303.47   19.22
  -8   2  -4  359.77   20.77
   2   6  -4  324.93   15.49
   6  -8  -4  322.87   22.61
   2   6  -4  347.15   22.00
   6  -8  -4  375.21   20.59
   6  -8  -1  938.39   29.84
   6  -8  -1  945.54   25.81
   2   6  -1  938.02   32.07
  -8   2  -1  814.41   16.60
   2   6  -1  802.20   22.19
   6  -8  -1  756.50   24.85
   6  -8  -1  812.15   36.20
   6  -8  -1  781.18   19.74
  -8   2  -1  739.50   14.89
  -8   2  -1  797.62   22.32
   2   6  -1  748.94   23.63
   6  -8   2 2060.77   62.40
  -8   2   2 2396.57   42.69
  -8   2   2 2533.57   39.25
   6  -8   2 2464.68   46.97
   2   6   2 2431.83   45.48
   2   6   2 2520.26   52.66
  -8   2   2 2421.26   47.99
   6  -8   2 2156.48   29.59
   2   6   2 2377.56   52.66
   2   6   5   24.48    6.96
  -8   2   5   35.84    7.73
  -8   2   5   31.22    5.64
   6  -8   5   55.48    9.02
  -8   2   5   34.65    2.87
   6  -8   5   47.60   11.56
   2   6   5   21.43    6.78
   6  -8   5   18.88    4.48
  -8   2   5   22.23    6.17
  -8   2   5   28.18    7.24
   6  -8   5   32.29    5.25
   2   6   8   47.02   10.96
  -8   2   8   46.65    8.65
   6  -8   8   29.65    6.97
  -8   2   8   47.07   13.29
   6  -8   8   53.08   13.21
   6  -8   8   42.86   10.73
   2   6   8   38.43   10.08
  -8   2   8   46.62   10.08
   6  -8  11  132.37   20.11
   2   6  11  160.83   25.38
   6  -8  11  131.68   22.44
  -8   2  11  156.06   26.75
   6  -8  14  160.40   13.83
   2   6  14  160.15   12.76
  -8   2  14  160.70   14.47
   2   6  14  164.74   14.75
   6  -8  14  128.79   13.05
  -8   2  14  165.46   15.06
   2   6  14  161.44   13.53
   2   6  14  152.22   13.46
  -8   2  14  147.60   13.56
   6  -8  14  121.74   12.30
  -8   2  14  163.24   15.18
   2   6  14  198.51   17.26
   6  -8  14  140.17   14.66
  -8   2  17    5.11    2.52
   6  -8  17   12.94    4.62
  -8   2  17   11.09    4.82
   2   6  17    6.89    3.08
   6  -8  17    5.61    2.98
   2   6  17    8.13    3.50
  -8   2  17   -2.65    2.94
   2   6  17   11.23    4.38
  -8   2  17   18.70    5.37
   6  -8  17   17.13    5.22
   6  -8  17    9.94    3.14
  -8   2  20    4.35    1.72
   2   6  20    6.29    2.31
   6  -8  20    3.27    1.61
  -8   2  20    3.15    1.40
   6  -8  20    1.87    1.46
  -8   2  20    2.79    1.43
   2   6  20    3.92    1.82
   6  -7 -20   -0.17    0.94
   1   6 -20    0.87    1.33
   6  -7 -20   -0.68    1.20
   6  -7 -20    0.92    1.45
  -7   1 -20   -0.15    1.12
   6  -7 -17    6.57    2.99
  -7   1 -17    4.70    2.45
   6  -7 -17   -1.95    3.43
   1   6 -17    3.86    2.39
   6  -7 -17    0.74    2.25
  -7   1 -14   30.48    6.04
   6  -7 -14   28.01    6.73
   6  -7 -14   23.83    6.59
   6  -7 -14   36.88    7.68
   1   6 -14   30.20    7.27
   6  -7 -11  116.47   21.03
   1   6 -11  111.63   20.77
  -7   1 -11  122.26   22.43
  -7   1 -11  162.74   25.82
   6  -7 -11  139.87   23.48
   1   6 -11  119.80   20.47
   1   6 -11   89.97   17.67
   6  -7  -8  120.69   17.80
   1   6  -8  117.77   16.95
  -7   1  -8  127.24   19.18
   6  -7  -8  124.79   19.00
  -7   1  -8  122.55   17.32
   1   6  -8  111.40   17.06
   1   6  -8  107.40   13.59
   1   6  -8  103.09   15.39
  -7   1  -5  672.52   36.69
   6  -7  -5  679.70   34.24
   1   6  -5  657.00   29.98
   6  -7  -5  756.35   40.44
   6  -7  -5  698.91   28.75
   1   6  -5  606.69   28.68
   1   6  -5  653.87   30.02
   6  -7  -5  660.30   25.77
  -7   1  -5  666.55   31.47
   6  -7  -5  646.69   34.66
  -7   1  -5  535.99   11.71
   1   6  -2  717.44   27.73
   6  -7  -2  752.60   25.71
   1   6  -2  694.49    9.18
   6  -7  -2  727.90   25.59
  -7   1  -2  604.93   14.93
   6  -7  -2  588.07   17.25
   1   6  -2  587.82   21.56
  -7   1  -2  637.80   21.26
   6  -7  -2  631.18   20.68
   6  -7  -2  577.81   28.34
   1   6   1 2788.51   48.88
   1   6   1 2697.63   48.15
  -7   1   1 2533.83   40.46
   6  -7   1 2428.79   32.43
   1   6   1 2596.99   49.89
   6  -7   1 2625.60   59.81
   6  -7   1 2386.50   40.21
  -7   1   1 2553.92   39.31
   6  -7   1 2248.10   59.79
   6  -7   4 1232.15   34.44
   1   6   4 1075.03   23.25
   1   6   4 1209.73   43.87
  -7   1   4 1308.19   34.31
   6  -7   4 1018.23   24.21
   1   6   4 1041.54   39.73
  -7   1   4 1024.58   39.41
  -7   1   4 1031.52   27.73
   6  -7   4  911.23   44.30
   6  -7   4  940.22   34.12
  -7   1   4 1120.63   36.41
   6  -7   4  914.01   38.43
   6  -7   7  341.43   27.01
   1   6   7  322.68   26.46
   6  -7   7  304.04   20.29
  -7   1   7  295.63   19.62
  -7   1   7  287.00   27.55
   6  -7   7  368.36   30.84
   1   6   7  352.74   29.00
  -7   1   7  375.26   25.89
   6  -7  10  169.01   23.69
   6  -7  10  187.53   23.03
  -7   1  10  130.57   22.93
   1   6  10  141.91   19.99
   1   6  10  146.54   22.43
   6  -7  13    5.08    3.41
   1   6  13    0.54    2.09
   6  -7  13   -0.32    3.89
  -7   1  13   -0.09    2.25
   1   6  13    3.19    3.68
  -7   1  13    0.23    2.50
   6  -7  13    1.86    2.01
   1   6  13    1.28    4.19
  -7   1  13    6.70    3.58
  -7   1  13   -0.83    6.40
   1   6  13    8.04    3.71
  -7   1  13    0.60    2.59
   6  -7  13    1.19    2.00
   1   6  13   -0.32    2.59
   6  -7  16   35.88    5.98
   6  -7  16   32.50    7.56
  -7   1  16   28.56    6.00
   6  -7  16   32.68    6.47
   1   6  16   36.90    6.83
   6  -7  16   30.09    7.55
  -7   1  16   24.85    5.82
   1   6  16   28.64    6.43
  -7   1  16   24.96    5.01
   1   6  16   37.73    6.56
   6  -7  16   24.54    4.87
   1   6  16   22.80    5.19
  -7   1  19    7.92    2.76
  -7   1  19    5.55    2.50
   6  -7  19    6.06    2.63
   1   6  19    4.07    1.75
   1   6  19    8.05    3.13
   6  -7  19    5.10    2.36
  -7   1  19    9.77    3.15
   0   6 -18   12.50    3.43
   6  -6 -18   10.07    3.34
  -6   0 -18   18.29    4.41
   6  -6 -18   19.97    4.58
  -6   0 -18   14.63    3.68
   6  -6 -15   18.40    5.45
   6  -6 -15   26.40    6.34
   0   6 -15   26.69    6.31
   6  -6 -15   21.34    5.43
  -6   0 -15   20.58    5.03
   6  -6 -12   27.53    5.25
   6  -6 -12   32.53   12.88
   0   6 -12   12.08    8.19
  -6   0 -12   31.85   12.73
   6  -6 -12   29.16    7.03
   6  -6 -12   31.12   12.30
  -6   0 -12   37.93   14.83
   0   6  -9    9.37    4.87
   6  -6  -9   13.74    8.48
  -6   0  -9   16.81    7.17
   0   6  -9   20.97    7.84
   6  -6  -9   23.61    9.39
   0   6  -9   23.83    9.46
  -6   0  -9   25.41    9.68
   6  -6  -9   17.25    5.91
   6  -6  -6  753.32   42.16
   0   6  -6  642.16   31.28
   6  -6  -6  801.47   40.29
  -6   0  -6  821.81   43.40
   6  -6  -6  834.69   26.04
   6  -6  -6  909.97   44.53
   0   6  -6  950.34   42.31
  -6   0  -6  986.99   42.41
   0   6  -6  893.47   35.21
   0   6  -3  445.76   17.00
   0   6  -3  477.42   22.81
   6  -6  -3  474.45   19.56
  -6   0  -3  541.77   19.23
   6  -6  -3  576.87   25.65
  -6   0  -3  510.35   24.34
   6  -6  -3  509.98   22.99
   0   6  -3  550.30   21.83
   6  -6  -3  570.81   30.08
   0   6   0  695.67   24.77
   6  -6   0  688.54   22.59
   0   6   0  680.67   20.76
  -6   0   0  680.34   17.63
   0   6   0  649.64   21.99
   6  -6   0  620.80   23.61
   6  -6   0  620.37   28.05
  -6   0   0  623.92   17.67
   6  -6   0  627.28   18.12
   0   6   3   45.21    5.56
   6  -6   3   49.74    6.76
   0   6   3   44.22    7.55
  -6   0   3   43.39    4.93
  -6   0   3   57.72    7.26
   0   6   3   55.32    8.43
   6  -6   3   62.94   10.93
   6  -6   3   52.14    4.08
   0   6   6   33.41    7.79
  -6   0   6   31.53    5.59
  -6   0   6   31.45    7.79
   6  -6   6   36.12    6.44
   6  -6   6   50.46   10.96
   6  -6   6   53.90   10.28
  -6   0   6   43.21    5.61
   6  -6   6   42.87    7.46
   0   6   6   45.73   10.22
  -6   0   6   49.64    8.65
   0   6   9  129.52   18.16
  -6   0   9  122.97   20.65
   6  -6   9  118.39   15.79
   6  -6   9  150.03   19.97
  -6   0   9  124.80   15.38
   6  -6   9  148.26   20.88
   0   6   9  151.45   21.16
  -6   0   9  140.51   17.06
   6  -6  12   54.13    8.02
   0   6  12   27.17    6.22
   0   6  12   41.06    7.12
  -6   0  12   39.36    7.24
  -6   0  12   38.36    7.23
   6  -6  12   31.12    5.83
   0   6  12   31.97    6.51
   6  -6  12   27.91    6.26
  -6   0  12   31.10    6.43
  -6   0  12   28.19   11.99
   6  -6  12   39.59    6.89
   0   6  12   56.82    8.26
  -6   0  12   44.02    7.32
   0   6  12   22.39    8.67
   6  -6  12   17.43    8.48
   6  -6  15   41.83    8.72
   6  -6  15   34.74    7.01
   0   6  15   41.68    7.47
  -6   0  15   38.01    7.08
  -6   0  15   28.52    6.36
   0   6  15   26.95    5.50
  -6   0  15   28.47    6.20
   0   6  15   41.16    8.27
   6  -6  15   37.45    7.01
   0   6  15   55.81    8.37
  -6   0  15   44.66    7.44
   6  -6  15   34.85    6.15
   0   6  18    0.97    1.96
   6  -6  18    0.24    1.64
  -6   0  18   -1.10    1.94
  -6   0  18    1.76    2.37
   6  -6  18   -1.33    2.39
   6  -6  18    0.37    1.50
   0   6  18    0.46    2.59
  -6   0  18    4.30    3.15
   6  -6  18   -1.69    2.35
   0   6  18   -1.23    2.12
  -1   6 -19    3.35    2.22
   6  -5 -19    1.54    2.06
   6  -5 -19    3.57    2.23
  -5  -1 -19   -0.81    1.71
  -5  -1 -19    1.53    2.02
   6  -5 -19   -0.01    1.59
  -1   6 -19    1.85    1.72
   6  -5 -16   28.81    5.67
  -5  -1 -16   25.80    4.86
   6  -5 -16   37.81    7.18
  -1   6 -16   32.35    6.73
  -5  -1 -16   31.27    6.31
   6  -5 -16   22.98    5.48
   6  -5 -13   21.31   11.26
  -5  -1 -13   15.50   12.13
  -5  -1 -13   20.96    5.40
   6  -5 -13   24.68    6.27
   6  -5 -13   15.10    5.23
   6  -5 -13   32.37    7.57
  -5  -1 -13   15.60    9.37
  -1   6 -13    9.86    5.94
   6  -5 -13   15.98    9.34
  -1   6 -10   13.50    6.58
   6  -5 -10   17.07    7.98
  -1   6 -10    6.70    4.74
  -5  -1 -10   16.10    7.93
   6  -5 -10   12.44    7.68
  -1   6 -10   15.96    7.81
  -5  -1 -10   10.22    7.95
   6  -5 -10    9.77    3.99
   6  -5  -7  132.26   18.78
  -1   6  -7  132.29   15.18
  -5  -1  -7  136.32   18.65
   6  -5  -7  126.35   17.11
   6  -5  -7  112.95   16.73
  -1   6  -7  110.34   12.30
  -5  -1  -7  117.47   16.21
  -1   6  -7  142.75   18.54
   6  -5  -4  301.62   20.41
  -5  -1  -4  288.87   21.48
   6  -5  -4  460.87   21.20
   6  -5  -4  398.82   26.73
  -1   6  -4  435.22   20.70
   6  -5  -4  204.97   11.82
  -1   6  -4  214.82   15.41
   6  -5  -4  203.16   16.89
  -1   6  -4  208.51   15.55
  -1   6  -1  603.22   15.56
   6  -5  -1  632.75   19.31
  -1   6  -1  668.58   24.38
   6  -5  -1  661.49   21.14
  -5  -1  -1  693.20   16.37
  -1   6  -1  692.70   19.78
   6  -5  -1  737.52   21.51
   6  -5  -1  770.46   28.52
  -5  -1  -1  675.42   18.57
   6  -5  -1  684.05   14.15
  -5  -1  -1  680.21   16.66
   6  -5  -1  720.77   25.98
  -1   6   2 8106.03   95.78
  -5  -1   2 8390.45   81.36
   6  -5   2 8042.98   99.71
  -5  -1   2 8125.31   53.82
   6  -5   2 8157.33   79.88
  -1   6   2 8269.38   94.89
  -1   6   5  789.86   37.09
   6  -5   5  756.37   28.58
  -1   6   5  656.73   17.82
  -5  -1   5  758.56   28.74
  -5  -1   5  655.74   33.26
  -5  -1   5  602.49   20.87
  -1   6   5  686.94   33.40
   6  -5   5  656.36   23.29
   6  -5   5  708.20   38.22
  -5  -1   5  710.65   33.39
   6  -5   5  701.20   32.67
  -5  -1   5  590.80   18.66
   6  -5   5  681.27   28.67
  -1   6   8   46.67   11.33
   6  -5   8   54.59    9.86
  -5  -1   8   34.15   10.37
  -5  -1   8   67.20   10.87
  -1   6   8   83.51   15.13
   6  -5   8   25.60    8.20
  -5  -1   8   19.94    6.88
   6  -5   8   19.71    7.11
  -5  -1  11   21.07    9.02
   6  -5  11   14.57    7.73
  -1   6  11   25.69    9.90
  -1   6  11   14.51    7.39
   6  -5  14   50.12    7.68
   6  -5  14   36.03    6.90
   6  -5  14   36.58    7.31
  -5  -1  14   44.92    7.95
  -5  -1  14   50.09    8.24
  -1   6  14   53.20    8.66
  -1   6  14   55.29    9.58
  -5  -1  14   39.61    7.70
  -5  -1  14   36.71   14.09
  -1   6  14   35.66    6.52
  -1   6  14   51.49    7.84
  -5  -1  14   45.24    7.51
   6  -5  14   43.48    7.53
  -5  -1  17   22.28    5.79
   6  -5  17   20.12    5.68
  -1   6  17   11.02    3.63
   6  -5  17   10.31    3.46
  -5  -1  17   20.16    5.23
  -1   6  17   16.52    4.39
   6  -5  17    7.95    2.62
  -1   6  17    4.60    2.99
   6  -5  17   12.24    4.93
  -5  -1  17   14.32    4.87
   6  -5  17   13.54    3.56
  -5  -1  20   -0.81    1.22
   6  -5  20   -0.37    1.31
  -5  -1  20    0.04    1.12
  -1   6  20    2.31    1.82
  -5  -1  20   -0.64    1.47
   6  -5  20    0.03    1.38
  -1   6  20    1.25    1.52
  -4  -2 -20    1.92    1.55
   6  -4 -20    4.10    1.74
   6  -4 -20    1.31    1.15
   6  -4 -20    2.40    1.46
  -2   6 -20    3.25    1.60
  -4  -2 -17   10.49    3.44
  -4  -2 -17   13.67    4.49
   6  -4 -17    6.47    2.86
  -2   6 -17    7.93    3.59
  -4  -2 -17    5.94    3.01
   6  -4 -17   16.50    4.96
   6  -4 -14  179.27   15.79
  -4  -2 -14  144.39   27.11
   6  -4 -14  135.25   26.73
   6  -4 -14  163.41   13.87
  -4  -2 -14  181.45   14.47
  -2   6 -14  117.91   24.41
   6  -4 -14  126.15   24.74
  -4  -2 -14  131.97   25.40
   6  -4 -14  140.52   13.95
  -4  -2 -11   52.87   14.80
   6  -4 -11   53.89   14.26
  -2   6 -11   45.89   13.45
  -4  -2 -11   73.88   18.03
  -2   6 -11   45.11   13.16
   6  -4 -11   52.17   14.09
  -2   6 -11   55.42   13.17
   6  -4 -11   61.02   15.36
  -4  -2  -8  272.00   28.51
  -2   6  -8  238.64   23.91
   6  -4  -8  264.54   26.48
   6  -4  -8  272.13   27.65
  -2   6  -8  234.97   21.42
  -4  -2  -8  257.43   26.63
   6  -4  -8  254.34   26.64
  -2   6  -8  280.03   27.48
  -2   6  -8  234.75   17.81
  -2   6  -5   15.46    5.21
   6  -4  -5   13.53    3.95
   6  -4  -5   16.76    2.66
  -4  -2  -5   11.91    4.17
  -2   6  -5   16.55    4.29
   6  -4  -5    3.35    1.98
  -4  -2  -5   14.06    6.24
   6  -4  -5   12.46    4.13
  -2   6  -5    7.02    3.34
   6  -4  -5    9.97    5.10
   6  -4  -2 1349.65   28.01
  -4  -2  -2 1436.05   32.23
  -2   6  -2 1352.77   21.83
  -2   6  -2 1465.45   36.33
   6  -4  -2 1062.44   30.91
   6  -4  -2 1153.11   28.16
  -4  -2  -2 1286.56   30.51
   6  -4  -2 1093.60   35.88
  -2   6  -2 1111.61   25.41
  -2   6  -2 1195.64   21.80
  -4  -2  -2 1293.76   26.06
  -4  -2   1   51.72    5.43
   6  -4   1   45.57    6.84
  -2   6   1   47.66    6.80
  -4  -2   1   66.28    5.71
   6  -4   1   41.26    4.87
   6  -4   4  430.30   20.53
  -2   6   4  454.93   26.24
  -4  -2   4  423.73   17.68
  -2   6   4  470.08   26.19
  -4  -2   4  484.68   24.65
  -4  -2   4  405.46   13.70
   6  -4   4  448.02   27.99
   6  -4   4  507.11   24.44
  -4  -2   4  434.77   14.22
   6  -4   4  492.08   25.13
  -4  -2   4  472.65   23.84
   6  -4   7  365.07   28.08
   6  -4   7  338.67   27.58
  -4  -2   7  287.10   18.70
  -4  -2   7  343.78   21.55
  -2   6   7  439.55   31.93
  -4  -2   7  311.66   27.18
   6  -4   7  320.80   22.04
  -2   6   7  392.10   27.86
  -2   6  10   31.00    8.94
  -4  -2  10   33.71   11.23
  -2   6  10   41.61   11.64
   6  -4  10   33.31   10.48
  -2   6  10   26.21    9.68
   6  -4  13   50.89   14.40
   6  -4  13   62.45    8.73
  -4  -2  13   51.36    8.71
   6  -4  13   41.27    7.16
  -4  -2  13   42.86    7.61
  -2   6  13   61.94    9.68
  -4  -2  13   49.48    8.62
  -2   6  13   61.00    9.41
   6  -4  13   49.19    8.38
  -2   6  13   52.52   16.52
  -4  -2  13   40.04   14.49
  -2   6  13   52.36    7.92
  -2   6  13   57.06    8.13
  -4  -2  13   49.01    8.00
   6  -4  13   52.29    8.28
  -4  -2  16   24.66    6.66
  -2   6  16   18.09    4.98
   6  -4  16   16.53    5.08
   6  -4  16   15.12    4.28
  -2   6  16   14.21    4.24
  -4  -2  16    7.54    2.71
  -2   6  16   11.62    4.38
   6  -4  16   13.98    3.89
   6  -4  16   25.70    7.04
  -4  -2  16    7.21    2.46
  -2   6  19    5.84    2.49
  -4  -2  19    2.81    1.82
  -2   6  19    0.38    1.58
  -4  -2  19   -0.56    1.53
   6  -4  19    3.52    2.34
  -2   6  19    3.62    3.06
  -4  -2  19    0.91    1.94
   6  -4  19    0.43    1.65
   6  -3 -18   15.15    4.00
  -3  -3 -18   10.45    3.37
   6  -3 -18    9.04    2.93
  -3  -3 -18   21.17    4.72
  -3   6 -18   16.01    4.01
  -3  -3 -15   12.17    3.96
  -3   6 -15   15.83    5.24
   6  -3 -15   18.90    5.77
  -3  -3 -15   14.83    4.80
   6  -3 -15    8.40    3.02
   6  -3 -12    3.44    3.82
  -3  -3 -12    0.53    2.04
   6  -3 -12    5.47    3.39
  -3   6 -12    1.28    4.47
   6  -3 -12   -1.33    5.53
  -3  -3 -12   -2.48    4.71
   6  -3 -12    1.16    4.80
   6  -3 -12    8.05    4.57
  -3   6 -12    0.07    4.38
   6  -3 -12   -1.84    4.16
  -3  -3 -12   11.27    9.03
  -3  -3  -9    5.35    5.92
   6  -3  -9   -1.92    4.39
  -3   6  -9    0.88    3.66
   6  -3  -9   -0.28    3.17
  -3   6  -9   -2.43    3.83
   6  -3  -9    4.12    4.88
  -3   6  -9    6.96    4.75
  -3  -3  -9    5.90    6.07
  -3  -3  -6  140.21   16.87
  -3   6  -6  151.53   16.45
   6  -3  -6  151.94   17.46
  -3   6  -6  138.45   12.50
   6  -3  -6  143.30   13.63
  -3  -3  -6  159.06   18.95
   6  -3  -6  147.40   16.79
   6  -3  -6  135.96    9.58
  -3   6  -6  137.03   13.31
   6  -3  -6  157.46   18.66
   6  -3  -3 1448.70   36.85
  -3  -3  -3 1544.59   41.49
   6  -3  -3 1388.03   33.90
  -3   6  -3 1691.87   33.25
   6  -3  -3 1532.53   25.89
  -3   6  -3 1697.54   39.30
  -3  -3  -3 1739.59   42.53
   6  -3  -3 1687.90   40.54
   6  -3  -3 1607.05   41.06
  -3   6  -3 1443.33   30.73
   6  -3  -3 1388.47   42.77
  -3  -3  -3 1660.98   37.99
  -3   6  -3 1433.53   20.70
  -3   6   0 1137.53   23.25
   6  -3   0 1120.61   26.90
  -3  -3   0 1203.19   23.94
  -3   6   0 1145.67   30.33
   6  -3   0 1297.39   31.20
   6  -3   0 1325.04   33.70
  -3  -3   0 1105.63   20.62
  -3  -3   0 1125.63   20.61
   6  -3   0 1196.96   21.49
   6  -3   0 1067.44   25.58
  -3   6   3  722.67   30.22
   6  -3   3  673.70   24.64
  -3  -3   3  598.76   15.00
  -3   6   3  665.89   28.88
   6  -3   3  572.37   28.16
   6  -3   3  690.00   26.40
  -3  -3   3  692.39   24.65
  -3  -3   3  667.83   16.77
   6  -3   6 1306.84   50.27
  -3  -3   6 1079.19   33.57
   6  -3   6 1284.80   49.52
  -3  -3   6 1131.79   45.84
  -3  -3   6  962.49   21.35
  -3   6   6 1281.10   47.03
  -3   6   6 1312.45   51.10
  -3  -3   6 1092.23   32.23
   6  -3   6 1282.40   31.91
   6  -3   9  313.97   26.82
  -3   6   9  373.22   29.45
  -3  -3   9  319.90   31.54
  -3  -3   9  349.17   27.95
   6  -3   9  394.24   28.68
   6  -3   9  417.86   35.92
  -3   6   9  413.80   34.66
  -3   6  12    0.86    4.77
   6  -3  12    1.05    2.10
   6  -3  12    1.52    1.73
  -3   6  12    0.41    1.63
  -3   6  12    3.55    2.14
  -3  -3  12    1.95    2.35
  -3  -3  12    3.30    2.41
  -3  -3  12    1.87    2.05
  -3   6  12    2.01    2.23
   6  -3  12    1.49    2.03
  -3  -3  12    0.84    4.23
  -3   6  12    1.88    2.07
  -3  -3  12    1.99    2.18
   6  -3  12    2.52    3.04
   6  -3  12   -1.88    5.78
  -3  -3  15   -5.55    4.73
   6  -3  15   -2.16    4.30
  -3  -3  15    3.06    2.55
   6  -3  15   10.24    4.65
  -3   6  15    3.83    2.99
  -3   6  15    1.34    1.91
  -3   6  15    4.30    3.76
   6  -3  15    5.53    3.38
  -3  -3  15   -1.00    3.22
  -3   6  15    5.12    3.52
   6  -3  15    1.92    2.43
  -3  -3  18    2.27    2.21
  -3   6  18    5.43    3.18
  -3   6  18    1.52    1.88
   6  -3  18    2.39    2.82
  -3  -3  18    8.31    3.43
   6  -3  18    3.19    1.81
  -3   6  18    4.85    2.41
  -3  -3  18    4.20    3.09
   6  -3  18    3.03    2.69
   6  -2 -19    1.51    2.46
   6  -2 -19    2.14    1.98
  -2  -4 -19   -0.58    1.55
   6  -2 -19    2.11    2.12
  -2  -4 -19    1.79    1.76
  -4   6 -19   -1.68    1.88
  -2  -4 -16   11.84    3.36
   6  -2 -16   10.60    3.69
  -4   6 -16   19.80    5.52
   6  -2 -16    7.83    4.33
  -2  -4 -16   11.87    4.70
   6  -2 -13    9.78    5.57
  -2  -4 -13    0.63    6.20
   6  -2 -13    3.77    3.80
  -4   6 -13    2.63    4.62
  -2  -4 -13    4.21    2.93
   6  -2 -13    6.10    6.69
  -2  -4 -13    6.83    6.98
  -4   6 -13    3.03    5.54
   6  -2 -13    2.08    2.52
  -2  -4 -10   39.67   12.66
  -4   6 -10   37.50   11.64
   6  -2 -10   30.77   10.11
   6  -2 -10   25.93   10.50
  -2  -4 -10   55.14   15.90
   6  -2 -10   29.64    9.01
  -4   6 -10   50.79   14.21
  -4   6  -7    0.80    2.07
   6  -2  -7    0.40    1.72
   6  -2  -7    3.63    4.79
  -4   6  -7   -0.14    2.44
  -4   6  -7    2.92    3.10
  -2  -4  -7    6.80    5.11
   6  -2  -7   -2.22    6.38
   6  -2  -7    2.86    2.78
  -4   6  -7    2.24    2.91
  -2  -4  -7    4.11    3.71
   6  -2  -4  869.21   26.15
  -4   6  -4  885.31   25.90
   6  -2  -4  883.26   36.34
   6  -2  -4  939.82   33.24
  -2  -4  -4  879.22   36.29
   6  -2  -4 1051.28   34.70
  -4   6  -4 1092.72   32.30
  -2  -4  -4 1053.70   38.55
  -4   6  -4 1024.57   30.49
   6  -2  -4  957.53   34.50
  -4   6  -1 1749.58   26.04
   6  -2  -1 1831.98   32.76
   6  -2  -1 1886.40   41.29
  -2  -4  -1 1786.89   30.90
   6  -2  -1 1796.41   30.37
  -4   6  -1 1963.10   33.15
  -2  -4  -1 1977.56   31.50
   6  -2  -1 2226.28   42.23
  -2  -4  -1 1969.66   31.62
   6  -2  -1 2103.29   39.82
   6  -2  -1 1985.92   19.28
   6  -2   2 1792.95   38.74
  -4   6   2 1907.96   40.87
  -4   6   2 1589.97   40.18
  -2  -4   2 1647.99   34.20
   6  -2   2 1372.33   38.13
   6  -2   2 1409.84   36.03
  -2  -4   2 1576.80   31.05
   6  -2   2 1506.48   35.88
  -2  -4   5  191.77   12.95
   6  -2   5  213.94   18.99
   6  -2   5  190.55   17.81
  -4   6   5  236.34   19.11
  -2  -4   5  208.35   17.37
  -4   6   5  227.49   20.13
  -2  -4   5  184.01   10.22
  -2  -4   5  175.48    6.33
   6  -2   5  203.04   14.13
  -4   6   8  108.48   14.87
  -2  -4   8   90.27   15.02
   6  -2   8   97.52   13.79
  -2  -4   8   94.68   14.49
  -4   6   8  119.73   17.56
   6  -2   8  102.72   16.77
  -2  -4   8   79.13   11.68
  -2  -4  11   25.94   10.35
   6  -2  11   28.29   11.04
  -4   6  11   28.23   10.12
   6  -2  14    3.42    2.49
  -2  -4  14   -2.71    4.57
  -2  -4  14    7.75    3.89
   6  -2  14    1.40    2.77
  -2  -4  14   -2.50    4.00
  -4   6  14    8.43    4.63
   6  -2  14    0.01    3.87
  -4   6  14   14.96    6.00
  -4   6  14   -3.34    6.51
  -4   6  14    3.17    1.84
   6  -2  14    8.32    4.16
  -2  -4  14   -1.55    3.79
  -4   6  14   12.81    4.81
  -2  -4  17    6.17    3.89
   6  -2  17    6.50    4.08
   6  -2  17    7.98    3.56
  -2  -4  17    2.56    2.64
  -4   6  17    2.62    3.21
   6  -2  17   -1.62    2.56
  -4   6  17    2.11    1.97
  -4   6  17    1.90    2.34
  -2  -4  17    2.90    2.55
   6  -2  17   -0.31    1.80
  -2  -4  20   -0.66    1.21
  -4   6  20   -0.52    1.29
  -2  -4  20   -0.28    1.32
  -4   6  20    3.21    1.96
   6  -2  20   -1.58    1.57
  -2  -4  20   -1.17    1.48
  -4   6  20   -0.76    1.44
   6  -2  20    0.92    1.49
   6  -1 -20    9.31    2.41
  -5   6 -20    9.64    2.71
  -1  -5 -20    8.26    2.16
  -1  -5 -20    6.65    1.99
   6  -1 -20    6.95    2.15
  -1  -5 -17    8.55    3.21
  -5   6 -17    8.75    3.74
   6  -1 -17   10.25    3.44
  -1  -5 -17   14.52    4.66
   6  -1 -17    9.67    3.81
  -1  -5 -17    7.64    3.56
   6  -1 -14  100.91   12.09
   6  -1 -14   71.77   19.18
  -1  -5 -14   95.18   10.69
  -1  -5 -14   86.25   20.39
  -5   6 -14   91.24   21.08
   6  -1 -14   81.67   19.92
   6  -1 -14   95.10   11.58
  -1  -5 -11   23.60   10.67
   6  -1 -11   27.72   10.88
  -5   6 -11   15.64    8.61
   6  -1 -11   23.14   10.01
   6  -1 -11   40.78   13.69
  -5   6 -11   40.28   12.82
  -1  -5 -11   44.49   15.00
   6  -1  -8   53.36    9.19
  -1  -5  -8   77.04   15.18
   6  -1  -8   57.96   12.18
  -5   6  -8   71.04   13.41
  -5   6  -8   69.14   10.86
   6  -1  -8   73.61   14.24
  -5   6  -8   65.92   13.51
  -1  -5  -8   67.90   14.82
   6  -1  -8   53.98   12.20
  -1  -5  -5  180.99   18.27
   6  -1  -5  179.26   16.09
  -5   6  -5  203.13   13.37
   6  -1  -5  210.81   19.22
   6  -1  -5  225.60   13.23
   6  -1  -5  171.28   14.88
  -1  -5  -5  161.55   17.49
   6  -1  -5  147.93   15.01
  -5   6  -5  167.14   12.27
  -5   6  -5  176.95   15.10
  -1  -5  -2   95.94    9.21
   6  -1  -2  107.69   10.32
   6  -1  -2  101.13    8.01
  -1  -5  -2  114.95    9.20
  -1  -5  -2  106.58    9.11
   6  -1  -2   61.66    7.01
   6  -1  -2   75.95    8.38
  -5   6   1  450.33   12.83
  -1  -5   1  459.86   13.55
   6  -1   1  495.83   20.40
  -5   6   1  507.11   17.46
   6  -1   1  472.96   19.30
   6  -1   1  437.12   10.69
  -5   6   1  486.13   19.36
  -1  -5   1  476.26   16.78
  -5   6   4  397.55   23.75
  -1  -5   4  363.87   12.53
  -1  -5   4  348.96   19.54
  -5   6   4  351.29   21.47
   6  -1   4  285.52   19.67
   6  -1   4  313.03   18.00
  -1  -5   4  311.25   15.57
  -1  -5   4  355.19   22.36
  -1  -5   7  215.25   21.00
  -5   6   7  281.04   22.94
  -1  -5   7  221.30   22.20
   6  -1   7  215.22   19.21
  -1  -5   7  210.09   17.89
   6  -1   7  243.82   24.58
  -1  -5  10  111.63   19.55
  -1  -5  10   99.82   16.13
   6  -1  10  100.97   18.97
  -5   6  13   44.85    7.38
   6  -1  13   44.44    7.43
   6  -1  13   51.37   16.12
   6  -1  13   71.62    9.41
  -1  -5  13   55.07    8.39
  -5   6  13   66.53    9.89
   6  -1  13   48.34    7.89
  -1  -5  13   41.35    7.34
   6  -1  13   46.01    8.38
  -5   6  13   49.42    8.43
  -1  -5  13   27.15   11.70
  -5   6  13   51.50   16.61
   6  -1  13   67.74    9.57
  -1  -5  13   52.24    7.86
  -5   6  13   71.29    9.05
  -1  -5  13   43.16    7.85
   6  -1  16   -7.18    5.23
  -1  -5  16    6.46    4.61
   6  -1  16    2.56    3.66
  -5   6  16    1.79    2.65
  -1  -5  16   10.41    4.68
   6  -1  16   -0.85    2.61
  -1  -5  16   -6.25    4.37
  -5   6  16   -1.16    2.10
  -5   6  16   -0.26    2.64
  -1  -5  16   10.73    4.98
   6  -1  16    2.06    2.19
  -5   6  19    2.26    1.92
  -1  -5  19    2.00    1.45
  -5   6  19   -0.26    1.40
  -1  -5  19    2.32    1.50
  -5   6  19    6.40    2.94
   6  -1  19    2.53    2.26
  -1  -5  19    0.52    1.84
  -5   6  19    5.97    3.19
   6  -1  19    0.83    2.24
   0  -6 -18   -0.25    2.15
   6   0 -18    1.67    1.78
   6   0 -18    4.23    2.96
   0  -6 -18   -0.87    1.58
  -6   6 -18    3.31    2.55
   6   0 -18    0.74    2.36
   0  -6 -18    2.55    2.11
   0  -6 -15   43.76    6.98
   6   0 -15   50.23    8.43
   6   0 -15   28.70    6.13
   0  -6 -15   37.52    7.52
   6   0 -12   37.40    7.19
   0  -6 -12   68.87    9.23
   6   0 -12   71.00   10.32
   0  -6 -12   41.51   13.10
   6   0 -12   42.40   13.80
  -6   6 -12   55.90   15.38
   6   0 -12   59.46   16.72
  -6   6 -12   67.23   17.49
   0  -6 -12   67.29   17.93
   6   0 -12   38.05   12.76
  -6   6  -9  131.35   20.04
   0  -6  -9  127.35   19.60
   6   0  -9  129.21   19.46
   6   0  -9  120.86   19.58
  -6   6  -9  131.36   19.76
   0  -6  -9  166.06   24.53
   6   0  -9  136.61   21.08
   6   0  -6  125.84   14.99
  -6   6  -6  126.45   15.33
   0  -6  -6  121.67   16.59
  -6   6  -6  109.74   11.00
   6   0  -6  129.41   16.15
   6   0  -6  126.71    9.87
   0  -6  -6  143.68   18.42
  -6   6  -6  151.69   15.92
  -6   6  -6  125.79   10.74
   6   0  -6  133.40   14.16
   6   0  -6  122.13   15.00
   0  -6  -3    8.52    2.79
   0  -6  -3    9.16    4.35
   6   0  -3    5.99    2.25
   6   0  -3    5.43    2.49
  -6   6  -3   21.97    3.21
   6   0  -3   23.46    5.65
   0  -6  -3   12.30    3.90
   6   0   0  617.29   22.74
   6   0   0  618.36   17.51
   0  -6   0  640.52   17.73
   0  -6   0  624.07   13.39
  -6   6   0  631.84   12.96
  -6   6   0  725.45   19.51
   6   0   0  728.64   25.53
   0  -6   0  632.45   14.54
  -6   6   3  369.58   19.45
   0  -6   3  358.58   14.15
  -6   6   3  413.81   21.01
   0  -6   3  438.04   19.34
   6   0   3  471.27   21.58
   0  -6   3  410.46   20.67
  -6   6   3  408.59   20.40
   0  -6   3  445.28   17.84
  -6   6   6  915.68   38.74
   0  -6   6  876.40   37.28
  -6   6   6  617.01   17.37
   0  -6   6  767.52   40.97
   6   0   6  703.06   32.72
   0  -6   6  694.37   30.53
   6   0   6  802.70   42.22
   0  -6   6  883.88   21.88
   6   0   6  737.05   26.57
  -6   6   9   22.08    7.08
   0  -6   9   12.84    6.63
   6   0   9   13.78    7.67
   0  -6   9   13.99    5.57
   0  -6   9   11.01    5.47
  -6   6   9   17.23    6.44
  -6   6   9   20.40    7.20
  -6   6  12   39.63   11.88
   6   0  12   46.97    7.39
   6   0  12   36.07    6.65
  -6   6  12   33.99    6.39
   0  -6  12   35.32    6.76
  -6   6  12   40.45    6.91
   0  -6  12   33.15    6.49
   0  -6  12   30.01    6.00
   6   0  12   36.96    7.30
  -6   6  12   36.22    6.51
   0  -6  12   29.48   10.15
  -6   6  12   45.08   16.04
   6   0  12   32.20   11.24
  -6   6  12   49.56    7.32
   0  -6  12   36.11    6.54
   6   0  12   42.82    7.07
   0  -6  15   19.69    6.50
  -6   6  15   16.54    5.22
   0  -6  15   19.37    5.96
   6   0  15   18.74    4.92
  -6   6  15   21.57    5.37
   6   0  15   18.26    5.32
   0  -6  15    4.01    3.13
   6   0  15   16.08    5.09
  -6   6  15   23.08    6.59
   0  -6  15   17.87    5.90
   6   0  15   19.95    5.15
  -6   6  18   17.88    4.11
   0  -6  18   13.10    3.93
  -6   6  18    5.39    3.09
   6   0  18   11.98    3.28
   0  -6  18   12.74    4.25
   6   0  18   11.14    2.77
   6   0  18   17.45    4.82
   0  -6  18   15.52    4.72
  -6   6  18    9.98    3.46
   1  -7 -19    4.85    2.17
  -7   6 -19    1.83    1.38
   6   1 -19    3.86    2.32
   6   1 -19    3.50    2.46
   1  -7 -19    3.15    2.03
   1  -7 -16    6.07    3.58
   6   1 -16    4.81    2.98
   1  -7 -16    5.23    3.11
   6   1 -16   13.99    4.64
   1  -7 -16    5.86    3.30
   6   1 -13   73.74    9.84
  -7   6 -13   65.78   17.97
   6   1 -13   39.30   13.32
   1  -7 -13   41.46   14.62
   6   1 -13   64.26    9.94
   1  -7 -13   62.91    8.85
   6   1 -13   70.82   18.71
   6   1 -13   65.51   17.11
   1  -7 -13   71.96   18.53
  -7   6 -13   83.06   19.66
   6   1 -10    8.98    3.70
   6   1 -10    5.17    6.38
   1  -7 -10    2.22    4.82
  -7   6 -10   -2.88    4.70
   1  -7 -10    4.91    5.29
  -7   6 -10    9.00    6.37
   6   1 -10    2.70    6.47
   6   1  -7  291.47   26.12
  -7   6  -7  259.45   18.67
  -7   6  -7  223.31   13.97
  -7   6  -7  260.30   22.84
   6   1  -7  248.33   20.39
   6   1  -7  237.42   22.94
   1  -7  -7  297.91   29.22
   6   1  -7  267.56   23.79
  -7   6  -7  266.58   24.74
   1  -7  -7  288.40   26.89
   6   1  -4  644.41   23.88
   6   1  -4  575.97   28.33
  -7   6  -4  550.68   16.91
  -7   6  -4  489.24   22.21
   6   1  -4  504.38   25.77
   1  -7  -4  486.54   28.54
   6   1  -4  458.10   21.67
  -7   6  -4  534.78   25.79
   1  -7  -4  526.61   27.68
   6   1  -1  628.40   23.86
   6   1  -1  665.01   21.78
  -7   6  -1  731.16   16.83
   1  -7  -1  722.81   21.01
   6   1  -1  934.16   30.94
   1  -7  -1  861.97   24.70
  -7   6   2  271.13   14.47
   6   1   2  285.65   15.06
   1  -7   2  267.72   14.07
  -7   6   2  301.92   16.12
   1  -7   2  354.87   15.83
   6   1   2  363.42   19.14
   1  -7   2  319.76   15.01
  -7   6   2  308.02   13.99
   1  -7   2  358.90   16.16
   1  -7   5  162.89   14.28
  -7   6   5  161.24   15.14
   1  -7   5  181.65   19.69
   1  -7   5  170.85   14.24
  -7   6   5  151.14   15.94
   1  -7   5  137.70    9.61
   6   1   5  198.94   15.01
  -7   6   8   55.60   10.95
   1  -7   8   47.66   10.51
  -7   6   8   42.38   10.14
   1  -7   8   47.01   10.40
   6   1   8   60.81   13.91
   1  -7   8   55.60   12.41
   1  -7  11   67.95   15.26
   6   1  11   92.28   19.17
  -7   6  11   84.60   16.70
   1  -7  14   22.05    5.20
   6   1  14   19.26    4.94
   1  -7  14   29.74    7.17
  -7   6  14   24.34    6.51
   1  -7  14   26.27    6.51
   6   1  14   16.52    4.87
  -7   6  14   34.22    7.66
   6   1  14   26.97    6.56
  -7   6  14   17.29   10.60
   6   1  14   29.26    6.12
   6   1  14   25.43    6.33
   1  -7  14   13.92    3.91
  -7   6  14   21.12    5.84
   1  -7  17   11.79    4.69
   6   1  17   10.87    4.53
   1  -7  17   10.22    4.08
  -7   6  17    7.42    3.08
  -7   6  17    2.31    1.94
   6   1  17    2.46    2.17
  -7   6  17   10.38    3.89
   1  -7  17   12.58    4.73
   6   1  17    6.56    2.74
  -7   6  20    5.81    2.06
  -7   6  20    4.15    1.95
   6   1  20    0.97    1.25
   1  -7  20    1.52    1.87
   6   1  20    0.31    1.02
  -7   6  20    3.54    1.84
   1  -7  20    1.59    1.20
   6   2 -20    1.35    1.23
   2  -8 -20    2.55    1.29
   2  -8 -20    3.85    1.78
   2  -8 -20    1.04    1.12
   2  -8 -17    2.23    2.40
   2  -8 -17    3.46    2.82
   6   2 -17    5.67    2.83
   6   2 -17    2.38    2.56
   2  -8 -17    4.82    3.04
  -8   6 -17    8.08    4.01
   2  -8 -14   62.97    8.59
   2  -8 -14  103.76   12.00
   6   2 -14   97.67   11.60
   6   2 -14   67.42    9.96
   6   2 -11   48.59   14.37
   2  -8 -11   42.78   13.85
   6   2 -11   53.83   14.52
  -8   6 -11   47.97   14.49
   2  -8 -11   63.39   16.16
  -8   6 -11   68.61   16.58
   6   2 -11   62.60   16.06
   6   2  -8  618.21   41.06
   6   2  -8  585.69   33.37
   2  -8  -8  639.14   43.62
   6   2  -8  560.66   38.14
  -8   6  -8  626.60   38.87
   2  -8  -8  633.40   42.31
   6   2  -8  639.09   40.06
  -8   6  -8  700.32   43.73
   6   2  -5  285.44   16.60
  -8   6  -5  281.20   13.97
   6   2  -5  331.07   23.70
   2  -8  -5  296.13   23.26
  -8   6  -5  332.03   23.91
   6   2  -5  266.26   18.45
  -8   6  -5  303.69   20.00
  -8   6  -5  271.66   15.76
   2  -8  -5  335.81   26.66
   6   2  -5  290.13   21.04
   6   2  -2 2122.40   50.76
   2  -8  -2 2041.04   46.77
   2  -8  -2 2029.92   35.51
   6   2  -2 1916.37   43.64
   6   2  -2 2052.02   44.11
   2  -8  -2 2020.30   41.48
   2  -8   1 1812.06   33.98
  -8   6   1 1769.43   30.11
   6   2   1 1760.24   29.92
  -8   6   1 1815.70   35.09
   6   2   1 1871.81   42.49
  -8   6   4 1225.76   39.22
   2  -8   4 1101.51   29.09
  -8   6   4 1095.55   36.00
   2  -8   4 1178.16   34.42
   2  -8   4  975.82   44.52
  -8   6   4 1120.85   37.66
   2  -8   4 1046.71   33.46
   6   2   4 1012.09   35.02
  -8   6   7   31.80    8.34
   2  -8   7   24.67    7.03
   2  -8   7   13.24    3.75
  -8   6   7   20.05    7.95
   2  -8   7   34.95    9.84
   2  -8   7   38.07    8.45
   2  -8  10   27.68    8.52
   6   2  10   48.59   13.99
   2  -8  10   32.96    9.79
   2  -8  10   32.20   10.11
  -8   6  10   47.08   12.41
   6   2  13    6.87    3.71
   6   2  13    5.68    3.78
   2  -8  13   -2.71    3.56
   6   2  13    1.20    2.12
   2  -8  13    0.49    2.05
   2  -8  13    1.74    2.81
  -8   6  13    1.72    1.91
  -8   6  13    4.81    4.47
   6   2  13    7.40    4.45
  -8   6  13   10.93    4.53
  -8   6  13    8.43    8.97
  -8   6  13    6.72    4.26
   2  -8  13   -3.69    4.46
   6   2  13    0.67    2.90
   2  -8  13    3.82    3.17
   2  -8  16    9.14    3.91
  -8   6  16   14.77    4.48
   2  -8  16   20.28    5.46
   6   2  16   28.43    7.14
  -8   6  16   16.49    4.52
  -8   6  16   22.62    5.61
   6   2  16   12.06    4.04
   2  -8  16   21.09    5.95
   6   2  16   17.79    4.43
  -8   6  19    4.26    2.64
   6   2  19   -1.67    1.87
   2  -8  19    0.73    1.59
  -8   6  19    2.95    2.11
   6   2  19    7.35    2.93
   6   2  19    0.84    1.84
  -8   6  19    0.61    1.72
   2  -8  19   -0.45    1.76
   3  -9 -18    0.07    1.71
   6   3 -18    2.71    2.35
   3  -9 -18    0.46    1.84
   3  -9 -18    1.69    1.87
   6   3 -18    8.82    3.42
  -9   6 -18    3.68    2.53
   3  -9 -15   47.80    7.71
   3  -9 -15   65.62    9.49
   6   3 -15   53.59    8.73
   6   3 -15   56.90    8.76
   3  -9 -15   72.99    9.95
   6   3 -12   15.45    4.28
   6   3 -12   20.93    5.90
   3  -9 -12   25.34    5.68
   6   3 -12   19.51    8.90
   3  -9 -12   11.88    6.61
  -9   6 -12   30.13   11.77
   6   3 -12   20.12   11.59
  -9   6 -12   24.34   11.04
   3  -9 -12   31.09   12.67
   6   3  -9  220.94   26.52
   3  -9  -9  200.83   25.83
   6   3  -9  176.18   23.20
   6   3  -9  167.87   18.94
  -9   6  -9  198.45   23.60
  -9   6  -9  232.51   27.45
   6   3  -9  209.64   24.93
   3  -9  -9  199.47   25.50
   6   3  -6  423.42   20.95
   6   3  -6  436.72   29.34
  -9   6  -6  467.01   31.94
   3  -9  -6  441.55   31.28
  -9   6  -6  353.61   17.57
   3  -9  -6  461.40   33.15
   6   3  -6  399.08   26.64
  -9   6  -6  389.74   25.59
   6   3  -6  367.08   24.06
   6   3  -3  368.68   15.53
   3  -9  -3  412.31   24.43
   6   3  -3  390.27   23.38
   3  -9  -3  484.40   12.00
   6   3  -3  499.48   23.38
   3  -9  -3  474.09   23.54
  -9   6  -3  456.00   22.81
   6   3  -3  522.95   25.07
  -9   6  -3  424.76    8.36
   3  -9   0  864.45   25.24
   3  -9   0  877.00   32.90
  -9   6   0  830.08   21.04
   6   3   0  878.65   24.72
   3  -9   0  815.21   18.01
   6   3   0  824.84   30.82
   6   3   3  299.69   15.85
   3  -9   3  263.23   15.23
  -9   6   3  270.86   16.22
  -9   6   3  365.72   19.31
   3  -9   3  388.92   18.10
   3  -9   3  198.57   19.92
   6   3   3  574.72   27.25
  -9   6   3  381.17   19.06
   3  -9   3  482.60   22.12
   3  -9   6  402.42   25.77
   3  -9   6  423.48   33.78
   3  -9   6  493.08   26.46
  -9   6   6  492.44   27.87
   3  -9   6  557.86   23.03
  -9   6   6  604.25   33.63
   6   3   6  385.46   23.01
  -9   6   9  237.46   22.57
   3  -9   9  201.00   22.03
   3  -9   9  237.21   27.73
   3  -9   9  199.19   23.10
   6   3   9  254.71   31.00
  -9   6   9  302.02   28.73
   6   3  12   37.37    7.21
   6   3  12   23.52   11.42
   6   3  12   44.16    7.19
   3  -9  12   29.68    5.79
   3  -9  12   26.80    5.71
  -9   6  12   40.58    7.62
  -9   6  12   31.76    6.35
   3  -9  12   22.87    5.36
  -9   6  12   32.72    6.34
   6   3  12   31.76    7.24
  -9   6  12   40.27   15.19
   3  -9  12   24.89    5.49
  -9   6  12   39.67    7.28
   3  -9  12   27.30    5.41
   6   3  12   38.10    7.07
   6   3  15   11.02    3.88
   3  -9  15   14.76    4.66
   3  -9  15   12.07    4.86
   3  -9  15    4.34    3.91
  -9   6  15   11.48    4.26
   6   3  15   12.21    4.39
  -9   6  15    4.57    3.25
  -9   6  15   13.27    4.78
   6   3  15   13.95    4.57
   6   3  15    8.88    3.74
   3  -9  15    9.42    4.50
   3  -9  18    5.72    2.52
  -9   6  18   11.37    4.02
  -9   6  18    1.57    2.12
   6   3  18    5.81    2.76
   3  -9  18    4.53    2.96
  -9   6  18    2.93    1.99
   6   3  18   11.65    3.99
   3  -9  18    7.45    3.41
   4 -10 -19    1.05    1.02
   4 -10 -19    3.59    1.85
   6   4 -19    2.93    2.03
   4 -10 -19    4.24    2.33
   6   4 -19    3.17    1.72
 -10   6 -19    4.68    2.34
   4 -10 -19    2.19    1.34
   4 -10 -16    2.64    2.82
   6   4 -16    0.55    2.65
   4 -10 -16    1.50    2.54
   4 -10 -16    1.31    2.28
   6   4 -13   12.12    5.19
   4 -10 -13   18.29    6.37
   6   4 -13    2.46    3.09
   4 -10 -13   13.31    8.70
 -10   6 -13   13.62    9.41
   6   4 -13    8.69    6.65
   4 -10 -13    6.88    7.05
 -10   6 -13   19.08    9.63
   6   4 -13    9.63    3.96
   4 -10 -13   14.00    4.85
   6   4 -10   45.83   12.44
   4 -10 -10   48.77   13.03
 -10   6 -10   48.41   12.72
   6   4 -10   56.17   14.00
 -10   6 -10   57.21   15.21
   4 -10 -10   60.79   14.88
   6   4 -10   53.32   14.06
   6   4  -7  810.56   43.63
   6   4  -7  603.21   34.96
   4 -10  -7  669.49   42.75
   6   4  -7  551.51   32.53
 -10   6  -7  622.28   35.64
 -10   6  -7  823.97   46.49
   4 -10  -7  723.65   42.88
   6   4  -4  197.73   15.37
   6   4  -4  186.71   12.43
   6   4  -4  212.73   18.91
   4 -10  -4  201.88   19.03
   6   4  -4  214.87   17.95
 -10   6  -4  203.22   18.31
   4 -10  -4  181.08   16.57
 -10   6  -1 1222.40   27.65
 -10   6  -1 1240.77   20.60
   4 -10  -1 1242.02   30.33
   4 -10  -1 1243.56   37.48
 -10   6  -1 1272.56   17.05
   4 -10  -1 1383.46   37.09
   6   4  -1 1360.98   42.96
   4 -10  -1 1398.84   32.15
   6   4  -1 1305.46   34.61
 -10   6   2 2553.21   44.92
   4 -10   2 2750.62   72.42
   4 -10   2 2403.38   42.47
   4 -10   2 2645.59   51.44
   6   4   2 2449.21   51.56
 -10   6   2 2446.14   46.36
   4 -10   2 2369.68   49.74
   4 -10   5   61.45    8.02
 -10   6   5   67.17   10.58
   6   4   5   72.79   11.48
   6   4   5   97.84   12.26
 -10   6   5   78.16   10.25
   4 -10   5   85.26   10.03
   6   4   5   91.11   12.71
   4 -10   5   81.00   15.10
   4 -10   5   91.50   11.82
 -10   6   5   82.93   11.47
   4 -10   8  337.12   28.57
   4 -10   8  400.48   36.01
 -10   6   8  410.24   28.65
   4 -10   8  372.81   27.05
 -10   6  11  134.83   21.51
   6   4  11  156.26   13.46
   4 -10  11  117.45   11.52
 -10   6  11  135.06   12.59
   4 -10  11  135.28   21.64
 -10   6  11  138.93   26.01
   6   4  11  137.15   12.86
   4 -10  11   87.78    9.77
   4 -10  11  127.30   21.69
   6   4  11  173.81   27.80
   6   4  14   14.37    4.54
   4 -10  14   17.53    4.99
   4 -10  14    7.55    4.23
 -10   6  14   14.85    4.96
 -10   6  14   12.14    4.11
   4 -10  14    8.35    3.77
   6   4  14    5.51    2.94
 -10   6  14   12.83    5.29
   6   4  14    5.59    4.29
   4 -10  14    4.78    3.13
 -10   6  14   17.76    5.43
   6   4  14   13.30    4.26
   6   4  17   -1.42    3.68
   4 -10  17    5.57    3.00
   4 -10  17    4.12    2.34
 -10   6  17    2.86    2.09
 -10   6  17    2.72    2.17
   6   4  17    4.33    2.97
 -10   6  17    2.71    2.38
   4 -10  17    1.16    2.53
   4 -10  17    7.72    3.16
   6   4  17    3.56    2.20
 -10   6  20    5.82    1.92
   6   4  20    0.76    1.20
 -10   6  20    3.21    1.35
   4 -10  20    1.76    1.52
 -10   6  20    3.00    1.34
   6   4  20    3.19    1.64
   6   5 -20    1.51    1.21
   5 -11 -20    1.99    1.36
   5 -11 -20    1.81    1.32
   5 -11 -17   -0.89    1.88
   5 -11 -17   -0.50    2.37
   6   5 -17    0.75    2.07
   5 -11 -17   -0.81    1.85
   5 -11 -14   19.22    5.00
   5 -11 -14   27.56    7.03
   6   5 -14   13.28    4.51
   5 -11 -14   32.09    6.91
   5 -11 -11   12.90    4.18
   5 -11 -11    4.85    5.07
 -11   6 -11   10.12    6.68
   6   5 -11    3.76    6.19
   5 -11 -11    2.07    6.12
 -11   6 -11    4.23    5.43
   6   5 -11   -0.13    5.13
   5 -11  -8  216.06   25.18
 -11   6  -8  258.88   28.57
   6   5  -8  267.90   24.73
   6   5  -8  245.89   23.49
 -11   6  -8  300.70   27.53
   5 -11  -8  292.74   30.35
   6   5  -8  170.11   22.06
   5 -11  -5  164.32   17.53
 -11   6  -5  185.33   19.50
   6   5  -5  146.29   16.21
   6   5  -5  138.98   13.47
   5 -11  -5  190.20   19.87
   6   5  -5  169.36   13.29
   6   5  -5  183.40   18.85
 -11   6  -5  216.88   18.12
   5 -11  -2 4830.62   81.97
   5 -11  -2 4461.29   62.26
   6   5  -2 4626.81   84.96
   5 -11  -2 4574.95   71.90
 -11   6  -2 4561.33   60.20
 -11   6  -2 4734.55   62.87
   5 -11  -2 4611.83   67.50
   5 -11   1 2661.32   69.82
   6   5   1 2893.87   61.79
 -11   6   1 3015.30   51.51
   5 -11   1 2988.92   60.15
   5 -11   1 2718.01   47.37
 -11   6   1 2715.65   45.86
   5 -11   4   60.71    7.73
 -11   6   4   61.92    8.93
   6   5   4   59.38   10.21
   5 -11   4   69.36   13.24
   5 -11   4   77.34   10.45
 -11   6   4   65.98    9.55
   6   5   4   44.89    6.40
 -11   6   4   44.61    7.47
   5 -11   4   42.38    7.01
   6   5   4   51.90    9.72
   5 -11   7  196.73   20.90
   5 -11   7  196.16   25.60
 -11   6   7  192.87   18.82
   5 -11   7  204.77   18.14
   6   5   7  189.07   21.65
   5 -11   7  194.47   15.85
 -11   6   7  218.41   21.93
   6   5   7  204.10   17.87
   6   5  10   97.94   21.53
   5 -11  10   70.31   16.19
   5 -11  10   49.59   12.76
 -11   6  10   59.78   18.16
 -11   6  10   63.71   13.50
   5 -11  13   23.70    6.30
   6   5  13   20.21   10.71
   5 -11  13   16.61    4.26
   6   5  13   21.97    5.33
   5 -11  13   23.26    6.44
 -11   6  13   22.79    5.73
   5 -11  13   18.55    5.01
 -11   6  13   31.20    7.15
   6   5  13   31.21    7.16
 -11   6  13   42.37    8.18
 -11   6  13   24.42   12.68
   6   5  13   33.70    6.76
 -11   6  13   17.84    4.86
   6   5  13   19.93    5.13
   5 -11  16    9.42    3.90
   6   5  16    7.97    3.29
   5 -11  16    7.22    4.01
 -11   6  16    9.64    3.53
   5 -11  16    5.43    2.86
 -11   6  16    5.77    2.91
   6   5  16    8.13    3.67
   6   5  16    3.70    2.94
 -11   6  16    9.98    4.10
   5 -11  16    2.65    2.80
   6   5  16   13.11    4.45
 -11   6  16    7.35    3.09
 -11   6  19    6.80    2.50
   6   5  19    3.41    1.81
   5 -11  19    2.97    2.09
   6   5  19    4.71    2.19
 -11   6  19    3.58    2.32
 -11   6  19    2.92    2.10
   5 -11  19    4.18    2.41
   6   5  19    6.33    2.79
   6 -12 -18   -2.72    2.31
   6   6 -18    2.05    1.84
 -12   6 -18    1.72    2.02
   6   6 -18    3.45    2.51
   6 -12 -18    1.68    1.85
   6 -12 -18    6.47    2.40
   6   6 -15   12.11    3.97
   6 -12 -15   18.17    5.35
   6 -12 -15   16.72    5.31
   6 -12 -15   18.34    5.44
   6 -12 -12   -1.15    3.29
 -12   6 -12   -0.91    4.68
   6 -12 -12    4.15    7.87
   6 -12 -12    0.21    2.90
   6   6 -12   -4.14    6.71
   6   6 -12   -0.98    3.26
 -12   6 -12   -0.67    3.69
   6   6 -12    6.93    7.42
   6 -12 -12   -4.17    7.01
   6   6  -9   29.67    8.99
   6   6  -9   31.10   10.53
 -12   6  -9   24.40    9.54
   6 -12  -9   29.54    9.86
   6   6  -9   13.24    6.02
 -12   6  -9   30.97    9.61
   6 -12  -9   22.17    6.39
   6   6  -6   33.90    6.67
 -12   6  -6   34.64    8.38
   6 -12  -6   32.73    8.02
   6   6  -6   36.45    9.10
   6   6  -6   61.28    9.34
   6   6  -6   60.30   11.53
 -12   6  -6   54.91   12.24
   6 -12  -6   39.17    9.79
   6 -12  -3   73.67    6.39
 -12   6  -3   71.30    8.96
   6 -12  -3   78.92   10.25
 -12   6  -3   79.30   10.03
   6   6  -3   84.22   11.09
   6   6  -3   68.76   11.57
   6 -12  -3   72.76   10.40
 -12   6   0  206.75   11.17
   6 -12   0  235.75   15.77
   6 -12   0  213.69   19.10
 -12   6   0  217.84   13.48
   6   6   0  212.26   14.74
   6   6   0  259.08   20.24
   6 -12   0  270.13   19.56
   6 -12   3  928.31   28.42
   6   6   3  966.43   39.60
   6 -12   3  925.95   48.56
 -12   6   3  970.66   33.12
   6 -12   3  917.84   35.14
   6   6   3  948.34   34.43
   6 -12   3 1055.81   36.61
 -12   6   3 1059.91   34.32
 -12   6   6  160.48   17.65
   6 -12   6  164.28   14.77
   6   6   6  166.42   19.58
   6   6   6  150.77   18.63
 -12   6   6  146.13   15.74
   6 -12   6  136.58   13.39
   6 -12   6  132.05   20.29
 -12   6   6  138.96   17.06
   6 -12   6  138.34   16.68
   6   6   6  145.69   16.43
 -12   6   9   78.34   18.72
 -12   6   9   78.87   13.24
   6 -12   9   80.02   15.80
   6 -12   9   93.53   19.34
 -12   6   9   89.38   15.69
   6   6  12    6.22    3.52
   6 -12  12   -0.35    2.39
   6   6  12    8.05   10.11
   6 -12  12    5.01    2.68
   6   6  12    8.53    3.89
   6 -12  12    3.89    3.14
   6 -12  12    5.76    3.48
 -12   6  12    6.28    3.58
 -12   6  12    7.77    4.50
 -12   6  12    4.84    3.27
   6   6  12    1.30    3.09
 -12   6  12   12.04    9.82
   6 -12  12    1.11    2.61
   6   6  12   12.16    4.25
 -12   6  12    7.73    4.20
   6   6  15    5.44    3.04
   6 -12  15    7.26    3.89
   6 -12  15   -1.72    2.46
 -12   6  15    0.96    2.02
 -12   6  15    0.02    2.21
   6 -12  15    1.12    2.08
 -12   6  15    1.53    2.48
   6   6  15    6.06    3.99
 -12   6  15    2.47    2.25
   6   6  15    1.81    2.38
   6   6  15    2.91    3.11
   6 -12  15    6.55    3.80
 -12   6  18   20.73    4.63
   6   6  18   15.41    3.70
 -12   6  18   14.71    3.83
   6 -12  18   13.21    3.85
 -12   6  18   10.63    3.85
   6   6  18   16.65    4.33
   6 -12  18   12.88    3.86
   7 -13 -19    1.23    1.42
   6   7 -19    3.97    1.82
   7 -13 -19    4.61    1.79
   7 -13 -19    7.23    2.64
 -13   6 -19    3.12    1.82
   7 -13 -16   13.73    3.90
   7 -13 -16   17.31    4.89
   6   7 -16   16.91    4.95
   7 -13 -16   20.28    4.85
   6   7 -16   23.06    5.91
   7 -13 -13   53.43    9.02
   7 -13 -13   39.49    6.85
   7 -13 -13   50.83    8.60
   6   7 -13   38.71    7.26
 -13   6 -13   48.79   14.96
   7 -13 -13   38.35   14.09
   6   7 -13   44.19   16.10
   7 -13 -13   45.81   15.16
 -13   6 -13   51.22   16.54
   6   7 -13   41.52   14.05
   7 -13 -10   32.58   11.35
 -13   6 -10   56.46   15.48
   6   7 -10   41.52   12.69
   6   7 -10   38.33   12.56
 -13   6 -10   38.47   12.47
   7 -13 -10   44.01   13.73
   7 -13  -7  168.26   20.64
 -13   6  -7  172.96   22.56
   6   7  -7  143.99   18.98
   6   7  -7  130.96   14.05
 -13   6  -7  166.84   19.62
   7 -13  -7  185.27   22.75
   6   7  -7  173.16   20.66
   7 -13  -7  183.05   19.24
 -13   6  -4  557.94   30.58
   7 -13  -4  550.04   29.86
   6   7  -4  553.46   30.39
   7 -13  -4  733.93   36.92
   6   7  -4  712.20   38.77
   7 -13  -4  678.33   36.05
   7 -13  -1   27.55    5.19
 -13   6  -1   29.47    5.57
   7 -13  -1   20.48    7.14
   6   7  -1   37.50    8.76
 -13   6  -1   24.95    3.28
   7 -13  -1   27.92    6.22
   7 -13  -1   43.28    8.68
   7 -13  -1   43.04    6.60
   7 -13  -1   23.57    6.22
   6   7  -1   22.17    5.36
 -13   6   2  275.88   17.08
   7 -13   2  301.48   27.00
   7 -13   2  286.92   19.60
   7 -13   2  275.72   19.98
   6   7   2  264.76   20.23
 -13   6   2  277.56   17.48
   7 -13   2  268.98   15.83
 -13   6   2  275.27   18.85
   6   7   2  286.97   21.45
 -13   6   5   54.78   10.17
   6   7   5   57.99   11.85
 -13   6   5   54.48    9.22
 -13   6   5   44.14    9.71
   7 -13   5   53.14    7.56
 -13   6   5   35.81    7.39
   6   7   5   42.07    9.40
   7 -13   5   38.01    7.33
   7 -13   5   61.78   10.59
   7 -13   5   54.64   13.80
 -13   6   8   62.86   15.53
 -13   6   8   55.64   11.14
   7 -13   8   55.42   15.28
   7 -13   8   48.04   11.66
 -13   6   8   96.64   16.16
 -13   6  11   84.41    9.79
   6   7  11  123.51   12.52
 -13   6  11   89.05   21.93
   6   7  11  136.82   25.76
   7 -13  11   68.70   16.80
   7 -13  11   86.69   10.41
   6   7  11  106.12   11.71
   7 -13  11   91.03   10.41
 -13   6  11  113.73   12.58
 -13   6  11  106.82   12.09
   7 -13  11   88.27   10.03
   6   7  11  111.38   11.65
   7 -13  11   88.27   10.36
 -13   6  11   94.69   10.73
   6   7  11   99.76   11.45
   7 -13  11  101.08   10.54
   7 -13  11  117.93   22.02
   7 -13  14    9.18    4.73
   6   7  14    4.90    2.75
   7 -13  14    5.79    3.07
 -13   6  14    8.69    3.66
   7 -13  14    4.05    2.21
 -13   6  14    8.50    3.84
   6   7  14   11.26    4.25
 -13   6  14   10.40    4.41
   6   7  14   12.79    5.22
   7 -13  14   10.12    4.63
   6   7  14   10.12    3.80
 -13   6  14    7.73    3.36
 -13   6  17   -6.31    3.73
 -13   6  17   -0.50    1.66
 -13   6  17   -0.41    2.21
   7 -13  17   -3.59    2.79
   6   7  17   -0.44    2.12
   6   7  17    3.05    2.72
   6   7  17    4.88    2.19
   7 -13  17    0.98    1.76
 -13   6  17    3.55    3.61
   7 -13  17   -2.26    2.46
 -13   6  20    4.17    1.60
   7 -13  20    4.28    1.83
   5   7 -20    4.25    1.50
   7 -12 -20    4.01    1.63
   7 -12 -20    7.10    2.09
   7 -12 -17    0.83    2.43
   7 -12 -17    6.04    2.63
   5   7 -17   12.07    3.78
   7 -12 -17   11.39    3.77
   7 -12 -14   42.13    7.83
   7 -12 -14   42.25    7.84
   5   7 -14   35.16    6.71
   7 -12 -14   47.25    8.51
   7 -12 -11   21.25    5.94
   7 -12 -11   13.77    8.98
 -12   5 -11    9.27    6.73
   5   7 -11    9.90    6.48
   7 -12 -11   14.15    7.44
 -12   5 -11   18.53    9.58
   5   7 -11    9.53    6.65
   7 -12 -11   12.96    4.07
   5   7  -8  115.22   18.01
 -12   5  -8  129.81   18.43
   7 -12  -8  129.05   19.89
   5   7  -8  131.51   17.87
 -12   5  -8  130.67   20.59
   7 -12  -8  113.75   18.17
   5   7  -5  658.03   34.70
 -12   5  -5  643.58   37.26
   7 -12  -5  592.44   32.96
   5   7  -5  532.11   33.14
 -12   5  -5  564.39   30.23
   7 -12  -5  538.01   33.91
   7 -12  -5  629.28   33.19
   5   7  -5  486.45   19.95
   7 -12  -2 2231.89   58.96
   5   7  -2 2183.59   61.01
   7 -12  -2 2244.13   51.70
 -12   5  -2 1868.09   19.70
   7 -12  -2 2017.10   42.66
   5   7  -2 2048.05   50.23
 -12   5  -2 2020.42   44.17
   7 -12  -2 2071.59   45.39
 -12   5  -2 1966.74   31.99
   7 -12  -2 2335.27   74.28
   5   7   1  803.99   32.18
   7 -12   1  811.27   27.22
 -12   5   1  828.06   27.21
   7 -12   1 1009.44   45.03
 -12   5   1  829.17   27.46
   7 -12   1 1032.75   53.19
   5   7   1  655.31   31.29
   7 -12   1  674.74   30.10
   5   7   4  326.09   25.09
 -12   5   4  323.14   25.39
 -12   5   4  322.72   20.28
   7 -12   4  304.09   16.15
   7 -12   4  353.09   31.78
 -12   5   4  345.86   21.79
   5   7   4  295.41   17.75
   5   7   4  315.75   23.82
   7 -12   4  312.15   20.33
 -12   5   4  309.27   19.35
   7 -12   4  374.85   23.99
   7 -12   7   20.39    5.61
 -12   5   7   14.85    6.37
   5   7   7   18.92    6.47
   7 -12   7   16.66    7.88
   7 -12   7   18.92    7.36
   7 -12   7   17.19    5.41
 -12   5   7   17.48    8.07
   5   7   7   18.22    6.88
 -12   5   7   16.93    5.62
 -12   5   7    9.52    4.58
   5   7   7   20.17    5.75
 -12   5  10   39.77   14.64
   7 -12  10   41.00   13.31
   5   7  10   76.06   19.03
   7 -12  10   39.58   12.00
   7 -12  13   27.82    6.24
   5   7  13   30.26   12.56
   7 -12  13   47.23    7.62
   5   7  13   44.67    7.60
   7 -12  13   24.95    6.05
 -12   5  13   48.17    8.68
   7 -12  13   28.69    6.40
 -12   5  13   45.52    8.22
   5   7  13   37.42    7.98
 -12   5  13   35.46    7.26
 -12   5  13   35.57   14.74
   5   7  13   30.41    6.52
   5   7  13   52.43    8.44
 -12   5  13   42.83    7.35
   5   7  16   19.20    4.40
   7 -12  16   23.24    5.24
   7 -12  16   13.36    4.92
 -12   5  16   22.48    5.54
   7 -12  16   15.76    4.31
 -12   5  16   20.01    4.88
   5   7  16   19.83    4.70
 -12   5  16   16.45    4.34
   5   7  16   18.29    5.05
   7 -12  16   19.03    5.66
 -12   5  16   14.00    3.54
   5   7  16   21.02    5.11
 -12   5  19   20.11    3.88
   5   7  19   13.12    2.87
   7 -12  19   10.68    3.09
   5   7  19   15.89    3.56
 -12   5  19   10.92    2.96
   7 -12  19   11.71    3.59
 -12   5  19    9.71    2.57
   7 -11 -18    1.32    1.43
   7 -11 -18    4.65    2.48
   4   7 -18    8.04    3.43
   7 -11 -18    7.49    3.49
 -11   4 -18    9.30    3.54
   4   7 -18    3.18    2.02
   7 -11 -18   -0.55    2.22
   4   7 -15   14.42    4.10
   7 -11 -15   20.84    6.19
   7 -11 -15   18.58    5.34
   7 -11 -15   15.28    4.54
   7 -11 -12   27.80    6.89
 -11   4 -12   14.37    9.35
   7 -11 -12   11.71    7.54
   7 -11 -12   17.88    4.40
   4   7 -12   24.42   11.83
 -11   4 -12   10.91    7.68
   7 -11 -12   10.01    6.59
   4   7 -12   15.25    4.60
   4   7 -12   10.03    6.99
   4   7  -9   13.68    5.68
 -11   4  -9    6.95    4.86
   7 -11  -9    9.37    3.70
   4   7  -9   -0.23    4.89
   7 -11  -9    8.43    6.33
   4   7  -9    8.33    5.71
 -11   4  -9   10.96    7.06
   4   7  -6   48.47   10.19
   4   7  -6   63.91   11.34
   7 -11  -6   46.86   10.21
 -11   4  -6   62.50   12.83
   7 -11  -6   56.96    9.63
   7 -11  -6   42.27    8.50
 -11   4  -6   42.89    8.96
   4   7  -6   42.54    7.20
   7 -11  -3 2590.94   61.29
   4   7  -3 2637.26   66.48
   7 -11  -3 2687.66   63.09
   7 -11  -3 2579.64   36.32
   4   7  -3 2856.68   60.17
   7 -11  -3 2720.48   56.28
 -11   4  -3 2763.20   55.82
   7 -11   0  145.97   12.23
 -11   4   0  131.74    8.87
   4   7   0  125.09   11.32
   7 -11   0  124.11   14.03
 -11   4   0  156.09   11.23
   7 -11   0  113.38   17.44
   4   7   0  168.56   15.71
 -11   4   3  652.75   25.04
   7 -11   3  662.44   28.31
   4   7   3  622.26   30.75
   4   7   3  559.03   25.10
   7 -11   3  613.82   20.38
 -11   4   3  651.28   31.32
   4   7   3  641.38   32.16
   7 -11   3  772.30   43.76
   7 -11   3  770.99   31.29
 -11   4   3  659.86   26.94
   7 -11   3  774.60   44.28
 -11   4   6   72.42   10.00
 -11   4   6   64.80   12.88
   7 -11   6   69.33    8.89
   7 -11   6   96.02   17.52
   7 -11   6   67.09    9.67
   4   7   6   64.54   11.68
 -11   4   6   76.72   11.92
 -11   4   6   73.13   12.17
   4   7   6   70.45   12.63
   7 -11   6   86.04   13.21
 -11   4   9   18.28    8.80
   7 -11   9   23.15    8.59
   7 -11   9   23.90    8.81
   4   7   9   19.98    7.15
 -11   4   9   32.48    9.24
   4   7   9   29.01    9.33
   7 -11  12   39.72   13.49
   4   7  12   32.93   13.17
   7 -11  12   29.88    6.45
   7 -11  12   32.13    6.31
   4   7  12   39.30    6.87
   7 -11  12   23.49    5.62
 -11   4  12   33.35    6.91
   4   7  12   29.83    6.13
   7 -11  12   27.66    5.86
 -11   4  12   41.58    7.77
 -11   4  12   35.01    7.66
   7 -11  12   59.40    8.27
   4   7  12   37.59    7.25
 -11   4  12   36.67   14.74
   4   7  12   38.59    6.95
   7 -11  12   31.80    5.87
   4   7  12   41.52    7.23
 -11   4  12   37.05    6.88
   4   7  15    3.26    6.38
   7 -11  15    6.44    3.54
   7 -11  15    4.66    3.82
   7 -11  15    0.32    2.52
   4   7  15    1.80    2.16
 -11   4  15    2.72    3.26
 -11   4  15   -0.66    3.16
   4   7  15    7.02    3.71
   4   7  15    4.30    3.49
 -11   4  15    0.45    2.37
   7 -11  15    6.49    4.25
   4   7  15   -1.85    2.65
 -11   4  15   -0.27    2.36
   4   7  18    0.39    2.11
 -11   4  18   -1.04    1.74
   7 -11  18   -3.42    3.05
 -11   4  18    3.19    2.67
   7 -11  18    2.35    2.52
 -11   4  18    2.44    2.10
   7 -11  18   -0.07    1.56
   4   7  18    1.04    1.68
   7 -10 -19    2.07    1.55
   7 -10 -19    1.77    1.41
   3   7 -19    2.95    1.95
   7 -10 -19   -0.43    1.44
   7 -10 -19    4.84    2.27
 -10   3 -19    1.99    1.77
   7 -10 -16   10.76    3.81
   3   7 -16    6.37    2.80
   7 -10 -16   13.01    4.63
 -10   3 -16   11.55    3.92
   7 -10 -16   11.35    3.42
   7 -10 -13   10.49    4.80
   7 -10 -13    6.81    4.66
   3   7 -13    3.11    3.32
   7 -10 -13   -1.10    2.27
 -10   3 -13    0.41    5.42
   7 -10 -13    5.78    5.56
   3   7 -13    7.27    6.98
   7 -10 -13    2.30    4.94
 -10   3 -13    5.01    5.87
   3   7 -13    9.19    8.31
   7 -10 -10   54.75   14.68
 -10   3 -10   68.11   16.10
   3   7 -10   61.61   14.65
 -10   3 -10   56.91   14.36
   7 -10 -10   39.43   11.85
   3   7 -10   47.69   12.61
   7 -10  -7  203.25   22.22
 -10   3  -7  251.12   26.69
 -10   3  -7  180.35   20.07
   3   7  -7  171.56   17.49
   7 -10  -7  197.82   17.19
   3   7  -7  162.18   18.07
   7 -10  -7  167.97   20.22
   3   7  -7  241.48   22.91
   3   7  -4  331.78   21.46
   7 -10  -4  297.34   20.56
 -10   3  -4  313.85   22.71
   7 -10  -4  278.41   21.91
   7 -10  -4  304.73   20.72
   3   7  -4  290.31   21.91
   3   7  -4  259.28   11.99
   7 -10  -1 3122.44   61.35
   3   7  -1 3044.43   64.45
   7 -10  -1 3048.18   50.48
   7 -10  -1 3648.27   88.26
   7 -10  -1 3126.30   56.99
   3   7  -1 3117.87   53.58
   3   7  -1 3024.20   48.78
 -10   3  -1 2634.25   32.64
 -10   3  -1 2558.15   26.00
   7 -10  -1 2762.03   41.38
 -10   3  -1 2879.21   46.46
   7 -10   2  181.23   21.02
   7 -10   2  218.89   21.31
 -10   3   2  252.79   15.00
   3   7   2  273.78   18.27
   7 -10   2  291.54   17.99
   3   7   2  258.27   17.03
 -10   3   2  290.37   15.00
   3   7   2  246.49   18.40
   7 -10   2  230.02   11.61
 -10   3   2  258.29   16.71
 -10   3   5  148.95   17.84
   7 -10   5  145.89   11.08
   3   7   5  156.52   17.74
 -10   3   5  158.57   13.55
   7 -10   5  122.62   18.76
   7 -10   5  219.73   16.58
   3   7   5  188.11    8.95
   3   7   5  193.44   19.97
 -10   3   5  220.77   17.30
 -10   3   5  165.11   16.59
   7 -10   5  129.88   14.72
   7 -10   8   30.87    7.12
 -10   3   8   31.93   10.95
   7 -10   8   60.42   14.41
   7 -10   8   53.58   11.89
   3   7   8   33.39    8.86
 -10   3   8   31.99    7.64
 -10   3   8   23.58    6.89
   3   7   8   23.51    8.78
   7 -10   8   21.30    5.71
   3   7  11   19.84    5.11
   7 -10  11   21.70    9.46
   3   7  11   26.54   11.82
   7 -10  11   17.87    4.76
   7 -10  11   14.80    3.93
 -10   3  11   19.37    5.76
   7 -10  11   22.20    9.10
 -10   3  11    9.81    8.11
   3   7  11   29.54    5.73
   7 -10  11   14.54    3.86
   7 -10  14    3.20    2.16
   3   7  14    5.38    2.48
   7 -10  14    0.27    2.70
   3   7  14    6.43    3.78
   7 -10  14    4.79    3.59
 -10   3  14    2.70    3.20
 -10   3  14   -0.47    3.20
   3   7  14    2.62    2.36
   3   7  14    2.08    3.22
 -10   3  14    3.02    3.25
   7 -10  14    1.91    3.19
   3   7  14    1.27    2.49
 -10   3  14    4.72    2.76
   7 -10  14   -2.16    4.33
   7 -10  17   -1.16    2.40
 -10   3  17   -2.46    3.07
   7 -10  17   -3.23    2.50
 -10   3  17    9.26    4.01
   3   7  17    2.09    2.35
   3   7  17    1.99    2.38
   7 -10  17    1.48    3.00
 -10   3  17    3.33    3.61
   7 -10  17    0.24    2.01
 -10   3  20    0.77    1.23
 -10   3  20    1.55    1.35
   3   7  20   -0.69    1.26
   7 -10  20    1.74    1.66
   3   7  20    0.20    1.17
   7  -9 -20    6.53    2.20
  -9   2 -20    4.42    1.80
   2   7 -20    3.71    1.54
   7  -9 -20    2.74    1.61
   2   7 -17   13.63    3.86
   7  -9 -17   20.20    4.90
  -9   2 -17   22.40    4.72
   7  -9 -17   14.57    3.81
   7  -9 -17   17.14    4.01
   7  -9 -14    3.96    4.22
   2   7 -14   -3.42    2.77
   7  -9 -14    2.31    2.95
  -9   2 -14   -0.04    2.51
   7  -9 -14    2.61    3.60
   7  -9 -11   16.21    9.00
  -9   2 -11   14.28    9.74
   7  -9 -11   21.99    6.15
   2   7 -11   15.17    7.99
   2   7 -11   18.26    7.50
  -9   2 -11   13.86    7.41
   7  -9 -11    8.05    6.77
   2   7  -8   24.54    7.34
   7  -9  -8   15.69    6.14
  -9   2  -8   18.45    8.42
   7  -9  -8   19.51    6.37
   2   7  -8   14.16    5.39
  -9   2  -8   26.25    8.08
   2   7  -8    8.46    5.00
  -9   2  -5   64.59   11.67
   7  -9  -5   67.08   10.97
   2   7  -5   95.10   11.97
   7  -9  -5  111.52   12.83
   7  -9  -5   54.09    9.98
  -9   2  -5   64.01   10.13
   7  -9  -5   58.44    8.72
   2   7  -5   57.91   10.21
   2   7  -5   50.19    7.05
   7  -9  -2 6739.91   83.10
   7  -9  -2 6991.54   89.21
   2   7  -2 6781.76   95.55
  -9   2  -2 6249.28   47.44
   7  -9  -2 6420.96   64.95
   2   7  -2 6880.67   80.78
   7  -9  -2 6676.34   70.65
  -9   2  -2 6594.86   74.47
  -9   2  -2 6411.94   64.49
  -9   2   1 1849.01   37.04
   2   7   1 1829.64   45.17
   7  -9   1 1798.97   33.79
  -9   2   1 1870.96   37.36
   7  -9   1 1830.41   61.39
   2   7   1 1898.30   42.48
   2   7   1 1855.65   45.47
  -9   2   4  360.81   18.54
   7  -9   4  363.26   20.10
   2   7   4  309.73   15.16
   2   7   4  369.52   25.38
   2   7   4  244.35   20.60
  -9   2   4  252.45   20.40
  -9   2   4  254.03   15.20
   7  -9   4  240.87   11.80
   7  -9   4  205.74   22.62
  -9   2   4  252.27   17.74
   7  -9   4  202.24   20.62
   7  -9   4  206.09   16.98
  -9   2   7   41.19   10.44
   7  -9   7   44.20    7.50
   7  -9   7   51.61    8.61
   2   7   7   52.21   11.28
  -9   2   7   63.39   11.53
   2   7   7   51.81   11.67
  -9   2   7   39.80    7.76
   7  -9   7   41.60   10.10
   7  -9   7   47.51   11.64
  -9   2  10   25.73   10.43
   7  -9  10   16.22    7.72
   7  -9  10   16.28    6.92
   2   7  10   16.07    7.18
   2   7  10   23.77    9.43
   2   7  13    7.64    5.63
   2   7  13    1.57    2.14
   7  -9  13    5.90    3.27
   7  -9  13    7.06    3.44
  -9   2  13    7.43    3.75
   7  -9  13    1.81    3.04
  -9   2  13    1.59    2.74
   2   7  13    4.54    3.84
  -9   2  13    4.25    3.57
   2   7  13    1.24    3.31
  -9   2  13   -1.26    5.67
   2   7  13    4.68    3.27
   7  -9  13    2.88    2.53
   2   7  13    7.12    3.66
  -9   2  13    8.01    3.83
   7  -9  16   18.22    4.96
   7  -9  16   13.85    5.46
   2   7  16   12.14    3.80
   7  -9  16    9.23    3.80
  -9   2  16    9.39    3.64
  -9   2  16   13.39    4.38
   2   7  16    7.86    3.27
   2   7  16    8.98    3.98
   7  -9  16   11.53    4.59
  -9   2  16    6.48    2.97
  -9   2  16   14.37    3.96
  -9   2  19    5.01    2.48
   2   7  19    0.88    1.36
   7  -9  19   -0.87    1.92
  -9   2  19    1.02    1.83
   2   7  19    1.98    2.04
   7  -9  19    2.98    1.95
  -9   2  19    3.01    2.02
   7  -8 -18   -2.10    1.67
   1   7 -18    4.14    3.20
  -8   1 -18   -2.87    2.16
   7  -8 -18    4.00    2.90
  -8   1 -18    2.09    2.71
   7  -8 -18   -2.89    2.69
   1   7 -18    4.39    2.75
  -8   1 -15    0.97    2.07
   7  -8 -15    6.97    4.55
   1   7 -15    0.18    2.56
   7  -8 -15   12.18    4.50
   7  -8 -15    7.32    3.34
   7  -8 -12   13.97    5.25
   7  -8 -12    7.61    2.18
   7  -8 -12    8.56    7.96
   1   7 -12    1.50    3.56
  -8   1 -12   14.04    7.74
   1   7 -12    3.07    4.97
   7  -8 -12   18.07    9.41
  -8   1 -12   16.82   10.47
   7  -8 -12   22.20    6.18
   1   7 -12   19.07    5.90
   1   7  -9   39.44    9.04
   1   7  -9   31.39    9.67
   7  -8  -9   31.07   10.34
  -8   1  -9   42.92   12.56
   1   7  -9   27.65    9.25
   1   7  -9   37.38   10.11
   7  -8  -9   41.68   11.61
  -8   1  -9   50.31   12.46
   1   7  -6   51.84    9.61
   7  -8  -6   69.57   12.00
  -8   1  -6   71.53   12.91
   7  -8  -6   77.32   12.41
  -8   1  -6   94.25   13.07
   1   7  -6   81.51   11.60
   1   7  -6   89.93   12.30
   7  -8  -6   81.66    9.76
   7  -8  -3 3532.84   66.66
   7  -8  -3 3483.47   61.20
   1   7  -3 3587.01   69.43
  -8   1  -3 3424.95   46.23
   7  -8  -3 3611.08   60.62
  -8   1  -3 3596.03   63.91
   1   7  -3 3564.41   60.53
   1   7   0  255.30   13.36
   1   7   0  259.84   17.07
  -8   1   0  293.66   12.60
   1   7   0  279.54   15.61
   7  -8   0  323.63   19.44
   7  -8   0  353.90   24.97
  -8   1   0  262.84   13.02
   7  -8   0  332.16   15.22
  -8   1   3 1097.57   27.15
   1   7   3 1137.90   40.49
   1   7   3 1007.40   28.90
   7  -8   3 1141.36   33.86
   7  -8   3 1117.33   46.34
  -8   1   3 1172.87   33.67
   7  -8   3 1024.64   19.17
  -8   1   3 1162.92   38.05
   1   7   3 1144.36   41.29
  -8   1   6   27.97    6.88
   1   7   6   35.12    9.47
  -8   1   6   24.44    5.73
  -8   1   6   23.30    7.20
   7  -8   6   24.08    4.77
   7  -8   6   30.45    9.61
   7  -8   6   30.97    7.48
   1   7   6   34.53    9.42
  -8   1   6   42.61    8.75
   7  -8   6   36.20    7.05
   1   7   9  130.66   18.91
  -8   1   9  109.02   19.87
   7  -8   9  126.67   19.34
   7  -8   9  113.16   18.56
  -8   1   9  165.85   19.38
   1   7   9  146.60   21.34
   7  -8  12   -3.85    5.63
   1   7  12    2.36    5.68
   1   7  12    6.72    3.01
   7  -8  12    9.81    4.07
   7  -8  12    3.12    2.15
   1   7  12    5.52    2.69
  -8   1  12    2.63    2.08
  -8   1  12    9.12    4.53
   7  -8  12    7.60    2.63
  -8   1  12    5.06    3.45
   1   7  12    2.66    2.56
  -8   1  12    1.26    5.34
   1   7  12    3.90    2.84
   7  -8  12    7.85    3.62
   1   7  12   12.12    4.58
  -8   1  12   10.29    3.54
   7  -8  15   26.25    5.57
   7  -8  15   24.32    6.44
  -8   1  15   28.49    6.30
   1   7  15   25.92    6.13
  -8   1  15   18.02    5.50
   7  -8  15   24.61    5.77
   1   7  15   20.10    5.15
  -8   1  15   20.50    5.26
   1   7  15   23.30    6.35
   7  -8  15   23.70    6.51
   7  -8  15   20.65    4.62
   1   7  15   31.10    6.11
  -8   1  15   22.45    5.10
   1   7  18    4.65    2.45
  -8   1  18    2.75    2.37
   7  -8  18    1.82    1.40
   7  -8  18    2.63    2.72
  -8   1  18    1.36    2.67
   7  -8  18    3.89    2.03
   1   7  18    1.34    1.95
   1   7  18   -1.83    2.59
  -8   1  18    3.66    3.33
   7  -8  18   -1.14    2.07
   7  -7 -19    6.26    2.92
  -7   0 -19    4.31    1.99
   0   7 -19    5.03    2.58
   7  -7 -19    4.82    2.08
  -7   0 -19    1.83    1.46
   7  -7 -19    9.42    3.05
   7  -7 -16   39.90    7.01
   0   7 -16   35.91    6.38
   7  -7 -16   27.25    5.25
  -7   0 -16   37.43    6.00
  -7   0 -16   46.11    7.31
   7  -7 -16   40.78    7.20
  -7   0 -13   70.67    9.26
   7  -7 -13   72.94    9.72
   0   7 -13   52.57   15.83
   7  -7 -13   53.85   15.74
  -7   0 -13   46.41   14.38
   0   7 -13   77.80   10.72
   7  -7 -13   85.58   11.28
   7  -7 -13   55.93   17.00
  -7   0 -13   56.92   18.14
   7  -7 -13   60.29    9.38
   7  -7 -10   26.94    8.42
   0   7 -10   41.23   11.66
  -7   0 -10   45.57   13.49
   0   7 -10   23.14    8.96
   0   7 -10   26.58    9.42
  -7   0 -10   40.81   12.34
   7  -7 -10   26.62    9.21
   0   7  -7   27.39    6.90
   0   7  -7    7.57    3.35
   7  -7  -7    5.68    4.95
   7  -7  -7   17.18    6.94
  -7   0  -7   12.51    5.59
  -7   0  -7   20.94    6.16
   0   7  -7   28.83    8.63
   7  -7  -7   21.00    5.95
  -7   0  -4 1194.26   43.41
   7  -7  -4 1162.36   40.02
   7  -7  -4 1175.11   39.11
   7  -7  -4 1250.44   49.69
   0   7  -4 1164.23   36.32
   0   7  -4 1248.59   40.56
   7  -7  -4 1238.92   34.95
   0   7  -4 1165.89   32.72
   7  -7  -4 1205.31   42.68
  -7   0  -4 1251.50   39.66
  -7   0  -1  682.06   17.10
   0   7  -1  644.30   20.39
   7  -7  -1  673.45   22.87
   0   7  -1  640.19   26.30
   7  -7  -1  675.14   24.64
   0   7  -1  628.71   17.20
   7  -7  -1  642.73   21.41
   7  -7  -1  625.66   15.30
  -7   0  -1  660.61   20.30
  -7   0  -1  610.30   15.58
   7  -7  -1  706.57   31.74
  -7   0   2 5205.86   68.43
   7  -7   2 4741.99   34.25
   0   7   2 5092.06   80.22
   7  -7   2 4576.81   87.82
  -7   0   2 5117.59   62.22
   0   7   2 5262.35   69.64
  -7   0   2 5349.13   51.38
   7  -7   2 4971.32   67.83
   0   7   2 5245.02   79.71
   7  -7   5  156.26   13.66
  -7   0   5  140.52   13.06
   0   7   5  133.19    7.75
   0   7   5  155.67   17.38
   0   7   5  165.66   17.22
   7  -7   5  164.54   10.61
  -7   0   5  164.85   17.56
  -7   0   5  158.07   11.40
   7  -7   5  206.83   22.25
  -7   0   5  170.03    6.79
   7  -7   5  224.76   18.77
  -7   0   5  180.70   16.58
  -7   0   8   69.87   15.26
   0   7   8   71.05   13.57
   7  -7   8   52.85    9.22
   7  -7   8   79.98   14.91
  -7   0   8   72.73   11.39
   0   7   8   79.88   15.02
   7  -7   8   65.01   13.39
  -7   0  11   81.28   19.15
   0   7  11  114.60   20.84
   7  -7  11   93.83   18.68
   0   7  11   91.02   18.33
   7  -7  14    9.01    4.92
  -7   0  14   -0.86    3.43
   7  -7  14    9.28    4.44
  -7   0  14    8.67    4.71
   0   7  14    8.55    4.47
   0   7  14    3.59    2.94
  -7   0  14    2.36    2.75
   0   7  14    7.85    4.84
   7  -7  14    5.89    2.38
   0   7  14    4.69    2.59
  -7   0  14    2.10    2.19
   7  -7  14    8.38    3.87
   7  -7  17   13.54    4.65
  -7   0  17   17.56    5.19
   0   7  17   11.39    3.84
  -7   0  17   15.98    4.97
   7  -7  17   11.42    3.47
   0   7  17   15.45    4.32
   0   7  17   15.78    4.38
   7  -7  17   18.50    5.21
  -7   0  17   22.33    5.74
   7  -7  17    9.81    3.42
  -7   0  20    2.39    1.66
   7  -7  20    4.57    2.05
  -7   0  20    1.82    1.43
   0   7  20    3.25    1.86
   0   7  20    4.12    2.09
   7  -7  20    0.36    1.12
  -7   0  20    2.70    1.58
  -1   7 -20    2.45    1.24
   7  -6 -20    2.89    1.44
   7  -6 -20    0.58    1.13
  -6  -1 -20    1.30    1.13
   7  -6 -20    2.72    1.58
   7  -6 -17   10.48    3.21
  -6  -1 -17    7.03    2.41
   7  -6 -17   15.69    4.75
  -6  -1 -17   13.52    3.90
  -1   7 -17    7.35    2.82
   7  -6 -17    2.59    2.37
   7  -6 -14   18.41    5.06
  -6  -1 -14   19.67    5.07
   7  -6 -14   22.25    6.04
  -1   7 -14   18.27    5.82
   7  -6 -14   26.27    6.33
  -6  -1 -11   85.60   18.19
   7  -6 -11   97.42   19.63
  -1   7 -11   78.84   17.31
  -1   7 -11   83.93   16.27
   7  -6 -11   90.61   19.25
  -6  -1 -11   88.78   19.33
  -1   7 -11   73.20   16.74
  -1   7  -8   42.76    8.58
  -1   7  -8   27.36    7.85
   7  -6  -8   41.42   11.77
   7  -6  -8   41.80    9.85
  -1   7  -8   63.31   14.30
  -6  -1  -8   46.15   11.42
   7  -6  -8   38.57   10.50
  -1   7  -8   32.81    9.39
  -6  -1  -8   52.59   12.96
   7  -6  -5  229.26   15.98
   7  -6  -5  245.22   23.13
  -1   7  -5  221.72   16.74
   7  -6  -5  230.18   19.68
  -6  -1  -5  220.09   21.07
  -6  -1  -5  209.10   18.03
  -1   7  -5  198.66   17.46
   7  -6  -5  198.34   12.85
   7  -6  -5  206.08   19.03
  -1   7  -5  204.30   16.57
  -1   7  -2  125.01    6.15
  -1   7  -2  119.53    5.68
  -1   7  -2  145.25   12.73
   7  -6  -2  131.55   10.34
  -6  -1  -2  164.00    9.06
  -1   7  -2  166.15    8.34
   7  -6  -2  200.15   15.78
  -6  -1  -2  157.69   10.56
   7  -6  -2  162.96   10.29
  -1   7  -2  212.76   12.43
   7  -6  -2  180.88   15.90
  -1   7   1 1280.62   35.77
  -1   7   1 1208.86   34.54
  -6  -1   1 1170.98   27.99
  -1   7   1 1102.00   34.92
   7  -6   1 1030.81   35.75
   7  -6   1  934.36   35.85
  -6  -1   1 1125.58   26.13
   7  -6   1 1025.96   26.27
  -1   7   4  342.96   16.37
  -1   7   4  384.69   25.02
  -6  -1   4  382.80   17.62
   7  -6   4  383.78   20.40
  -1   7   4  418.52   25.81
   7  -6   4  402.69   13.13
  -6  -1   4  430.78   24.29
   7  -6   4  501.36   32.45
   7  -6   4  580.36   30.07
   7  -6   4  532.54   26.25
  -6  -1   4  459.09   23.60
   7  -6   7  250.62   24.94
  -6  -1   7  209.92   22.97
  -6  -1   7  205.53   14.79
  -1   7   7  233.71   22.12
   7  -6   7  188.31   15.44
  -6  -1   7  207.17   17.70
  -1   7   7  247.47   24.78
   7  -6   7  221.18   22.28
  -1   7  10    0.34    2.30
  -6  -1  10    6.95    7.66
   7  -6  10    3.37    5.27
   7  -6  10    0.17    4.56
  -1   7  10    1.48    4.52
  -1   7  10    7.71    5.61
  -1   7  13  110.78   11.32
   7  -6  13   81.05   18.90
   7  -6  13   80.87   10.01
  -6  -1  13   80.86   10.35
  -6  -1  13   74.68   10.25
  -1   7  13   88.52   10.82
   7  -6  13   66.94    9.39
  -6  -1  13   69.40   18.77
  -6  -1  13   55.79    8.16
  -1   7  13   65.10    9.04
   7  -6  13   53.50    8.30
  -1   7  13  105.37   12.35
   7  -6  13   79.26   10.55
  -6  -1  13   81.84   10.66
  -6  -1  16    2.34    2.57
   7  -6  16    5.58    4.66
   7  -6  16    4.85    2.78
  -1   7  16    6.25    3.80
  -6  -1  16   12.95    5.42
   7  -6  16    2.25    2.60
  -1   7  16    6.57    3.65
  -6  -1  16   -0.89    3.27
  -1   7  16    3.73    3.76
   7  -6  16   12.11    5.53
   7  -6  16    3.61    2.20
  -1   7  19    0.92    1.57
  -1   7  19    2.77    2.10
  -6  -1  19    2.00    1.83
   7  -6  19    0.10    1.67
  -1   7  19    3.04    2.47
  -6  -1  19    0.82    1.70
  -6  -1  19    1.62    1.92
   7  -6  19    1.73    2.32
  -5  -2 -18    9.58    3.41
  -2   7 -18    7.61    3.06
   7  -5 -18    6.65    2.61
  -5  -2 -18    4.35    2.35
   7  -5 -18    7.29    2.73
  -2   7 -15    3.00    3.35
   7  -5 -15    3.79    3.30
  -5  -2 -15    6.74    3.43
   7  -5 -15    3.21    2.74
   7  -5 -15   -1.18    3.31
   7  -5 -12   48.29    7.76
   7  -5 -12   45.29    7.99
  -5  -2 -12   41.75   14.08
  -2   7 -12   25.57   11.66
   7  -5 -12   39.54   12.34
   7  -5 -12   53.41    8.82
   7  -5 -12   37.99   13.95
  -5  -2 -12   38.93   14.92
   7  -5  -9   -2.13    5.01
  -2   7  -9    3.23    4.20
   7  -5  -9   -2.71    7.33
  -2   7  -9    7.24    7.65
  -5  -2  -9    4.68    6.73
  -2   7  -9    1.28    3.27
   7  -5  -9   -2.21    5.30
  -5  -2  -9   -4.27    6.89
   7  -5  -6  122.16   10.71
  -2   7  -6  123.57   13.26
   7  -5  -6  135.31   17.85
  -5  -2  -6  176.45   20.25
   7  -5  -6  159.46   17.95
  -2   7  -6  189.43   15.98
  -5  -2  -6  183.63   18.60
  -2   7  -6  182.04   18.65
   7  -5  -6  175.15   18.57
  -2   7  -3  121.43   11.50
  -5  -2  -3  112.03   10.79
   7  -5  -3  102.91    8.63
  -2   7  -3  110.13    8.46
  -5  -2  -3  124.84    9.86
   7  -5  -3  168.08   13.38
  -5  -2  -3  118.78   11.57
   7  -5  -3  119.98   11.08
   7  -5  -3  142.14   15.27
  -2   7  -3  157.58   11.25
  -2   7   0  789.95   28.78
   7  -5   0  770.28   24.43
  -2   7   0  706.50   22.40
  -2   7   0  696.19   26.03
  -5  -2   0  820.01   21.06
   7  -5   0  789.71   26.78
   7  -5   0  714.54   28.67
  -5  -2   0  738.51   19.32
   7  -5   0  751.36   19.21
   7  -5   3  241.02    6.26
  -2   7   3  236.12   18.58
   7  -5   3  239.25   20.34
   7  -5   3  230.89   17.69
  -5  -2   3  251.55   15.16
  -2   7   3  253.92   19.24
   7  -5   3  242.73   15.37
  -5  -2   3  217.82    9.87
   7  -5   6  504.72   31.09
  -5  -2   6  402.12   18.11
   7  -5   6  501.12   33.51
   7  -5   6  436.10   21.17
  -5  -2   6  420.63   18.43
  -2   7   6  505.65   31.03
  -5  -2   6  453.41   30.19
  -5  -2   6  493.37   23.65
  -2   7   6  552.40   34.18
   7  -5   6  484.29   23.31
  -5  -2   9  147.32   22.47
  -2   7   9  165.96   20.55
   7  -5   9  125.16   15.99
  -5  -2   9  156.68   18.70
   7  -5   9  176.90   20.73
   7  -5   9  152.89   21.60
  -2   7   9  177.59   23.31
   7  -5  12   55.30   15.59
  -2   7  12   42.30   12.85
   7  -5  12   56.02    8.38
  -5  -2  12   59.22    9.02
  -2   7  12   72.20    9.87
  -5  -2  12   47.21    8.00
  -2   7  12   59.55    8.91
  -5  -2  12   49.53    8.17
   7  -5  12   39.28    6.67
   7  -5  12   44.29    7.59
  -5  -2  12   40.06   14.57
   7  -5  12   48.22    7.53
  -2   7  12   67.18    8.72
   7  -5  12   39.01    6.75
  -2   7  12   56.55    8.17
  -5  -2  12   48.18    7.58
   7  -5  15   15.87    6.07
  -5  -2  15    7.71    2.68
  -5  -2  15    6.28    2.69
  -2   7  15   13.22    4.48
   7  -5  15   13.03    4.71
  -5  -2  15   18.04    6.11
  -2   7  15    6.77    3.33
  -2   7  15   17.56    5.38
   7  -5  15   10.39    4.07
  -5  -2  15    8.09    3.00
  -2   7  15   14.50    4.60
   7  -5  15   15.56    4.54
  -2   7  18   14.67    4.05
  -5  -2  18    9.71    3.33
  -2   7  18   10.54    3.19
   7  -5  18   11.17    4.46
  -5  -2  18   16.51    4.52
   7  -5  18   15.09    3.32
   7  -5  18   12.83    4.12
  -2   7  18   11.66    3.76
  -5  -2  18   16.26    4.63
   7  -4 -19    1.01    1.66
  -4  -3 -19   -1.61    2.34
   7  -4 -19   -0.78    1.35
   7  -4 -19    4.95    2.68
  -3   7 -19    2.30    1.48
  -4  -3 -19    1.21    2.14
  -4  -3 -16    1.44    2.12
   7  -4 -16    0.13    2.89
  -3   7 -16    6.16    3.65
  -4  -3 -16    8.67    4.37
   7  -4 -16   -4.10    3.61
   7  -4 -13   47.79    8.77
   7  -4 -13   21.42   10.78
  -4  -3 -13   33.12   14.04
   7  -4 -13   34.37    7.17
  -4  -3 -13   46.06    7.85
   7  -4 -13   22.31   10.63
  -3   7 -13   16.75    9.22
  -4  -3 -13   29.27   11.14
   7  -4 -13   19.79    6.06
   7  -4 -10   18.42    8.50
  -3   7 -10   15.20    7.46
  -4  -3 -10   18.19    9.13
   7  -4 -10   14.28    7.39
  -3   7 -10   11.46    5.44
  -3   7 -10   20.41   10.59
   7  -4 -10   17.75    7.30
  -4  -3 -10   16.18    9.06
  -3   7  -7   34.08    7.33
  -4  -3  -7   35.75    9.80
   7  -4  -7   30.52    8.94
  -3   7  -7   30.18    7.13
   7  -4  -7   35.14   10.76
   7  -4  -7   39.77    9.89
  -3   7  -7   46.42   10.67
  -4  -3  -7   41.05   10.21
   7  -4  -4   28.05    3.96
   7  -4  -4   29.83    6.55
  -3   7  -4   28.65    4.93
  -4  -3  -4   27.70    6.52
   7  -4  -4   27.01    5.73
  -3   7  -4   25.02    5.61
   7  -4  -4    4.29    2.20
  -4  -3  -4   17.23    5.61
   7  -4  -4    8.55    3.89
   7  -4  -4    4.38    2.67
  -3   7  -4    5.08    2.61
  -3   7  -1  408.07   13.06
   7  -4  -1  435.85   17.57
  -4  -3  -1  483.74   15.69
  -3   7  -1  460.27   19.48
   7  -4  -1  549.43   23.77
  -4  -3  -1  450.62   15.15
   7  -4  -1  475.13   11.10
  -4  -3  -1  467.64   15.64
   7  -4  -1  480.13   12.68
   7  -4  -1  491.69   22.31
  -3   7   2 1867.47   45.14
   7  -4   2 2021.49   42.72
  -4  -3   2 1888.37   20.55
  -3   7   2 1935.18   48.96
   7  -4   2 1773.98   48.04
   7  -4   2 1886.00   46.54
  -4  -3   2 2000.07   36.54
   7  -4   2 1909.41   40.54
  -3   7   5  728.95   36.21
  -4  -3   5  613.03   21.47
  -4  -3   5  726.70   34.03
  -3   7   5  771.70   36.35
  -4  -3   5  626.47   18.23
   7  -4   5  768.33   38.84
   7  -4   5  886.03   33.23
   7  -4   5  856.38   37.69
  -4  -3   5  714.28   22.43
  -4  -3   5  754.73   34.86
   7  -4   8  173.33   17.56
  -4  -3   8  157.20   20.75
  -3   7   8  224.13   22.30
   7  -4   8  218.35   22.31
  -4  -3   8  218.20   22.13
  -3   7   8  225.09   24.72
   7  -4   8  216.81   24.15
  -4  -3   8  167.74   15.88
  -4  -3  11   10.75    6.78
   7  -4  11   19.05    9.59
  -3   7  11   20.64    8.14
  -3   7  11   41.06   13.12
  -3   7  14   62.22    8.64
   7  -4  14   62.18    9.05
  -4  -3  14   50.88    8.10
  -3   7  14   44.21   14.87
  -4  -3  14   37.03   13.86
   7  -4  14   66.18    8.78
  -4  -3  14   68.34    9.65
   7  -4  14   55.08    8.56
  -4  -3  14   47.09    8.15
  -3   7  14   64.53    9.75
  -3   7  14   63.01    8.80
  -4  -3  14   53.04    8.69
   7  -4  14   46.01    8.26
  -3   7  14   65.48   10.28
  -4  -3  17    4.52    3.49
   7  -4  17    6.24    4.15
  -4  -3  17    7.96    3.80
  -3   7  17    1.38    1.94
   7  -4  17   -4.50    3.42
  -3   7  17    3.33    2.77
  -3   7  17    2.62    2.96
   7  -4  17    6.19    4.06
  -4  -3  17    8.45    3.93
   7  -4  17   -0.75    2.35
  -4  -3  20    1.50    1.22
  -3   7  20    0.65    0.90
   7  -4  20   -0.81    1.26
  -4  -3  20    0.40    1.21
  -3   7  20    1.50    1.33
  -3   7  20    2.17    1.60
  -4  -3  20   -0.11    1.50
   7  -4  20   -1.16    1.62
  -3  -4 -20    2.21    1.49
   7  -3 -20    1.23    1.51
  -3  -4 -20   -0.18    0.99
  -4   7 -20    2.21    1.58
   7  -3 -20   -0.63    1.14
  -3  -4 -17   10.29    3.34
  -3  -4 -17   14.04    5.17
   7  -3 -17    4.33    2.75
  -4   7 -17    7.79    3.36
  -3  -4 -17    7.92    3.59
   7  -3 -17   11.09    4.18
   7  -3 -14   56.38    9.51
   7  -3 -14   26.14   11.23
  -3  -4 -14   51.46    8.05
   7  -3 -14   38.66   14.77
   7  -3 -14   47.37    8.25
  -4   7 -11   93.94   18.73
  -3  -4 -11  101.90   19.87
   7  -3 -11  107.05   20.22
   7  -3 -11  106.56   20.88
   7  -3 -11   87.04   20.46
  -4   7 -11   82.99   17.87
  -3  -4 -11  115.50   22.25
  -4   7  -8  249.65   24.71
  -3  -4  -8  284.30   28.78
   7  -3  -8  277.45   26.94
   7  -3  -8  328.91   30.83
  -4   7  -8  276.99   22.45
  -3  -4  -8  202.41   24.23
   7  -3  -8  210.77   24.40
  -4   7  -8  220.88   24.00
  -4   7  -8  199.17   16.26
   7  -3  -5  641.87   32.36
  -4   7  -5  732.29   31.21
  -4   7  -5  659.93   26.93
  -3  -4  -5  667.76   33.86
   7  -3  -5  664.59   29.98
   7  -3  -5  653.79   31.82
  -3  -4  -5  618.28   34.23
   7  -3  -5  678.24   35.96
  -4   7  -5  639.33   25.50
   7  -3  -5  608.45   23.37
   7  -3  -2 6171.35   60.98
  -3  -4  -2 6610.23   70.98
   7  -3  -2 5861.08   66.07
  -3  -4  -2 5719.21   68.86
   7  -3  -2 5440.75   58.86
   7  -3  -2 6265.80   83.55
   7  -3  -2 7097.28   89.96
   7  -3  -2 7687.99   85.62
  -4   7  -2 6664.96   63.95
  -3  -4  -2 6272.81   64.52
  -4   7   1 1558.17   40.28
   7  -3   1 1456.91   21.81
   7  -3   1 1497.57   31.31
  -3  -4   1 1565.38   28.34
   7  -3   1 1515.17   40.02
  -3  -4   4 1617.86   23.50
  -3  -4   4 1518.46   21.96
  -4   7   4 1899.26   53.94
  -3  -4   4 1562.23   21.69
  -3  -4   4 1894.43   48.01
  -4   7   4 1876.94   53.04
   7  -3   4 1552.86   50.97
   7  -3   4 1853.02   51.03
  -3  -4   4 1730.67   32.92
  -3  -4   4 1842.50   48.28
   7  -3   4 1802.52   46.57
  -3  -4   7   10.89    5.72
   7  -3   7   14.83    6.57
   7  -3   7    8.44    3.98
  -3  -4   7   10.57    3.61
  -3  -4   7    6.42    2.78
  -4   7   7    2.40    3.43
  -4   7   7   11.60    5.52
  -4   7  10  349.70   31.18
   7  -3  10  324.48   34.00
  -3  -4  10  269.34   26.21
  -3  -4  10  277.89   31.51
  -4   7  10  321.85   29.13
  -4   7  10  336.70   33.18
  -4   7  13   14.44    8.63
   7  -3  13   14.55    4.50
  -4   7  13   12.23    4.32
  -3  -4  13   10.38    3.10
   7  -3  13   12.58    4.98
  -4   7  13   14.33    9.47
  -3  -4  13    9.95    8.30
  -3  -4  13   12.05    4.78
  -3  -4  13    4.52    2.85
   7  -3  13    2.03    1.90
  -4   7  13   19.55    5.73
   7  -3  13    7.95    3.33
  -4   7  13    4.31    2.66
   7  -3  13    8.59    3.70
  -4   7  13   11.23    4.65
  -3  -4  13    4.12    2.67
   7  -3  13    4.69    7.75
   7  -3  16   13.83    5.26
  -3  -4  16   13.52    5.60
  -4   7  16   15.10    4.84
  -3  -4  16   17.32    5.63
  -3  -4  16    4.20    2.44
   7  -3  16    7.95    3.39
  -4   7  16   15.02    4.47
  -4   7  16   12.01    4.49
  -3  -4  16   13.36    4.90
   7  -3  16   12.73    3.79
  -4   7  19    8.44    2.84
  -3  -4  19    7.32    2.63
  -4   7  19    4.56    2.74
   7  -3  19    6.16    2.78
  -3  -4  19    8.60    2.87
   7  -3  19    3.39    2.40
  -3  -4  19    8.41    3.26
  -4   7  19   10.90    2.96
   7  -2 -18   12.70    3.53
  -2  -5 -18   13.68    3.63
   7  -2 -18   16.50    4.26
  -2  -5 -18   15.53    3.58
  -2  -5 -18   19.46    4.38
   7  -2 -18   11.03    3.50
  -5   7 -18   12.30    3.27
  -2  -5 -15    6.26    2.86
   7  -2 -15    9.79    4.16
  -2  -5 -15   13.03    4.83
   7  -2 -15    6.81    2.95
   7  -2 -12   80.72   10.64
  -2  -5 -12   79.70   10.20
   7  -2 -12   65.74    9.81
  -5   7 -12   71.63   17.84
  -2  -5 -12   68.12   17.28
   7  -2 -12   83.02   19.07
  -2  -5 -12   64.80   17.77
  -5   7 -12   76.83   18.41
   7  -2 -12   60.14   16.89
   7  -2 -12   91.01   19.84
   7  -2  -9  405.82   35.02
  -5   7  -9  368.80   33.00
  -2  -5  -9  422.30   36.77
  -5   7  -9  346.04   26.66
   7  -2  -9  399.28   35.93
  -5   7  -9  354.52   32.47
  -2  -5  -9  379.33   35.43
   7  -2  -9  377.10   35.02
  -2  -5  -6  365.48   28.33
   7  -2  -6  344.80   25.07
   7  -2  -6  403.50   29.44
  -5   7  -6  360.49   20.62
   7  -2  -6  360.50   17.37
  -5   7  -6  331.39   23.35
  -2  -5  -6  307.43   25.95
  -5   7  -6  288.88   17.83
   7  -2  -6  322.15   21.95
   7  -2  -6  285.28   23.88
  -5   7  -3 1506.59   39.78
   7  -2  -3 1415.51   36.17
   7  -2  -3 1443.71   41.56
  -2  -5  -3 1448.68   41.47
  -2  -5  -3 1464.49   38.00
  -2  -5  -3 1384.03   39.22
   7  -2  -3 1344.53   33.63
   7  -2  -3 1456.66   37.25
   7  -2  -3 1373.05   42.00
  -5   7  -3 1423.42   29.07
  -5   7   0 1547.90   13.48
  -2  -5   0 1623.17   25.54
  -2  -5   0 1657.39   28.65
   7  -2   0 1781.98   41.09
   7  -2   0 1737.45   37.10
  -5   7   0 1762.18   30.99
  -2  -5   0 1633.65   23.55
   7  -2   0 1720.57   41.44
   7  -2   0 1653.09   27.64
   7  -2   0 1672.46   31.81
  -5   7   0 1855.19   38.60
  -5   7   3 1398.82   41.07
  -2  -5   3 1301.75   35.12
  -5   7   3 1293.83   40.45
   7  -2   3 1009.98   37.24
   7  -2   3 1013.18   34.24
  -2  -5   3 1307.38   35.16
  -2  -5   3 1108.35   25.93
  -2  -5   6   52.26    9.87
  -5   7   6   66.50   11.46
   7  -2   6   37.98    8.72
   7  -2   6   29.65    5.74
  -5   7   6   76.01   12.42
   7  -2   6   39.52    9.27
  -2  -5   6   33.49    6.27
  -5   7   9   31.53    8.38
  -2  -5   9   25.90    8.91
   7  -2   9   26.38    7.80
  -2  -5   9   32.00    9.68
   7  -2   9   35.56   10.97
  -2  -5   9   29.15    8.06
  -5   7   9   44.88   12.28
  -5   7  12   24.73    8.49
   7  -2  12   31.87    6.08
  -5   7  12   10.36    3.66
   7  -2  12    9.21    2.91
  -2  -5  12   15.31    3.53
  -2  -5  12   21.68    5.77
  -5   7  12   22.01    5.59
   7  -2  12   10.05    3.96
  -5   7  12   16.35    4.42
  -2  -5  12   11.61    3.76
  -2  -5  12   16.37    8.53
   7  -2  12   11.24    8.19
   7  -2  12   36.91    7.39
  -5   7  12   35.85    6.47
  -2  -5  12   21.76    4.96
   7  -2  15   10.86    3.88
  -2  -5  15    7.01    2.93
  -5   7  15   12.76    4.81
  -2  -5  15   14.94    5.42
   7  -2  15    9.66    4.17
  -2  -5  15    1.21    3.28
  -5   7  15   11.93    4.35
  -5   7  15   10.96    4.50
  -2  -5  15   16.48    5.94
   7  -2  15    4.51    2.80
  -2  -5  15   12.36    5.43
  -5   7  18    3.52    2.34
  -2  -5  18    2.84    2.39
  -5   7  18    3.41    2.35
   7  -2  18   -0.44    2.36
  -2  -5  18    2.86    2.30
   7  -2  18    7.65    3.78
   7  -2  18    4.89    1.98
  -5   7  18    0.52    2.26
  -2  -5  18    1.35    2.41
   7  -2  18    8.26    3.74
  -6   7 -19    4.46    1.98
   7  -1 -19    5.66    2.80
  -1  -6 -19    4.47    2.30
   7  -1 -19    5.14    2.63
  -1  -6 -19    3.73    1.95
   7  -1 -19    4.06    1.91
  -6   7 -16   45.00    7.44
   7  -1 -16   40.03    7.11
  -1  -6 -16   35.20    6.18
  -1  -6 -16   42.98    7.47
   7  -1 -16   39.70    7.56
   7  -1 -13    2.82    2.37
  -6   7 -13   -0.23    4.01
  -1  -6 -13   -0.02    5.42
   7  -1 -13    6.54    7.97
   7  -1 -13    4.34    3.55
  -1  -6 -13    4.88    2.14
   7  -1 -13    9.91    7.87
  -1  -6 -13   10.88    8.37
   7  -1 -13   11.92    9.59
  -6   7 -13   -4.00    5.77
   7  -1 -10  217.12   27.72
  -1  -6 -10  201.05   27.35
  -6   7 -10  176.93   24.95
   7  -1 -10  170.98   25.34
  -6   7 -10  197.36   26.20
  -1  -6 -10  236.07   28.73
   7  -1 -10  201.69   26.65
  -6   7  -7  437.56   24.58
   7  -1  -7  500.19   34.78
  -6   7  -7  501.39   31.70
  -6   7  -7  448.67   22.17
   7  -1  -7  469.60   32.96
   7  -1  -7  489.57   28.46
  -1  -6  -7  475.06   35.30
  -1  -6  -7  504.07   35.64
   7  -1  -7  488.90   32.67
  -6   7  -7  475.07   31.83
   7  -1  -4  762.61   27.00
  -6   7  -4  759.96   22.66
   7  -1  -4  789.83   34.50
  -1  -6  -4  849.35   35.56
  -6   7  -4 1099.48   33.59
   7  -1  -4 1065.76   35.19
  -6   7  -4 1092.69   32.17
   7  -1  -4 1109.90   38.31
  -1  -6  -4 1037.21   40.71
  -1  -6  -1 2467.80   41.46
   7  -1  -1 2288.41   46.14
  -6   7  -1 2366.84   25.33
  -1  -6  -1 2395.84   32.03
  -1  -6  -1 2387.10   38.27
   7  -1  -1 2294.18   24.72
   7  -1  -1 2306.22   42.44
  -6   7  -1 2497.92   40.48
  -6   7   2  795.53   25.99
  -1  -6   2  790.61   24.80
  -6   7   2  748.36   27.74
   7  -1   2  642.09   25.98
  -1  -6   2  731.11   21.77
  -6   7   2  748.13   23.30
   7  -1   2  618.05    9.83
   7  -1   5  533.04   31.88
  -1  -6   5  456.14   21.77
   7  -1   5  452.34   27.10
  -6   7   5  487.45   27.68
  -1  -6   5  479.46   25.73
  -1  -6   5  438.25   14.68
  -6   7   5  527.06   30.34
   7  -1   5  506.14   25.06
  -1  -6   8   95.78   15.75
  -6   7   8  107.36   15.18
   7  -1   8   85.23   12.60
  -1  -6   8   89.15   15.43
  -6   7   8  113.10   17.09
  -1  -6   8   79.68   12.29
   7  -1   8   94.80   16.66
  -1  -6  11   70.43   16.14
   7  -1  11   86.21   18.83
  -6   7  11  116.17   20.45
   7  -1  14   36.04    6.58
  -1  -6  14   15.12    4.97
  -6   7  14   31.54    6.90
  -1  -6  14   29.00    6.73
  -1  -6  14   33.67    6.72
  -6   7  14   39.11    8.16
   7  -1  14   23.75    6.04
  -6   7  14   17.70   10.97
  -6   7  14   18.51    4.80
   7  -1  14   22.38    5.44
   7  -1  14   42.04    7.73
  -1  -6  14   22.83    4.95
  -6   7  14   30.34    6.37
   7  -1  17    4.27    3.79
  -1  -6  17    3.52    3.60
  -1  -6  17    4.34    2.91
  -6   7  17    4.70    2.96
   7  -1  17    2.30    2.00
  -6   7  17    2.15    2.34
  -6   7  17    1.15    2.60
  -1  -6  17    6.67    3.73
   7  -1  17    2.26    1.83
  -6   7  20    0.29    1.00
   7  -1  20    0.49    1.22
  -1  -6  20    0.60    1.18
  -6   7  20    1.30    1.56
  -6   7  20    1.09    1.25
  -1  -6  20    0.11    1.25
   7  -1  20   -1.01    1.45
   0  -7 -20    0.83    1.10
   7   0 -20    1.01    1.11
   0  -7 -20    3.45    1.81
   7   0 -20    2.21    1.29
   0  -7 -20    0.92    1.21
   0  -7 -17   16.22    4.26
   0  -7 -17   15.23    4.23
   7   0 -17   18.79    4.56
   7   0 -17    7.11    2.95
  -7   7 -17   19.25    5.21
   0  -7 -17   17.43    4.69
   0  -7 -14    2.75    2.44
   7   0 -14    7.99    3.65
   7   0 -14    0.73    2.94
   7   0 -11   92.16   19.50
  -7   7 -11   95.91   19.48
   0  -7 -11   93.25   19.80
   7   0 -11   93.31   19.32
   0  -7 -11   89.11   19.87
  -7   7 -11   61.75   15.26
   7   0 -11   84.25   18.47
   7   0  -8   48.91    9.66
   7   0  -8   79.60   15.22
  -7   7  -8   77.89   11.28
  -7   7  -8   50.99   11.07
   0  -7  -8   65.10   16.36
   7   0  -8   42.50   10.60
   0  -7  -8   61.34   12.94
  -7   7  -8   58.12   12.92
   7   0  -8   55.43   12.47
   7   0  -5  298.40   17.29
  -7   7  -5  236.46   13.58
   7   0  -5  275.74   22.47
   7   0  -5  169.68   15.57
  -7   7  -5  191.18   14.04
   0  -7  -5  177.46   19.22
   7   0  -5  191.54   17.06
  -7   7  -5  192.94   15.67
   0  -7  -5  217.91   20.17
  -7   7  -5  214.41   17.92
   7   0  -2 5633.89   73.77
   7   0  -2 5541.59   74.20
   0  -7  -2 5957.56   70.81
   0  -7  -2 5216.12   75.57
   7   0  -2 5592.96   60.36
  -7   7   1  653.06   21.27
   7   0   1  712.51   26.53
   7   0   1  797.93   28.66
  -7   7   1  684.64   16.73
   0  -7   1  714.84   17.46
   0  -7   1  750.23   22.68
  -7   7   1  719.76   24.67
   7   0   1  724.92   17.33
  -7   7   4 1048.51   37.56
   0  -7   4 1105.45   35.15
   7   0   4 1015.20   35.31
  -7   7   4 1115.95   39.34
   0  -7   4 1078.15   26.16
   0  -7   4 1011.11   30.85
  -7   7   7   12.87    5.40
   7   0   7    4.58    2.86
   7   0   7    3.32    3.05
   0  -7   7   10.63    6.33
   0  -7   7    7.15    3.62
  -7   7   7   19.64    6.77
   0  -7   7    9.59    4.26
  -7   7  10   33.41    9.00
   0  -7  10   20.07    7.80
   7   0  10   31.25   11.23
   0  -7  10   30.47   10.14
  -7   7  10   51.84   13.39
   7   0  13   43.47    7.59
  -7   7  13   45.29    7.19
   7   0  13   46.10   15.80
   7   0  13   66.27    8.90
   0  -7  13   46.58    8.33
  -7   7  13   64.73    9.78
   0  -7  13   39.90    7.47
   7   0  13   46.65    8.54
  -7   7  13   58.33    8.95
  -7   7  13   49.09   16.60
  -7   7  13   58.65    8.05
   7   0  13   59.77    9.07
   0  -7  13   41.25    7.01
   0  -7  13   43.15    7.52
   0  -7  16   42.14    8.02
   7   0  16   32.27    6.74
   0  -7  16   34.51    7.05
  -7   7  16   30.49    6.42
   7   0  16   25.88    5.80
  -7   7  16   28.79    5.86
  -7   7  16   37.83    7.21
   0  -7  16   44.03    8.17
   7   0  16   27.43    5.41
  -7   7  19    5.74    2.41
   0  -7  19    2.56    1.72
  -7   7  19    1.29    1.80
  -7   7  19    3.73    2.60
   0  -7  19    3.86    2.29
   7   0  19    7.37    3.15
   7   0  19    3.89    1.90
   0  -7  19    1.71    1.60
  -7   7  19    6.77    3.13
   1  -8 -18   -2.01    2.31
   7   1 -18   -1.37    1.96
   7   1 -18    4.56    3.04
   1  -8 -18    1.51    1.90
   7   1 -18    3.78    2.69
   1  -8 -18    3.13    2.36
  -8   7 -18    0.67    1.52
   1  -8 -15    1.30    2.32
   7   1 -15    0.31    2.65
   7   1 -15    4.42    3.84
   1  -8 -15    2.99    3.08
   7   1 -12   60.87    8.97
   1  -8 -12   85.93   10.44
   7   1 -12   78.77   10.68
  -8   7 -12   74.99   18.24
   1  -8 -12   62.16   16.73
   7   1 -12   75.57   18.57
   7   1 -12   53.27   16.05
   7   1 -12   56.24   16.08
   1  -8 -12   71.88   18.47
  -8   7 -12   78.61   19.13
  -8   7  -9  148.97   21.68
   1  -8  -9  144.98   20.85
   7   1  -9  127.78   19.65
   7   1  -9  159.60   22.99
   1  -8  -9  138.85   22.35
   7   1  -9  120.29   15.74
  -8   7  -9  116.92   18.25
   7   1  -9  106.76   18.38
  -8   7  -6  284.11   23.55
   1  -8  -6  281.99   24.99
   7   1  -6  284.53   17.20
  -8   7  -6  259.51   15.76
   7   1  -6  288.36   24.75
  -8   7  -6  362.29   24.16
   1  -8  -6  393.44   30.98
  -8   7  -6  321.17   17.93
   7   1  -6  311.38   23.38
   7   1  -6  317.26   23.32
   1  -8  -3 1161.02   41.03
   7   1  -3 1223.39   40.98
   7   1  -3 1171.14   30.17
   1  -8  -3 1197.68   38.19
   1  -8  -3 1124.77   36.28
  -8   7  -3 1130.69   21.19
   7   1  -3 1198.10   38.48
   7   1  -3 1190.99   35.02
  -8   7   0  380.46   16.02
   1  -8   0  365.73   11.09
   7   1   0  405.91   21.22
   1  -8   0  337.27   15.40
  -8   7   0  331.31   11.53
   1  -8   0  326.05    9.87
   7   1   0  301.29   13.85
   7   1   0  283.52   17.44
   1  -8   3  252.19   17.12
  -8   7   3  276.40   16.44
   1  -8   3  295.76   16.45
   1  -8   3  229.96   13.36
  -8   7   3  240.76   15.60
   7   1   3  247.31   14.09
   7   1   3  330.73   20.19
  -8   7   3  271.61   17.56
   1  -8   3  302.73   16.67
   1  -8   6  527.00   28.74
  -8   7   6  532.67   30.15
   1  -8   6  443.90   33.36
   7   1   6  394.13   22.94
   1  -8   6  636.80   21.92
  -8   7   6  753.75   38.38
   1  -8   6  410.56   24.90
   1  -8   9    3.68    2.55
   7   1   9    9.81    6.86
   1  -8   9    6.43    4.83
   1  -8   9   15.59    7.49
  -8   7   9    9.37    5.55
  -8   7   9   17.91    6.53
   7   1  12    4.75    6.54
  -8   7  12    8.45    5.10
   1  -8  12    6.37    2.85
   7   1  12    8.01    3.79
   1  -8  12    3.55    2.56
  -8   7  12    3.45    2.10
   1  -8  12    0.14    2.76
   1  -8  12    3.47    2.41
  -8   7  12    3.17    2.58
   7   1  12    1.69    3.11
  -8   7  12    8.81    9.10
  -8   7  12    2.38    2.64
   7   1  12    3.23    2.83
   1  -8  12    6.73    3.00
  -8   7  12    7.61    3.22
   7   1  12    5.78    3.10
   7   1  15   11.31    4.24
   1  -8  15    7.37    4.39
   1  -8  15   12.67    5.37
  -8   7  15    9.92    4.36
   7   1  15    7.95    3.75
  -8   7  15   14.43    4.92
   7   1  15    7.20    3.38
   1  -8  15   18.56    6.26
   7   1  15   10.59    4.64
  -8   7  15    8.10    3.98
  -8   7  18    0.02    2.54
   1  -8  18    5.00    2.85
   7   1  18    4.19    2.91
  -8   7  18    2.57    2.34
   1  -8  18    1.68    1.77
   7   1  18    3.50    2.10
  -8   7  18    0.94    1.51
   7   1  18    3.71    1.44
   1  -8  18    1.25    1.90
   2  -9 -19    2.51    1.75
  -9   7 -19    2.78    1.88
   7   2 -19    2.92    1.45
   7   2 -19    4.40    2.48
   2  -9 -19    5.50    2.52
   2  -9 -19    1.74    1.52
   7   2 -16    7.22    3.23
   2  -9 -16   14.82    4.81
   2  -9 -16   15.94    4.44
   7   2 -16   15.72    4.87
   2  -9 -16   19.38    5.38
   7   2 -13   54.97    9.02
  -9   7 -13   51.22   16.65
   2  -9 -13   42.52   13.97
   7   2 -13   45.84   15.66
   2  -9 -13   56.78    8.55
   7   2 -13   48.31    8.41
   7   2 -13   47.76   16.30
  -9   7 -13   62.04   16.33
   2  -9 -13   34.55   11.90
   7   2 -10   63.31   15.17
   7   2 -10   60.59   15.05
   2  -9 -10   64.96   15.35
  -9   7 -10   76.80   16.93
   7   2 -10   63.21   14.96
  -9   7 -10   67.33   15.28
   2  -9 -10   77.78   17.41
   7   2  -7  384.40   30.53
  -9   7  -7  430.11   32.28
   7   2  -7  385.34   28.76
   2  -9  -7  390.06   31.44
   2  -9  -7  471.53   36.02
  -9   7  -7  426.47   29.23
   7   2  -7  363.69   27.48
   7   2  -7  423.21   28.59
   2  -9  -4  446.21   25.88
  -9   7  -4  475.16   25.67
  -9   7  -4  444.39   13.43
   7   2  -4  495.59   27.19
   2  -9  -4  428.81   27.95
   7   2  -4  365.44   18.93
   7   2  -4  410.50   25.44
   7   2  -4  547.55   24.71
   2  -9  -1  932.00   26.48
   7   2  -1  936.48   34.33
   2  -9  -1  841.14   16.44
   2  -9  -1  914.00   26.09
  -9   7  -1  920.75   21.63
   7   2  -1  968.99   29.09
   7   2  -1 1005.36   33.93
   7   2   2 1503.87   44.02
   2  -9   2 1636.80   36.18
  -9   7   2 1493.95   38.41
  -9   7   2 1499.91   32.40
   2  -9   2 1412.50   33.51
   7   2   2 1566.63   40.68
  -9   7   2 1541.76   36.76
   2  -9   2 1531.09   38.30
  -9   7   5  741.37   33.33
   2  -9   5  736.15   30.86
   2  -9   5  675.41   40.93
   2  -9   5  670.26   30.18
   7   2   5  642.87   30.46
   2  -9   5  721.88   24.89
  -9   7   5  746.07   35.18
   2  -9   8  119.89   16.64
   7   2   8  151.27   22.76
   2  -9   8  135.52   20.22
  -9   7   8  160.95   20.44
  -9   7   8  128.41   16.45
   2  -9   8  107.99   15.45
   2  -9  11   83.96    9.30
   2  -9  11   76.50   16.37
  -9   7  11  114.51   23.83
   7   2  11  121.76   23.25
   2  -9  11   87.10   10.07
  -9   7  11  104.38   11.04
   2  -9  11  102.51   18.55
  -9   7  11  112.30   19.78
   2  -9  14    4.60    3.73
   2  -9  14   14.79    4.92
   7   2  14    9.01    3.91
   2  -9  14    5.28    2.56
   2  -9  14    6.55    3.88
  -9   7  14    6.73    4.05
   7   2  14    0.30    1.95
   7   2  14    6.24    3.67
  -9   7  14    6.17    4.47
   7   2  14   22.29    6.03
  -9   7  14   13.03    4.76
   2  -9  14    4.56    2.36
   2  -9  14    0.91    2.29
   2  -9  17    1.33    2.19
   7   2  17    3.87    3.60
  -9   7  17    6.32    2.96
   2  -9  17   -0.48    2.90
  -9   7  17    6.02    2.59
   7   2  17    0.18    2.02
  -9   7  17   -0.08    2.21
   2  -9  17    2.07    2.00
   7   2  17    2.33    2.01
  -9   7  20    6.45    1.93
   2  -9  20    8.09    2.64
  -9   7  20    4.65    1.78
   7   2  20    7.21    2.18
  -9   7  20    7.55    2.23
   2  -9  20    5.39    2.00
   7   2  20    6.34    2.08
   7   3 -20    2.52    1.51
   3 -10 -20    3.11    1.58
   3 -10 -20    2.39    1.41
   3 -10 -17   10.03    3.41
   7   3 -17   17.94    5.36
   3 -10 -17    4.64    3.00
   7   3 -17   18.27    5.03
 -10   7 -17   13.41    4.31
   3 -10 -17   12.73    4.27
   7   3 -14   36.47    7.31
   3 -10 -14   28.02    6.25
   7   3 -14   42.31    7.93
   3 -10 -14   45.06    7.97
   3 -10 -11    2.12    6.02
 -10   7 -11    5.39    6.37
   7   3 -11   -0.84    3.99
   7   3 -11    2.24    5.47
 -10   7 -11    2.84    4.18
   3 -10 -11    1.28    6.03
   3 -10 -11    4.25    2.99
   7   3 -11    4.05    5.22
   7   3  -8  101.88   17.26
   3 -10  -8   78.70   15.92
 -10   7  -8   79.63   14.29
   7   3  -8   68.96   12.18
   7   3  -8   56.66   12.14
 -10   7  -8   87.34   16.88
   7   3  -8   89.47   15.54
   3 -10  -8   78.19   15.32
 -10   7  -5  875.38   34.96
   7   3  -5  801.62   31.05
   7   3  -5  836.81   38.81
   3 -10  -5  897.88   43.78
   3 -10  -5  886.41   40.78
 -10   7  -5  978.61   42.44
 -10   7  -5  772.69   18.45
   7   3  -5  933.89   40.85
   7   3  -5  900.28   32.81
   7   3  -2 1218.89   38.87
   7   3  -2 1460.06   46.32
   3 -10  -2 1413.65   40.00
   3 -10  -2 1244.32   32.54
   3 -10  -2 1297.61   35.63
 -10   7  -2 1354.38   30.87
 -10   7  -2 1280.97   32.16
   7   3  -2 1288.85   37.72
 -10   7   1 3201.67   51.71
   7   3   1 3265.98   63.47
 -10   7   1 3251.66   45.55
   7   3   1 3196.75   47.08
   3 -10   1 3345.41   51.61
 -10   7   4  270.04   18.68
   7   3   4  336.13   22.58
 -10   7   4  265.50   18.47
   3 -10   4  246.44   15.55
   3 -10   4  276.20   25.49
   3 -10   4  288.78   19.13
 -10   7   4  254.43   18.24
   3 -10   4  282.52   17.47
   7   3   4  254.74   13.64
   3 -10   7   22.36    4.91
 -10   7   7   31.20    9.39
   3 -10   7   37.51    8.24
 -10   7   7   37.52    8.64
   3 -10   7   63.69   14.46
   3 -10   7   61.86   11.45
   7   3   7   88.09   11.35
   3 -10  10   44.88   11.73
   3 -10  10   54.34   13.33
   3 -10  10   56.84   14.43
   7   3  10   65.08   17.20
 -10   7  10   51.98   13.07
   7   3  13   59.70    8.57
   3 -10  13   51.94    8.85
   3 -10  13   48.31    7.77
   7   3  13   48.11    8.00
   3 -10  13   38.56    6.62
   3 -10  13   37.94    7.09
 -10   7  13   49.21    7.77
 -10   7  13   54.36    8.84
   7   3  13   53.27    9.03
 -10   7  13   63.56   19.17
 -10   7  13   70.50   10.12
   3 -10  13   45.06    8.14
 -10   7  13   47.33    8.09
   3 -10  13   31.86    6.13
   7   3  13   46.21    7.73
   7   3  16   19.31    5.04
   3 -10  16   19.47    4.86
   3 -10  16    6.96    3.85
 -10   7  16   15.62    4.56
   3 -10  16   10.38    3.85
   7   3  16    8.99    3.50
   7   3  16    7.80    4.02
 -10   7  16    7.67    3.70
   3 -10  16   13.78    5.05
   7   3  16   19.98    5.41
 -10   7  16   14.79    4.18
 -10   7  19   10.73    3.07
   7   3  19   11.23    2.81
   3 -10  19    7.04    2.68
 -10   7  19   11.61    3.31
   7   3  19   11.44    3.04
 -10   7  19    9.45    2.83
   3 -10  19    7.44    2.72
   7   3  19   10.35    3.19
 -11   7 -18   -0.29    1.56
   4 -11 -18    1.62    2.09
   7   4 -18    1.69    2.31
   7   4 -18    4.30    2.93
   4 -11 -18   -2.69    2.36
   4 -11 -18   -0.59    1.61
   7   4 -15   14.40    4.29
   4 -11 -15   29.86    6.99
   4 -11 -15   21.67    5.48
   7   4 -15   17.36    5.18
   4 -11 -15    9.19    4.24
   7   4 -12    2.94    3.04
 -11   7 -12   12.68    9.21
   4 -11 -12    0.62    6.56
   4 -11 -12   -1.55    2.63
   7   4 -12    2.40    5.29
   7   4 -12   -2.57    4.13
 -11   7 -12    1.34    5.93
   7   4 -12    0.75    4.99
   4 -11 -12   -0.76    3.06
   7   4  -9   16.54    6.24
   7   4  -9   33.95   11.60
   7   4  -9   27.50    9.56
 -11   7  -9   37.23   11.55
   4 -11  -9   27.06   10.21
   4 -11  -9   22.35    9.36
 -11   7  -9    7.18    4.72
   7   4  -9   11.93    6.07
 -11   7  -6  126.95   17.75
   4 -11  -6  106.05   15.43
   7   4  -6  139.58   13.41
   7   4  -6  129.30   16.92
   7   4  -6   75.47   10.49
   4 -11  -6  101.85   16.33
 -11   7  -6   90.44    9.82
   7   4  -6  105.15   14.91
 -11   7  -6   91.95   12.63
   4 -11  -3 1157.32   41.78
   7   4  -3 1194.79   44.96
   4 -11  -3 1246.55   44.37
   4 -11  -3 1082.34   23.44
   7   4  -3 1095.07   38.33
 -11   7  -3 1127.83   38.31
   4 -11  -3 1156.44   38.26
   7   4  -3 1181.11   40.17
   4 -11   0 1472.91   36.96
   4 -11   0 1399.63   46.40
 -11   7   0 1445.82   31.59
   7   4   0 1313.16   34.34
   7   4   0 1547.50   47.10
   4 -11   0 1518.20   27.37
   4 -11   3  427.78   19.99
 -11   7   3  393.33   21.61
   4 -11   3  487.39   33.58
 -11   7   3  432.95   21.26
   4 -11   3  401.03   21.31
   7   4   3  423.01   21.95
 -11   7   3  427.46   21.76
   4 -11   3  484.77   24.45
 -11   7   6  217.68   19.21
   4 -11   6  220.35   17.90
   4 -11   6  205.85   25.24
   4 -11   6  187.14   18.75
   4 -11   6  202.73   15.20
 -11   7   6  200.67   20.14
   7   4   6  191.55   18.14
 -11   7   9   26.20    9.37
   4 -11   9   29.98    8.47
   7   4   9   63.44   16.84
   4 -11   9   50.64   13.16
   4 -11   9   36.88   10.49
 -11   7   9   25.38    8.66
   7   4  12    4.87    3.28
   4 -11  12    3.52    1.80
   7   4  12    9.12    5.35
   7   4  12   13.36    4.72
   4 -11  12    7.06    2.81
   4 -11  12    8.93    3.05
 -11   7  12   14.51    4.79
   4 -11  12    6.86    3.09
 -11   7  12    9.60    4.06
 -11   7  12    4.09    2.96
   7   4  12    9.73    4.43
 -11   7  12   11.14    8.83
   4 -11  12    4.51    2.47
   7   4  12   10.27    4.37
   4 -11  12    6.83    2.80
 -11   7  12   18.23    5.36
   4 -11  15   16.41    4.51
   7   4  15   17.37    4.55
   4 -11  15   19.06    5.97
 -11   7  15   24.67    6.19
   4 -11  15   19.47    5.36
 -11   7  15   20.45    4.85
   7   4  15   25.62    5.66
   7   4  15   17.02    4.71
 -11   7  15   26.29    6.24
   4 -11  15   21.02    6.11
   7   4  15   29.59    6.56
 -11   7  15   26.77    5.74
   4 -11  18    0.51    2.19
 -11   7  18   -0.41    1.87
   7   4  18    2.84    2.20
 -11   7  18    6.10    3.11
 -11   7  18    2.70    2.44
   4 -11  18   -1.67    2.78
   7   4  18    1.33    1.85
   7   4  18    2.26    2.19
   5 -12 -19    1.67    1.18
   7   5 -19    1.26    1.40
 -12   7 -19    1.30    1.57
   5 -12 -19    2.55    1.68
   5 -12 -19    4.98    2.37
   5 -12 -16   42.85    6.90
   5 -12 -16   38.35    6.70
   7   5 -16   47.29    7.90
   5 -12 -16   43.24    7.46
   7   5 -16   44.16    7.85
   5 -12 -13   75.64   10.70
   7   5 -13   48.28    8.09
 -12   7 -13   51.69   16.71
   5 -12 -13   55.02   16.95
   7   5 -13   55.16   17.44
   5 -12 -13   52.53   15.83
 -12   7 -13   54.35   16.33
   5 -12 -13   54.26    8.27
   7   5 -13   36.17   14.34
   7   5 -10   90.38   18.86
 -12   7 -10   78.84   16.27
   5 -12 -10   92.80   19.00
   5 -12 -10   85.74   17.68
 -12   7 -10  119.56   21.90
   7   5 -10   81.31   16.95
   7   5  -7  244.66   20.86
 -12   7  -7  278.23   24.49
   5 -12  -7  289.44   28.52
   7   5  -7  246.08   23.81
   7   5  -7  232.40   24.62
   7   5  -7  220.74   17.39
   5 -12  -7  237.54   24.90
 -12   7  -7  301.03   29.29
   5 -12  -4  120.82   14.99
   7   5  -4  135.80   16.19
   5 -12  -4  114.70   13.71
 -12   7  -4  141.14   16.00
   7   5  -4  149.86   15.81
   7   5  -4  159.29   15.35
   5 -12  -1  618.10   22.90
   7   5  -1  590.98   31.10
   5 -12  -1  334.84   21.47
   5 -12  -1  437.37   20.05
 -12   7  -1  419.09   17.84
   7   5  -1  344.59   19.59
 -12   7  -1  430.22   11.33
   5 -12  -1  483.46   24.15
 -12   7   2   34.29    6.04
   5 -12   2   38.98    7.25
   7   5   2   35.33    7.46
 -12   7   2   73.01    8.34
   5 -12   2   73.78    8.29
   5 -12   5  154.29   13.94
 -12   7   5  153.41   15.52
 -12   7   5  159.70   15.71
   5 -12   5  147.54   13.24
   5 -12   5  156.16   21.12
 -12   7   5  146.71   15.69
   5 -12   5  160.83   16.54
   7   5   5  187.31   18.62
 -12   7   8   39.17    9.14
   5 -12   8   33.88    8.42
   5 -12   8   43.65   13.80
   5 -12   8   36.75    9.69
 -12   7   8   50.77   12.10
   5 -12  11   -3.65    4.79
   5 -12  11    2.99    2.46
   7   5  11   14.75    9.50
   5 -12  11    4.52    5.55
   7   5  11   27.46    6.36
   5 -12  11   23.37    5.52
   5 -12  11    7.98    3.43
 -12   7  11   15.49    4.15
   5 -12  11   12.05    4.11
 -12   7  11   23.35    5.81
   7   5  11    8.07    3.28
   5 -12  11   45.42    7.94
 -12   7  11   10.57    3.56
 -12   7  11   28.37   14.33
   7   5  11   10.31    4.39
   7   5  11   33.63    6.93
 -12   7  11   31.06    6.33
   5 -12  11   22.64    5.16
   5 -12  14   15.08    5.17
   7   5  14   14.97    4.41
   5 -12  14   12.78    4.97
   5 -12  14   10.26    4.28
 -12   7  14   14.37    4.45
 -12   7  14   10.99    4.24
   7   5  14   14.40    5.20
   7   5  14   14.31    5.17
 -12   7  14   15.23    4.99
   5 -12  14    9.26    4.43
 -12   7  14   11.57    3.95
   7   5  14   12.86    4.23
   7   5  17    5.91    2.43
   5 -12  17    6.38    3.17
 -12   7  17    7.56    2.88
   5 -12  17    8.99    3.42
 -12   7  17    3.61    2.35
   7   5  17   13.33    4.10
 -12   7  17    3.95    2.84
   5 -12  17    0.82    2.17
   5 -12  17   11.53    3.70
   7   5  17    7.75    2.77
   5 -12  20    2.56    1.78
 -12   7  20    3.51    1.39
   7   6 -20    1.81    1.08
   6 -13 -20    1.78    1.19
   6 -13 -17    4.86    2.26
   7   6 -17    8.47    3.63
   6 -13 -17    1.93    2.19
   6 -13 -17    7.84    2.85
   7   6 -17    8.60    3.55
   7   6 -14    1.76    2.84
   6 -13 -14   10.58    4.85
   6 -13 -14    4.20    3.25
   6 -13 -14    7.20    4.03
   7   6 -11   12.65    7.64
   6 -13 -11   27.61    5.69
 -13   7 -11   19.25    9.13
   6 -13 -11   21.16   10.08
   6 -13 -11   27.59    5.98
   7   6 -11   21.73    5.17
   6 -13 -11   17.96    9.54
 -13   7 -11   21.94   10.52
   7   6 -11   18.22    7.83
   7   6  -8   10.33    5.64
   7   6  -8    2.80    3.93
   6 -13  -8    4.73    3.70
 -13   7  -8    3.62    3.12
   6 -13  -8    1.97    5.97
 -13   7  -8    9.77    4.84
 -13   7  -5  450.00   31.53
   6 -13  -5  431.66   29.04
   7   6  -5  414.92   25.55
   7   6  -5  421.75   28.65
   6 -13  -5  425.90   30.76
   7   6  -5  365.50   18.83
   7   6  -5  416.07   29.98
   6 -13  -2   65.19   10.58
   6 -13  -2   55.89    7.68
 -13   7  -2   55.36    5.76
 -13   7  -2   52.85    7.13
   6 -13  -2   51.65    7.75
   7   6  -2   54.27    8.72
   6 -13  -2   81.07   10.05
   7   6  -2   75.34   12.52
   6 -13   1 2179.32   47.45
 -13   7   1 2059.86   45.15
   6 -13   1 2035.85   65.27
 -13   7   1 2061.67   43.88
   7   6   1 1910.85   44.58
 -13   7   1 2293.89   49.62
   7   6   1 2221.14   60.10
   6 -13   1 2266.82   57.87
 -13   7   4  117.78   13.16
   6 -13   4  121.56   11.55
   6 -13   4  144.21   20.87
 -13   7   4  120.90   13.32
   6 -13   4  106.61   12.21
 -13   7   4  110.37   12.40
   7   6   4  117.14   11.79
   6 -13   4  154.98   15.95
   6 -13   7  135.59   18.30
   6 -13   7  150.98   23.45
   7   6   7  146.81   17.00
   6 -13   7  119.96   13.69
 -13   7   7  127.19   15.98
 -13   7   7  135.25   18.02
   6 -13   7  121.96   13.38
 -13   7  10   35.36   13.97
   6 -13  10   17.23    8.88
   6 -13  10   14.69    8.12
   7   6  10   27.02   13.24
 -13   7  10   38.79   11.16
   7   6  13   42.97    7.21
   7   6  13   37.68   15.39
   6 -13  13   33.68    7.23
   6 -13  13   26.66    6.54
   7   6  13   29.18    6.24
   6 -13  13   33.84    6.48
 -13   7  13   33.87    6.90
   6 -13  13   23.18    5.75
 -13   7  13   45.43    8.36
 -13   7  13   42.36    7.77
 -13   7  13   28.47   13.29
   6 -13  13   28.52    6.34
   7   6  13   52.77    9.24
 -13   7  13   27.60    6.19
   7   6  13   29.24    6.09
   6 -13  16   27.96    5.75
   7   6  16   23.43    4.83
   6 -13  16   13.06    4.70
 -13   7  16   19.44    4.85
 -13   7  16   20.62    5.13
   6 -13  16   14.15    3.65
   7   6  16   12.32    3.84
   7   6  16   19.49    4.87
 -13   7  16   20.54    4.92
   6 -13  16   15.07    4.56
   7   6  16   31.56    6.29
 -13   7  16   15.43    3.71
 -13   7  19    1.76    1.54
   7   6  19    2.73    1.30
   7   6  19    0.79    1.38
 -13   7  19    1.73    1.47
 -13   7  19    0.18    1.15
   6 -13  19    2.52    2.32
   7   6  19    2.14    1.73
   7 -14 -18    7.53    2.36
   7   7 -18    9.52    3.19
   7 -14 -18   12.32    3.63
 -14   7 -18   11.20    3.21
   7 -14 -18    6.75    2.40
   7 -14 -15   23.62    5.62
   7   7 -15   22.73    5.55
   7 -14 -15   12.16    4.66
   7   7 -15   22.18    6.56
   7 -14 -15    9.43    3.91
   7   7 -12   66.26   17.62
   7 -14 -12  114.78   13.01
   7 -14 -12   78.81    9.19
 -14   7 -12   56.72   16.71
   7 -14 -12   69.19   19.06
   7 -14 -12   73.28    9.67
   7   7 -12   52.35    8.54
   7 -14 -12   80.95   10.62
   7 -14 -12   84.15   19.30
 -14   7 -12   83.50   19.38
   7   7 -12   67.88   18.12
   7   7  -9   46.46   11.68
 -14   7  -9   42.50   13.24
   7   7  -9   26.20    8.86
   7 -14  -9   28.63   10.68
   7   7  -9   25.22    8.73
[truncated: 4,137,129 more chars]
